# Supplementary material for: Cuticular wax biosynthesis in blueberries (Vaccinium corymbosum L.): Transcript and metabolite changes during ripening and storage affect key fruit quality traits
Source: Hortic Res. 2024 Jan 9;11(3):uhae004. doi: 10.1093/hr/uhae004 (PMC10923646; doi:10.1093/hr/uhae004)
Supplement: Web_Material_uhae004 [file web_material_uhae004.zip]

Archive with 4 entries (4 files):
- Supplemental figures.docx
- Supplemental table 5 & 12.docx
- Supplementary meterial.docx
- Supplementary tables 1-4 & 6-11.xlsx
