# Supplementary material for: Cuticular wax biosynthesis in blueberries (Vaccinium corymbosum L.): Transcript and metabolite changes during ripening and storage affect key fruit quality traits
Source: Hortic Res. 2024 Jan 9;11(3):uhae004. doi: 10.1093/hr/uhae004 (PMC10923646; doi:10.1093/hr/uhae004)
Supplement: Web_Material_uhae004 [file web_material_uhae004.zip › Supplementary tables 1-4 & 6-11.xlsx]

## Sheet: Table S1
Table S1 Changes in cuticular waxes during fruit ripening and postharvest storage in 'Calypso'
Compound	Green		Red		Purple		Harvest		W2		W4		Two-way ANOVA			LSD (Stage)						LSD (Treatment)
	CN	ABA	CN	ABA	CN	ABA	CN	ABA	CN	ABA	CN	ABA	Stage	Treatment	Stage × Treatment	Green	Red	Purple	Harvest	W2	W4	CN	ABA
cuticular wax contnet (μg cm-2)
C16 fatty acid	0.04 ± 0 a	0.04 ± 0 a	0.02 ± 0 b	0.02 ± 0 bc	0.01 ± 0 d	0.01 ± 0 d	0.01 ± 0 cd	0.01 ± 0 bcd	0.02 ± 0 bc	0.01 ± 0 d	0.01 ± 0 d	0.01 ± 0 d	***	ns	*
C18 fatty acid	0.02 ± 0	0.02 ± 0	0.01 ± 0	0.01 ± 0	0.01 ± 0	0.01 ± 0	0.01 ± 0	0.01 ± 0	0.01 ± 0	0.01 ± 0	0.01 ± 0	0.01 ± 0	***	ns	ns	A	B	B	B	B	B
C20 fatty acid	0.10 ± 0.01 a	0.11 ± 0 ab	0.08 ± 0.01 abc	0.08 ± 0.01 abc	0.06 ± 0 bcd	0.06 ± 0.01 cd	0.06 ± 0 cd	0.05 ± 0 cd	0.07 ± 0.01 abc	0.04 ± 0 d	0.04 ± 0 d	0.03 ± 0 d	***	*	*
C22 fatty acid	0.01 ± 0	0.01 ± 0	0.01 ± 0	0.01 ± 0	0.01 ± 0	0.01 ± 0	0.01 ± 0	0.01 ± 0	0.01 ± 0	0.01 ± 0	0.01 ± 0	0.01 ± 0	ns	ns	*
C24 fatty acid	0.02 ± 0 c	0.02 ± 0 c	0.02 ± 0 bc	0.02 ± 0 c	0.03 ± 0 ab	0.04 ± 0 a	0.03 ± 0 ab	0.03 ± 0 ab	0.03 ± 0 ab	0.02 ± 0 c	0.02 ± 0 c	0.02 ± 0 c	***	ns	***
C25 fatty acid	0.01 ± 0 a	0.01 ± 0 b	0.01 ± 0 a	0.01 ± 0 b	0.01 ± 0 b	0.01 ± 0 b	0.01 ± 0 b	0.01 ± 0 b	0.01 ± 0 a	0.01 ± 0 a	0.01 ± 0 b	0.01 ± 0 a	***	ns	***
C26 fatty acid	0.04 ± 0 b	0.04 ± 0 ab	0.05 ± 0 ab	0.05 ± 0 ab	0.06 ± 0 a	0.06 ± 0 a	0.06 ± 0 a	0.06 ± 0 ab	0.06 ± 0 a	0.04 ± 0 ab	0.05 ± 0 ab	0.04 ± 0 ab	***	ns	*
C27 fatty acid	0.03 ± 0	0.03 ± 0	0.02 ± 0	0.02 ± 0	0.01 ± 0	0.01 ± 0	0.01 ± 0	0.01 ± 0	0.02 ± 0	0.02 ± 0	0.01 ± 0	0.02 ± 0	***	ns	ns	A	B	C	C	B	BC
C28 fatty acid	1.22 ± 0.07 a	1.16 ± 0.03 a	0.63 ± 0.03 b	0.35 ± 0.01 c	0.20 ± 0.01 d	0.15 ± 0 d	0.19 ± 0.01 d	0.16 ± 0 d	0.16 ± 0.01 d	0.12 ± 0.01 d	0.13 ± 0 d	0.11 ± 0 d	***	***	***
C29 fatty acid	0.07 ± 0 a	0.09 ± 0 a	0.05 ± 0 b	0.04 ± 0 bc	0.03 ± 0 d	0.02 ± 0 d	0.03 ± 0 cd	0.03 ± 0 cd	0.04 ± 0 bcd	0.03 ± 0 cd	0.02 ± 0 d	0.02 ± 0 d	***	ns	*
C30 fatty acid	4.56 ± 0.02 a	3.33 ± 0.09 b	2.52 ± 0.12 c	1.74 ± 0.09 d	0.94 ± 0.04 ef	0.34 ± 0.01 h	0.42 ± 0.03 h	0.40 ± 0.02 h	0.73 ± 0.06 fg	0.49 ± 0.02 gh	1.08 ± 0.02 e	0.58 ± 0.05 gh	***	***	***
C22 alcohol	ND	ND	ND	ND	0.01 ± 0	0.01 ± 0	0.01 ± 0	0.02 ± 0	0.02 ± 0	0.03 ± 0	0.03 ± 0	0.05 ± 0	***	*	ns	D	D	C	BC	B	A	b	a
C24 alcohol	0.03 ± 0 f	0.04 ± 0 ef	0.03 ± 0 f	0.02 ± 0 f	0.07 ± 0 de	0.07 ± 0 de	0.10 ± 0 cd	0.13 ± 0.01 ab	0.11 ± 0.01 bcd	0.12 ± 0.01 abc	0.15 ± 0.02 a	0.12 ± 0.01 abc	***	ns	**
C25 alcohol	ND	ND	0.01 ± 0 b	0.03 ± 0 a	0.01 ± 0 b	0.01 ± 0 b	0.01 ± 0 b	0.01 ± 0 b	ND	ND	ND	ND	***	***	***
C26 alcohol	0.04 ± 0	0.05 ± 0	0.04 ± 0	0.04 ± 0	0.07 ± 0	0.07 ± 0	0.09 ± 0	0.12 ± 0	0.10 ± 0	0.12 ± 0.01	0.14 ± 0.01	0.14 ± 0.01	***	*	ns	D	D	C	B	B	A	b	a
C27 alcohol	0.02 ± 0 a	0.01 ± 0 b	0.01 ± 0 b	0.01 ± 0 b	0.01 ± 0 b	0.01 ± 0 b	0.01 ± 0 b	0.01 ± 0 b	ND	ND	ND	ND	***	*	**
C28 alcohol	0.06 ± 0 e	0.07 ± 0 e	0.07 ± 0.01 de	0.07 ± 0 e	0.11 ± 0 d	0.11 ± 0 d	0.14 ± 0 c	0.19 ± 0 ab	0.14 ± 0 c	0.17 ± 0 bc	0.20 ± 0.01 ab	0.20 ± 0.01 a	***	***	***
C30 alcohol	ND	ND	ND	ND	ND	ND	ND	ND	ND	ND	ND	ND
C32 alcohol	0.43 ± 0.05 c	0.67 ± 0.02 ab	0.51 ± 0.03 bc	0.83 ± 0.06 a	0.56 ± 0.02 bc	0.74 ± 0.02 ab	0.65 ± 0.02 abc	0.69 ± 0.02 ab	0.81 ± 0.03 b	0.84 ± 0.01 b	0.83 ± 0.01 b	1.10 ± 0.12 a	***	***	*
C26 ester	0.03 ± 0	0.02 ± 0	0.02 ± 0	0.02 ± 0	0.02 ± 0	0.02 ± 0	0.02 ± 0	0.02 ± 0	0.03 ± 0	0.03 ± 0	0.02 ± 0	0.02 ± 0	**	ns	ns	AB	B	AB	B	A	B
C30 ester	0.03 ± 0 d	0.06 ± 0 a	0.05 ± 0 b	0.04 ± 0 c	ND	ND	ND	ND	ND	ND	ND	ND	***	***	***
C32 ester	0.21 ± 0 a	0.14 ± 0.01 b	0.16 ± 0 b	0.16 ± 0.01 b	0.07 ± 0 c	0.04 ± 0 de	0.04 ± 0 de	0.03 ± 0 e	0.05 ± 0 cd	0.03 ± 0 de	0.05 ± 0 cd	0.04 ± 0 de	***	***	***
C34 ester	0.32 ± 0.02 a	0.26 ± 0.02 b	0.21 ± 0.01 c	0.15 ± 0.01 d	0.07 ± 0 e	0.05 ± 0 ef	0.04 ± 0 ef	0.03 ± 0 f	0.05 ± 0 ef	0.03 ± 0 f	0.05 ± 0 ef	0.04 ± 0 f	***	***	**
C36 ester	0.06 ± 0 a	0.05 ± 0 b	0.03 ± 0 bcd	0.03 ± 0 bcd	0.04 ± 0 bc	0.02 ± 0 d	0.03 ± 0 cd	0.03 ± 0 cd	0.04 ± 0 bcd	0.04 ± 0 bcd	0.05 ± 0 b	0.04 ± 0 bc	***	**	**
C24 aldehyde	0.01 ± 0 e	0.01 ± 0 e	0.01 ± 0 e	0.01 ± 0 e	0.04 ± 0 cd	0.05 ± 0 ab	0.05 ± 0 abc	0.06 ± 0 a	0.04 ± 0 cd	0.04 ± 0 cd	0.05 ± 0 bcd	0.04 ± 0 d	***	ns	***
C25 aldehyde	0.01 ± 0	0.01 ± 0	0.01 ± 0	0.01 ± 0	0.01 ± 0	0.01 ± 0	0.01 ± 0	0.01 ± 0	0.01 ± 0	0.01 ± 0	0.01 ± 0	0.01 ± 0	ns	ns	***
C26 aldehyde	0.02 ± 0	0.03 ± 0	0.04 ± 0	0.05 ± 0	0.08 ± 0	0.09 ± 0	0.09 ± 0	0.10 ± 0	0.08 ± 0	0.08 ± 0	0.07 ± 0	0.07 ± 0	***	**	ns	D	C	AB	A	B	B	b	a
C27 aldehyde	0.01 ± 0	0.01 ± 0	0.01 ± 0	0.01 ± 0	0.01 ± 0	0.01 ± 0	0.01 ± 0	0.02 ± 0	0.02 ± 0	0.01 ± 0	0.01 ± 0	0.01 ± 0	ns	ns	**
C28 aldehyde	0.10 ± 0	0.13 ± 0.01	0.15 ± 0.01	0.20 ± 0.02	0.17 ± 0	0.20 ± 0.01	0.20 ± 0	0.21 ± 0	0.19 ± 0.01	0.18 ± 0.01	0.15 ± 0	0.16 ± 0.01	***	***	ns	D	BC	AB	A	AB	C	b	a
C29 aldehyde	0.02 ± 0	0.03 ± 0	0.02 ± 0	0.03 ± 0	0.02 ± 0	0.03 ± 0	0.03 ± 0	0.04 ± 0	0.03 ± 0	0.03 ± 0	0.02 ± 0	0.02 ± 0	**	**	ns	AB	B	B	A	AB	B	b	a
C30 aldehyde	1.06 ± 0.08	1.02 ± 0.02	0.90 ± 0.03	0.82 ± 0.05	0.53 ± 0.01	0.52 ± 0.01	0.61 ± 0.02	0.61 ± 0.04	0.68 ± 0.01	0.68 ± 0.04	0.57 ± 0.02	0.60 ± 0.03	***	ns	ns	A	B	D	CD	C	CD
C16 alkane	0.01 ± 0 b	0.03 ± 0 a	0.01 ± 0 b	0.01 ± 0 b	0.01 ± 0 b	0.02 ± 0 ab	0.01 ± 0 b	0.01 ± 0 b	ND	ND	ND	ND	***	*	*
C17 alkane	0.01 ± 0	0.02 ± 0	0.01 ± 0	0.01 ± 0	ND	ND	ND	ND	ND	ND	ND	ND	ns	ns	***
C18 alkane	0.04 ± 0 a	0.02 ± 0 b	0.01 ± 0 bc	0.02 ± 0 b	0.01 ± 0 c	0.02 ± 0 b	0.02 ± 0 b	0.01 ± 0 c	ND	ND	ND	ND	***	*	***
C21 alkane	0.01 ± 0	0.01 ± 0	0.01 ± 0	0.02 ± 0	0.01 ± 0	0.01 ± 0	0.01 ± 0	0.01 ± 0	0.02 ± 0	0.02 ± 0	0.01 ± 0	0.02 ± 0.01	ns	ns	**
C23 alkane	0.05 ± 0	0.06 ± 0	0.04 ± 0	0.05 ± 0	0.05 ± 0	0.05 ± 0	0.04 ± 0	0.05 ± 0	0.04 ± 0	0.04 ± 0	0.05 ± 0	0.05 ± 0	ns	ns	**
C25 alkane	0.17 ± 0.01	0.20 ± 0.02	0.12 ± 0.01	0.14 ± 0.01	0.10 ± 0	0.12 ± 0	0.10 ± 0	0.11 ± 0	0.10 ± 0	0.12 ± 0	0.12 ± 0	0.12 ± 0	***	***	ns	A	B	BC	BC	C	BC	b	a
C26 alkane	0.07 ± 0.01	0.08 ± 0	0.05 ± 0	0.06 ± 0	0.04 ± 0	0.04 ± 0	0.04 ± 0	0.04 ± 0	0.04 ± 0	0.05 ± 0	0.05 ± 0	0.05 ± 0	***	**	ns	A	B	C	C	BC	C	b	a
C27 alkane	0.64 ± 0.04	0.74 ± 0.07	0.42 ± 0.01	0.49 ± 0.02	0.32 ± 0	0.35 ± 0.02	0.31 ± 0.01	0.32 ± 0	0.33 ± 0	0.36 ± 0.01	0.35 ± 0.01	0.38 ± 0.03	***	**	ns	A	B	C	C	C	C	b	a
C28 alkane	0.14 ± 0.01	0.17 ± 0.01	0.10 ± 0	0.12 ± 0	0.07 ± 0	0.08 ± 0	0.07 ± 0	0.08 ± 0	0.08 ± 0.01	0.09 ± 0	0.09 ± 0	0.09 ± 0.01	***	***	ns	A	B	C	C	BC	BC	b	a
C29 alkane	2.38 ± 0.11	2.79 ± 0.15	1.45 ± 0.03	1.69 ± 0.12	1.15 ± 0.08	1.28 ± 0.02	1.05 ± 0.03	1.19 ± 0.02	1.20 ± 0.05	1.30 ± 0.03	1.22 ± 0.01	1.44 ± 0.18	***	***	ns	A	B	C	C	C	BC	b	a
C30 alkane	0.07 ± 0.01 b	0.10 ± 0 a	0.06 ± 0 cd	0.07 ± 0 bc	0.04 ± 0 d	0.05 ± 0 d	0.04 ± 0 d	0.06 ± 0 cd	0.06 ± 0 cd	0.07 ± 0 bcd	0.05 ± 0	0.07 ± 0 bc	***	***	**
C31 alkane	0.31 ± 0.01	0.42 ± 0.03	0.24 ± 0.01	0.27 ± 0.01	0.16 ± 0.01	0.19 ± 0.01	0.17 ± 0.01	0.18 ± 0.01	0.20 ± 0.03	0.22 ± 0	0.18 ± 0.01	0.23 ± 0.02	***	***	ns	A	B	C	C	BC	C	b	a
C23 β-diketone	0.35 ± 0.02 f	0.81 ± 0.07 de	0.61 ± 0.05 ef	1.38 ± 0.08 abc	1.49 ± 0.03 ab	1.61 ± 0.02 a	1.17 ± 0.02 bc	1.57 ± 0.01 a	1.10 ± 0.14 cd	1.50 ± 0.05 ab	1.30 ± 0.03 abc	1.49 ± 0.11 ab	***	***	***
C31 β-diketone	17.21 ± 1.20	19.82 ± 1.28	14.66 ± 0.94	18.79 ± 0.99	14.01 ± 0.65	16.03 ± 0.22	11.27 ± 0.13	14.10 ± 0.04	12.32 ± 0.57	15.36 ± 0.44	12.62 ± 0.3	15.14 ± 1.14	***	***	ns	A	AB	BC	C	C	C	b	a
γ-tocophenol	0.02 ± 0 abc	0.02 ± 0 ab	0.01 ± 0 bc	0.01 ± 0 c	0.01 ± 0 c	0.01 ± 0 c	0.01 ± 0 c	0.01 ± 0 c	0.01 ± 0 c	0.02 ± 0 abc	0.01 ± 0 c	0.02 ± 0 a	***	**	**
β-sitosteorol	0.37 ± 0.02	0.34 ± 0.1	0.25 ± 0.03	0.29 ± 0.05	0.27 ± 0.05	0.22 ± 0.02	0.25 ± 0.03	0.27 ± 0.02	0.17 ± 0.04	0.18 ± 0.04	0.11 ± 0.02	0.08 ± 0.01	***	ns	ns	A	AB	AB	AB	BC	C
β-amyrin	2.15 ± 0.17	2.73 ± 0.01	2.00 ± 0.05	3.14 ± 0.17	2.27 ± 0.13	3.45 ± 0.04	2.60 ± 0.08	3.65 ± 0.18	2.88 ± 0.04	3.88 ± 0.06	3.68 ± 0.08	4.79 ± 0.51	***	***	ns	C	C	BC	B	B	A	b	a
α-amyrin	5.19 ± 0.23	4.80 ± 0.56	2.46 ± 0.25	2.05 ± 0.14	2.34 ± 0.16	2.03 ± 0.29	2.19 ± 0.15	1.92 ± 0.10	1.97 ± 0.11	1.79 ± 0.14	1.82 ± 0.27	1.60 ± 0.26	***	ns	ns	A	B	B	B	B	B
lupeol	1.24 ± 0.09	1.34 ± 0.04	0.54 ± 0.02	0.57 ± 0.01	0.23 ± 0.01	0.21 ± 0.01	0.18 ± 0.01	0.21 ± 0.01	0.51 ± 0.01	0.43 ± 0.02	0.54 ± 0.04	0.52 ± 0.04	***	ns	ns	A	B	C	C	B	B
uvaol	1.55 ± 0.10	1.48 ± 0.03	1.51 ± 0.07	1.48 ± 0.08	0.99 ± 0.03	0.98 ± 0.02	0.99 ± 0.04	0.99 ± 0.07	1.08 ± 0.03	1.09 ± 0.02	1.63 ± 0.06	1.44 ± 0.20	***	ns	ns	A	A	B	B	B	A
betulin	0.38 ± 0.02	0.42 ± 0.02	0.52 ± 0.02	0.52 ± 0.02	0.52 ± 0.02	0.53 ± 0.01	0.72 ± 0.02	0.70 ± 0.03	0.58 ± 0.05	0.57 ± 0.01	0.48 ± 0.01	0.48 ± 0.08	***	ns	ns	C	B	B	A	B	BC
oleanolic acid	23.01 ± 0.68	25.94 ± 1.24	13.06 ± 0.07	15.73 ± 2.33	11.46 ± 0.73	12.90 ± 0.95	9.85 ± 0.53	14.03 ± 0.59	14.91 ± 1.50	16.47 ± 2.09	16.27 ± 0.61	22.17 ± 2.18	***	***	ns	A	C	C	C	BC	B	b	a
ursolic acid	20.95 ± 1.75	17.88 ± 0.95	12.58 ± 0.55	11.22 ± 0.17	8.36 ± 0.29	6.92 ± 0.12	6.92 ± 0.32	6.05 ± 0.46	7.94 ± 0.34	7.31 ± 0.13	8.30 ± 0.74	9.13 ± 0.97	***	*	ns	A	B	C	C	C	C	a	b
fatty acids	6.11 ± 0.08 a	4.85 ± 0.13 b	3.43 ± 0.17 c	2.35 ± 0.11 d	1.36 ± 0.05 e	0.71 ± 0.04 g	0.84 ± 0.05 fg	0.77 ± 0.02 fg	1.15 ± 0.09 ef	0.79 ± 0.04 fg	1.37 ± 0.02 e	0.85 ± 0.06 fg	***	***	***
alcohols	0.59 ± 0.04	0.84 ± 0.02	0.67 ± 0.04	0.97 ± 0.06	0.84 ± 0.02	1.01 ± 0.01	1.02 ± 0.03	1.19 ± 0.03	1.18 ± 0.04	1.28 ± 0.03	1.35 ± 0.03	1.61 ± 0.16	***	***	ns	D	CD	C	B	B	A	b	a
esters	0.66 ± 0.01 a	0.53 ± 0.02 b	0.48 ± 0.01 b	0.41 ± 0.02 c	0.20 ± 0.01 d	0.14 ± 0.01 ef	0.12 ± 0.01 ef	0.10 ± 0.01 f	0.17 ± 0.01 de	0.14 ± 0.01 ef	0.17 ± 0.01 de	0.13 ± 0.01 ef	***	***	***
aldehydes	1.23 ± 0.08	1.24 ± 0.03	1.13 ± 0.04	1.12 ± 0.07	0.86 ± 0.02	0.90 ± 0.02	0.99 ± 0.01	1.04 ± 0.05	1.04 ± 0.03	1.02 ± 0.05	0.87 ± 0.02	0.91 ± 0.04	***	ns	ns	A	AB	C	BC	B	C
alkanes	3.91 ± 0.20	4.64 ± 0.27	2.53 ± 0.04	2.95 ± 0.12	1.97 ± 0.09	2.20 ± 0.06	1.86 ± 0.05	2.06 ± 0.03	2.08 ± 0.08	2.28 ± 0.04	2.11 ± 0.02	2.44 ± 0.25	***	***	ns	A	B	C	C	C	C	b	a
β-diketones	17.55 ± 1.17	20.63 ± 1.35	15.28 ± 0.99	20.17 ± 1.07	15.50 ± 0.68	17.64 ± 0.22	12.44 ± 0.15	15.67 ± 0.05	13.41 ± 0.70	16.86 ± 0.47	13.92 ± 0.29	16.63 ± 1.25	***	***	ns	A	AB	ABC	C	C	BC	b	a
triterpenoids	54.47 ± 0.94	54.58 ± 0.75	32.66 ± 0.53	34.71 ± 2.41	26.13 ± 0.76	27.03 ± 0.22	23.45 ± 0.35	27.55 ± 1.06	29.87 ± 1.14	31.54 ± 2.06	32.72 ± 1.45	40.14 ± 0.84	***	***	ns	A	BC	DE	E	CD	B	b	a
total waxes	84.90 ± 1.55	87.68 ± 2.29	56.43 ± 1.75	62.99 ± 4.40	47.19 ± 1.60	49.86 ± 0.13	40.98 ± 0.37	48.66 ± 1.44	49.09 ± 1.88	54.09 ± 1.10	52.63 ± 1.33	62.83 ± 1.19	***	***	ns	A	B	CD	D	C	B	b	a
cuticular wax contnet (μg berry-1)
fatty acids	31.29 ± 0.44 a	25.60 ± 0.38 b	23.62 ± 0.31 b	15.39 ± 0.68 c	12.25 ± 0.41 d	6.63 ± 0.09 ef	8.33 ± 0.30 ef	7.68 ± 0.11 ef	8.82 ± 0.62 e	6.23 ± 0.25 f	14.86 ± 0.70 c	7.95 ± 0.70 ef	***	***	***
alcohols	3.03 ± 0.29	4.41 ± 0.07	4.59 ± 0.09	6.34 ± 0.10	7.53 ± 0.13	9.42 ± 0.12	10.09 ± 0.16	11.92 ± 0.20	9.05 ± 0.24	10.12 ± 0.19	14.67 ± 0.81	14.92 ± 0.91	***	***	ns	E	D	C	B	C	A	b	a
esters	3.36 ± 0.06 a	2.78 ± 0.05 b	3.30 ± 0.17 a	2.65 ± 0.09 b	1.81 ± 0.02 c	1.28 ± 0.05 d	1.20 ± 0.06 d	1.02 ± 0.02 d	1.28 ± 0.05 d	1.07 ± 0.07 d	1.79 ± 0.04 c	1.23 ± 0.07 d	***	***	*
aldehydes	6.27 ± 0.31	6.56 ± 0.20	7.83 ± 0.36	7.30 ± 0.14	7.77 ± 0.06	8.40 ± 0.22	9.83 ± 0.37	10.42 ± 0.32	7.99 ± 0.12	8.10 ± 0.33	9.48 ± 0.19	8.52 ± 0.91	***	ns	ns	D	C	BC	A	BC	B
alkanes	19.98 ± 0.69	24.47 ± 0.96	17.47 ± 0.68	19.49 ± 1.78	17.70 ± 0.68	20.48 ± 0.61	18.50 ± 0.49	20.64 ± 0.19	15.93 ± 0.53	18.08 ± 0.32	22.93 ± 0.83	22.60 ± 1.40	***	***	ns	AB	C	C	BC	C	A	b	a
β-diketones	90.30 ± 8.37	108.82 ± 6.45	105.13 ± 2.28	132.02 ± 5.63	139.25 ± 3.85	164.19 ± 2.75	123.63 ± 2.50	156.89 ± 2.26	102.59 ± 4.28	133.82 ± 3.97	150.93 ± 3.52	155.05 ± 12.30	***	***	ns	C	B	A	A	B	A	b	a
triterpenoids	279.20 ± 6.60	288.61 ± 12.13	225.78 ± 7.06	228.16 ± 19.78	232.43 ± 3.51	263.99 ± 2.95	233.08 ± 7.12	276.06 ± 13.12	228.50 ± 6.05	250.45 ± 17.16	355.79 ± 25.69	384.24 ± 60.19	***	ns	ns	B	B	B	B	B	A
total waxes	435.41 ± 13.62	463.20 ± 13.38	389.55 ± 5.95	413.35 ± 28.30	421.20 ± 8.36	476.54 ± 4.68	407.26 ± 9.06	487.50 ± 14.99	375.53 ± 7.59	429.40 ± 19.87	571.74 ± 31.15	595.47 ± 76.35	***	**	ns	B	B	B	B	B	A	b	a
cuticular wax proportion (%)
fatty acids	7.20 ± 0.14 a	5.53 ± 0.08 c	6.07 ± 0.13 b	3.74 ± 0.10 d	2.91 ± 0.04 e	1.39 ± 0.01 i	2.05 ± 0.11 gh	1.58 ± 0.07 hi	2.34 ± 0.14 fg	1.46 ± 0.12 i	2.60 ± 0.04 ef	1.35 ± 0.07 i	***	***	***
alcohols	0.69 ± 0.05	0.95 ± 0.01	1.18 ± 0.04	1.55 ± 0.09	1.79 ± 0.07	1.98 ± 0.02	2.48 ± 0.07	2.45 ± 0.06	2.41 ± 0.06	2.37 ± 0.15	2.57 ± 0.04	2.56 ± 0.21	***	*	ns	D	C	B	A	A	A	b	a
esters	0.77 ± 0.02 a	0.60 ± 0.02 b	0.85 ± 0.03 a	0.65 ± 0.03 b	0.43 ± 0.01 c	0.27 ± 0.01 de	0.30 ± 0.01 de	0.21 ± 0.01 e	0.34 ± 0.01 cd	0.25 ± 0.02 de	0.32 ± 0.02 d	0.21 ± 0.02 e	***	***	*
aldehydes	1.45 ± 0.11	1.42 ± 0.03	2.01 ± 0.07	1.78 ± 0.11	1.85 ± 0.03	1.76 ± 0.04	2.41 ± 0.04	2.14 ± 0.12	2.13 ± 0.03	1.90 ± 0.17	1.67 ± 0.09	1.44 ± 0.04	***	***	ns	D	B	BC	A	B	CD	a	b
alkanes	4.60 ± 0.27	5.29 ± 0.27	4.48 ± 0.11	4.70 ± 0.17	4.20 ± 0.08	4.30 ± 0.10	4.54 ± 0.12	4.24 ± 0.09	4.24 ± 0.14	4.22 ± 0.17	4.02 ± 0.15	3.88 ± 0.33	***	ns	ns	A	AB	BC	ABC	BC	C
β-diketones	20.67 ± 1.29	23.51 ± 1.38	27.02 ± 0.97	32.06 ± 0.90	33.05 ± 0.32	34.45 ± 0.38	30.36 ± 0.39	32.22 ± 0.73	27.31 ± 0.91	31.22 ± 0.74	26.49 ± 0.82	26.43 ± 1.52	***	***	ns	D	B	A	AB	BC	C	b	a
triterpenoids	64.17 ± 1.13	62.27 ± 1.18	57.93 ± 0.94	55.05 ± 1.11	55.19 ± 0.37	55.40 ± 0.47	57.21 ± 0.71	56.57 ± 0.96	60.85 ± 1.18	58.20 ± 1.44	62.11 ± 1.12	63.97 ± 2.18	***	ns	ns	A	CD	D	CD	BC	AB
Data presented in the table are the mean ± standard error (SE, n= 3). The significant effects (p < 0.05) of stages, treatments, and their interactions were tested by two-way ANOVA (in columns N to P; ***: p < 0.001, **: p < 0.01, *: p < 0.05, ns: p > 0.05); upper-case (in columns Q to V) and lower-case (in columns W to X) letters identify significantly different (p < 0.05) wax contents and porpor…

## Sheet: Table S2
Table S2 Changes in cuticular waxes during fruit ripening and postharvest storage in 'Last Call'
Compound	Green		Red		Purple		Harvest		W2		W4		Two-way ANOVA			LSD (Stage)						LSD (Treatment)
	CN	ABA	CN	ABA	CN	ABA	CN	ABA	CN	ABA	CN	ABA	Stage	Treatment	Stage × Treatment	Green	Red	Purple	Harvest	W2	W4	CN	ABA
cuticular wax contnet (μg cm-2)
C16 fatty acid	0.05 ± 0.01	0.05 ± 0	0.04 ± 0	0.03 ± 0	0.04 ± 0	0.03 ± 0	0.03 ± 0	0.03 ± 0	0.03 ± 0	0.03 ± 0	0.05 ± 0	0.05 ± 0	ns	ns	**
C18 fatty acid	0.03 ± 0	0.03 ± 0	0.03 ± 0	0.02 ± 0	0.03 ± 0	0.02 ± 0	0.02 ± 0	0.02 ± 0	0.02 ± 0	0.02 ± 0	0.03 ± 0	0.04 ± 0	ns	ns	*
C20 fatty acid	0.29 ± 0.02	0.24 ± 0.03	0.28 ± 0	0.17 ± 0.01	0.22 ± 0.01	0.15 ± 0.01	0.22 ± 0	0.19 ± 0.01	0.20 ± 0.01	0.21 ± 0	0.21 ± 0.09	0.24 ± 0.02	ns	ns	ns
C22 fatty acid	0.02 ± 0	0.03 ± 0	0.02 ± 0	0.01 ± 0	0.02 ± 0	0.02 ± 0	0.01 ± 0	0.02 ± 0	0.02 ± 0	0.02 ± 0	0.03 ± 0	0.02 ± 0	ns	ns	***
C24 fatty acid	0.08 ± 0 abc	0.07 ± 0 abc	0.09 ± 0 ab	0.06 ± 0 c	0.07 ± 0 bc	0.05 ± 0 c	0.09 ± 0 ab	0.07 ± 0.01 bc	0.07 ± 0 abc	0.09 ± 0.01 ab	0.08 ± 0 ab	0.09 ± 0.01 a	***	*	***
C25 fatty acid	0.03 ± 0	0.03 ± 0	0.03 ± 0	0.02 ± 0	0.03 ± 0	0.03 ± 0	0.03 ± 0	0.02 ± 0	0.02 ± 0	0.03 ± 0	0.03 ± 0	0.03 ± 0	ns	ns	***
C26 fatty acid	0.22 ± 0.02	0.21 ± 0.02	0.22 ± 0	0.15 ± 0.01	0.22 ± 0	0.18 ± 0	0.28 ± 0.01	0.26 ± 0.01	0.26 ± 0.03	0.31 ± 0.04	0.32 ± 0.01	0.32 ± 0.03	***	ns	ns	BC	C	C	AB	A	A
C27 fatty acid	0.08 ± 0.01 a	0.08 ± 0.01 a	0.06 ± 0 bc	0.04 ± 0 de	0.07 ± 0 ab	0.06 ± 0 bc	0.06 ± 0 bc	0.06 ± 0 bc	0.05 ± 0 cd	0.05 ± 0 cd	0.04 ± 0 cde	0.03 ± 0 e	***	***	**
C28 fatty acid	0.47 ± 0.04 bc	0.45 ± 0.06 bc	0.36 ± 0 cd	0.25 ± 0.01 d	0.51 ± 0 bc	0.38 ± 0.03 cd	0.59 ± 0 b	0.50 ± 0.01 bc	0.62 ± 0.02 b	0.61 ± 0.09 b	0.88 ± 0.03 a	0.60 ± 0.02	***	***	**
C29 fatty acid	0.06 ± 0	0.05 ± 0	0.05 ± 0	0.03 ± 0	0.06 ± 0	0.04 ± 0.01	0.06 ± 0.01	0.07 ± 0	0.07 ± 0.01	0.07 ± 0	0.12 ± 0.01	0.12 ± 0	***	ns	ns	BCD	D	CD	BC	B	A
C30 fatty acid	1.11 ± 0.11 b	0.84 ± 0.10 bcd	0.85 ± 0.01 bcd	0.97 ± 0.02 bc	0.57 ± 0.01 d	0.57 ± 0.01 d	0.90 ± 0.03 bc	0.75 ± 0.01 cd	1.43 ± 0.10 a	1.02 ± 0.06 bc	0.82 ± 0.03 bcd	0.91 ± 0.05 bc	***	**	***
C22 alcohol	ND	ND	ND	ND	ND	ND	0.02 ± 0 d	0.02 ± 0 d	0.05 ± 0 c	0.05 ± 0 c	0.10 ± 0.01 a	0.12 ± 0.01 b	***	**	**
C24 alcohol	0.06 ± 0.01	0.06 ± 0.01	0.06 ± 0	0.06 ± 0	0.04 ± 0	0.05 ± 0	0.06 ± 0	0.07 ± 0	0.07 ± 0	0.08 ± 0	0.12 ± 0.01	0.13 ± 0.01	***	ns	ns	C	CD	D	BC	B	A
C25 alcohol	ND	ND	ND	ND	ND	ND	0.06 ± 0 d	0.07 ± 0 c	0.08 ± 0 b	0.07 ± 0 c	0.08 ± 0 b	0.09 ± 0.01 a	***	ns	***
C26 alcohol	0.17 ± 0.01	0.17 ± 0.01	0.18 ± 0	0.18 ± 0.01	0.10 ± 0	0.12 ± 0.01	0.10 ± 0	0.10 ± 0	0.10 ± 0.01	0.14 ± 0	0.13 ± 0.01	0.16 ± 0.01	***	**	ns	AB	A	C	C	C	B	b	a
C27 alcohol	ND	ND	ND	ND	ND	ND	ND	ND	ND	ND	ND	ND
C28 alcohol	0.26 ± 0.01 ab	0.28 ± 0.01 ab	0.26 ± 0.01 ab	0.25 ± 0.01 abc	0.19 ± 0 c	0.24 ± 0.01 bc	0.22 ± 0.01 bc	0.24 ± 0 bc	0.24 ± 0.03 bc	0.31 ± 0.01 a	0.18 ± 0.01 c	0.26 ± 0.02 ab	***	***	*
C30 alcohol	0.48 ± 0.01	0.45 ± 0.01	0.38 ± 0.01	0.41 ± 0	0.56 ± 0.02	0.67 ± 0.13	0.76 ± 0.02	0.95 ± 0.07	0.87 ± 0.04	0.91 ± 0.03	1.01 ± 0.03	1.18 ± 0.05	***	**	ns	CD	D	C	BC	B	A	b	a
C32 alcohol	0.51 ± 0.03	0.51 ± 0.02	0.67 ± 0.03	0.75 ± 0.02	0.70 ± 0.03	0.62 ± 0.06	1.46 ± 0.20	1.69 ± 0.06	1.83 ± 0.16	2.05 ± 0.15	2.28 ± 0.04	2.46 ± 0.09	***	ns	ns	D	D	D	C	B	A
C26 ester	0.04 ± 0	0.04 ± 0	0.05 ± 0	0.06 ± 0	0.06 ± 0	0.05 ± 0	ND	ND	ND	ND	ND	ND	***	ns	ns	B	A	A	C	C	C
C30 ester	0.11 ± 0 a	0.08 ± 0 b	ND	ND	ND	ND	ND	ND	ND	ND	ND	ND	***	***	***
C32 ester	0.26 ± 0.01	0.26 ± 0.01	0.21 ± 0	0.18 ± 0	0.20 ± 0.01	0.18 ± 0	0.14 ± 0	0.13 ± 0	0.13 ± 0	0.12 ± 0	0.12 ± 0.01	0.11 ± 0.01	***	***	ns	A	B	B	C	C	C	a	b
C34 ester	0.19 ± 0.01 a	0.17 ± 0 b	0.20 ± 0 a	0.16 ± 0 bc	0.14 ± 0 c	0.13 ± 0 c	0.11 ± 0 cd	0.10 ± 0 d	0.07 ± 0 e	0.06 ± 0 e	0.07 ± 0 e	0.07 ± 0 e	***	***	***
C36 ester	0.09 ± 0.01 bc	0.09 ± 0 bc	0.10 ± 0 ab	0.09 ± 0 bc	0.10 ± 0 ab	0.08 ± 0 c	0.11 ± 0.01 a	0.11 ± 0 a	0.06 ± 0 d	0.06 ± 0 d	0.06 ± 0 d	0.07 ± 0 cd	***	ns	*
C24 aldehyde	0.03 ± 0	0.04 ± 0	0.07 ± 0	0.06 ± 0	0.04 ± 0	0.04 ± 0	0.07 ± 0	0.07 ± 0	0.06 ± 0	0.07 ± 0	0.05 ± 0	0.05 ± 0	***	ns	ns	C	A	C	A	A	B
C25 aldehyde	0.02 ± 0	0.02 ± 0	0.03 ± 0	0.03 ± 0	0.02 ± 0	0.02 ± 0	0.02 ± 0	0.03 ± 0	0.02 ± 0	0.02 ± 0	ND	ND	***	ns	ns	C	A	C	C	C	D
C26 aldehyde	0.32 ± 0.02	0.34 ± 0	0.42 ± 0	0.43 ± 0.01	0.35 ± 0.01	0.33 ± 0.02	0.45 ± 0	0.46 ± 0.01	0.40 ± 0.01	0.44 ± 0.02	0.31 ± 0.01	0.35 ± 0.02	***	*	ns	B	A	B	A	A	B	b	a
C27 aldehyde	0.03 ± 0	0.04 ± 0	0.04 ± 0	0.03 ± 0	0.03 ± 0	0.03 ± 0	0.04 ± 0	0.04 ± 0	0.03 ± 0	0.04 ± 0	0.03 ± 0	0.02 ± 0	ns	ns	**
C28 aldehyde	0.64 ± 0.02	0.64 ± 0.01	0.57 ± 0	0.57 ± 0.01	0.59 ± 0.02	0.60 ± 0.01	0.76 ± 0.05	0.88 ± 0.04	0.76 ± 0.02	0.80 ± 0.06	0.58 ± 0.02	0.67 ± 0.04	***	*	ns	B	B	B	A	A	B	b	a
C29 aldehyde	0.05 ± 0	0.05 ± 0	0.04 ± 0	0.04 ± 0	0.04 ± 0	0.05 ± 0	0.05 ± 0	0.07 ± 0.02	0.05 ± 0	0.06 ± 0	0.05 ± 0	0.05 ± 0	ns	ns	*
C30 aldehyde	1.22 ± 0.02	1.19 ± 0.01	0.85 ± 0.02	0.80 ± 0.02	0.70 ± 0.01	0.68 ± 0.04	1.19 ± 0.06	1.23 ± 0.07	1.23 ± 0.03	1.26 ± 0.04	1.11 ± 0.05	1.14 ± 0.04	***	ns	ns	A	B	C	A	A	A
C16 alkane	ND	ND	ND	ND	ND	ND	ND	ND	ND	ND	ND	ND
C17 alkane	ND	ND	ND	ND	ND	ND	ND	ND	ND	ND	ND	ND
C18 alkane	0.03 ± 0	0.02 ± 0	0.02 ± 0	0.02 ± 0	ND	ND	ND	ND	ND	ND	ND	ND	ns	ns	*
C21 alkane	0.02 ± 0	0.03 ± 0	0.02 ± 0	0.02 ± 0	ND	ND	ND	ND	ND	ND	ND	ND	ns	ns	**
C23 alkane	0.04 ± 0	0.05 ± 0	0.05 ± 0	0.05 ± 0	0.03 ± 0	0.03 ± 0	0.04 ± 0	0.04 ± 0	0.03 ± 0	0.04 ± 0	0.06 ± 0	0.06 ± 0	***	ns	ns	B	A	C	B	BC	A
C25 alkane	0.19 ± 0 bc	0.21 ± 0.01 abc	0.20 ± 0.01 abc	0.20 ± 0 bc	0.12 ± 0 d	0.10 ± 0.01 d	0.21 ± 0.01 abc	0.20 ± 0 bc	0.18 ± 0.01 c	0.22 ± 0 ab	0.24 ± 0.01 a	0.25 ± 0.01 a	***	ns	**
C26 alkane	0.06 ± 0 a	0.06 ± 0 a	0.07 ± 0 a	0.06 ± 0 a	0.04 ± 0 b	0.03 ± 0 c	0.05 ± 0 b	0.05 ± 0 ab	0.04 ± 0 bc	0.05 ± 0 b	0.05 ± 0 b	0.07 ± 0 a	***	*	**
C27 alkane	0.65 ± 0.01	0.66 ± 0.02	0.51 ± 0	0.50 ± 0.01	0.34 ± 0.01	0.29 ± 0.02	0.51 ± 0.02	0.49 ± 0.02	0.49 ± 0.02	0.53 ± 0.02	0.63 ± 0.03	0.64 ± 0.03	***	ns	ns	A	B	C	B	B	A
C28 alkane	0.11 ± 0	0.11 ± 0	0.09 ± 0	0.09 ± 0	0.06 ± 0	0.05 ± 0	0.08 ± 0	0.07 ± 0	0.07 ± 0	0.07 ± 0	0.09 ± 0	0.09 ± 0	***	ns	ns	A	B	D	C	C	B
C29 alkane	2.30 ± 0.03	2.19 ± 0.05	1.54 ± 0.07	1.42 ± 0.10	1.11 ± 0.01	0.98 ± 0.03	1.65 ± 0.06	1.57 ± 0.05	1.72 ± 0.04	1.72 ± 0.09	2.31 ± 0.14	2.14 ± 0.07	***	*	ns	A	C	D	BC	B	A	a	b
C30 alkane	0.07 ± 0.01 ab	0.09 ± 0.01 a	0.05 ± 0 cd	0.06 ± 0 bc	0.03 ± 0 de	0.05 ± 0 cd	0.05 ± 0 cd	0.06 ± 0 bc	0.04 ± 0 cde	0.05 ± 0 cd	0.04 ± 0 cde	0.02 ± 0 e	***	**	**
C31 alkane	0.32 ± 0	0.34 ± 0.03	0.20 ± 0	0.19 ± 0	0.16 ± 0.01	0.14 ± 0.01	0.22 ± 0.01	0.23 ± 0.01	0.22 ± 0.01	0.23 ± 0.01	0.30 ± 0.02	0.29 ± 0.02	***	ns	ns	A	B	C	B	B	A
C23 β-diketone	1.56 ± 0.12	1.76 ± 0.12	1.13 ± 0.02	1.48 ± 0.06	1.01 ± 0.01	0.83 ± 0.20	1.05 ± 0.06	1.18 ± 0.12	0.78 ± 0.02	0.75 ± 0.04	1.21 ± 0.05	1.37 ± 0.08	***	ns	ns	A	B	CD	BC	D	B
C31 β-diketone	15.70 ± 0.35	18.55 ± 0.39	14.38 ± 0.19	16.66 ± 0.41	10.70 ± 0.65	13.69 ± 0.46	13.40 ± 1.00	15.71 ± 0.09	13.97 ± 1.35	18.92 ± 0.07	13.62 ± 1.04	17.69 ± 1.12	***	***	ns	A	AB	C	B	AB	AB	b	a
γ-tocophenol	0.03 ± 0	0.02 ± 0	0.02 ± 0	0.02 ± 0	0.02 ± 0	0.01 ± 0	0.01 ± 0	0.01 ± 0	0.02 ± 0	0.01 ± 0	0.01 ± 0	0.01 ± 0	***	ns	ns	A	B	BC	BC	BC	C
β-sitosteorol	0.44 ± 0.01	0.45 ± 0.13	0.40 ± 0.08	0.43 ± 0.02	0.34 ± 0.02	0.30 ± 0.02	0.35 ± 0.05	0.22 ± 0.05	0.33 ± 0.09	0.22 ± 0.05	0.19 ± 0.02	0.11 ± 0.01	***	ns	ns	A	A	AB	AB	AB	B
β-amyrin	2.05 ± 0.13	1.95 ± 0.11	2.12 ± 0.03	2.10 ± 0.04	2.73 ± 0.07	2.70 ± 0.07	2.72 ± 0.10	2.68 ± 0.03	3.01 ± 0.20	3.26 ± 0.19	3.83 ± 0.01	3.93 ± 0.17	***	ns	ns	D	D	C	C	B	A
α-amyrin	2.50 ± 0.12	2.61 ± 0.15	2.34 ± 0.36	2.16 ± 0.12	2.19 ± 0.19	2.19 ± 0.21	2.11 ± 0.07	1.97 ± 0.44	0.84 ± 0.13	0.78 ± 0.06	1.10 ± 0.03	0.75 ± 0.07	***	ns	ns	A	A	A	A	B	B
lupeol	1.26 ± 0.03	1.11 ± 0.04	1.23 ± 0.02	1.04 ± 0.03	0.99 ± 0.05	0.83 ± 0.04	0.90 ± 0.03	0.85 ± 0.01	1.00 ± 0.08	0.94 ± 0.06	1.26 ± 0.07	1.16 ± 0.04	***	***	ns	A	A	B	B	B	A	a	b
uvaol	4.74 ± 0.39	4.55 ± 0.06	4.42 ± 0.14	4.38 ± 0.12	4.34 ± 0.06	3.73 ± 0.38	4.28 ± 0.10	4.67 ± 0.08	4.96 ± 0.23	5.27 ± 0.36	6.17 ± 0.49	6.39 ± 0.45	***	ns	ns	BC	BC	C	BC	B	A
betulin	0.20 ± 0.02	0.17 ± 0.03	0.22 ± 0.02	0.20 ± 0.01	0.22 ± 0.01	0.20 ± 0.01	0.33 ± 0.02	0.27 ± 0.02	0.32 ± 0.02	0.31 ± 0.02	0.44 ± 0.02	0.39 ± 0.02	***	**	ns	C	C	C	B	B	A	a	b
oleanolic acid	7.16 ± 0.41	8.04 ± 0.36	6.63 ± 0.28	6.79 ± 0.44	4.92 ± 0.16	4.96 ± 0.26	6.50 ± 0.24	6.77 ± 0.14	6.88 ± 0.26	7.48 ± 0.77	8.67 ± 0.13	8.80 ± 0.61	***	ns	ns	AB	B	C	B	B	A
ursolic acid	18.37 ± 0.72	18.07 ± 0.26	16.04 ± 0.84	15.41 ± 0.33	14.35 ± 0.32	14.17 ± 0.59	17.12 ± 0.36	15.04 ± 0.45	21.43 ± 0.42	16.56 ± 1.99	24.62 ± 2.03	20.44 ± 1.78	***	**	ns	B	BC	C	BC	B	A	a	b
fatty acids	2.43 ± 0.20	2.08 ± 0.22	2.03 ± 0.01	1.74 ± 0.04	1.84 ± 0.10	1.52 ± 0.05	2.30 ± 0.05	1.97 ± 0.04	2.79 ± 0.18	2.45 ± 0.20	2.61 ± 0.03	2.45 ± 0.12	***	***	ns	AB	BC	C	B	A	A	a	b
alcohols	1.47 ± 0.07	1.47 ± 0.06	1.54 ± 0.05	1.65 ± 0.03	1.60 ± 0.05	1.69 ± 0.06	2.68 ± 0.19	3.14 ± 0.13	3.24 ± 0.24	3.60 ± 0.20	3.89 ± 0.05	4.41 ± 0.11	***	**	ns	D	D	D	C	B	A	b	a
esters	0.68 ± 0.03	0.63 ± 0.01	0.57 ± 0.03	0.50 ± 0.01	0.49 ± 0.01	0.45 ± 0.01	0.36 ± 0.01	0.34 ± 0.03	0.26 ± 0.02	0.24 ± 0.01	0.26 ± 0.02	0.25 ± 0.01	***	***	ns	A	B	C	D	E	E	a	b
aldehydes	2.32 ± 0.07	2.31 ± 0.03	2.01 ± 0.03	1.96 ± 0.01	1.79 ± 0.04	1.75 ± 0.08	2.59 ± 0.11	2.78 ± 0.12	2.55 ± 0.07	2.68 ± 0.11	2.13 ± 0.08	2.29 ± 0.08	***	ns	ns	B	CD	D	A	A	BC
alkanes	3.79 ± 0.06	3.75 ± 0.04	2.76 ± 0.07	2.61 ± 0.11	1.89 ± 0.03	1.67 ± 0.07	2.79 ± 0.07	2.71 ± 0.08	2.80 ± 0.08	2.91 ± 0.12	3.72 ± 0.20	3.57 ± 0.09	***	ns	ns	A	B	C	B	B	A
β-diketones	17.27 ± 0.48	20.32 ± 0.49	15.51 ± 0.20	18.14 ± 0.42	11.71 ± 0.66	14.52 ± 0.34	14.45 ± 1.05	16.88 ± 0.03	14.75 ± 1.37	19.67 ± 0.11	14.83 ± 1.00	19.06 ± 1.18	***	***	ns	A	AB	C	B	AB	AB	b	a
triterpenoids	36.28 ± 0.25	36.51 ± 0.29	32.99 ± 0.62	32.09 ± 0.44	29.73 ± 0.16	28.79 ± 0.41	33.96 ± 0.22	32.26 ± 0.16	38.46 ± 1.09	34.59 ± 2.48	46.10 ± 2.42	41.86 ± 0.58	***	**	ns	B	C	D	BC	B	A	a	b
total waxes	64.69 ± 2.12	67.53 ± 1.95	57.82 ± 0.48	59.14 ± 0.83	49.40 ± 0.88	50.7 ± 1.35	59.50 ± 0.77	60.31 ± 0.88	65.20 ± 2.96	66.38 ± 3.88	73.74 ± 2.99	74.02 ± 2.97	***	ns	ns	B	C	D	C	B	A
cuticular wax contnet (μg berry-1)
fatty acids	12.13 ± 0.99	10.46 ± 1.13	10.01 ± 0.24	9.68 ± 0.48	10.59 ± 0.53	8.03 ± 0.11	17.19 ± 0.33	14.69 ± 0.48	21.63 ± 1.38	19.84 ± 1.60	18.84 ± 2.37	18.79 ± 1.42	***	*	ns	C	C	C	B	A	AB	a	b
alcohols	7.35 ± 0.45	7.38 ± 0.39	7.59 ± 0.41	9.17 ± 0.26	9.21 ± 0.73	8.97 ± 0.49	20.07 ± 1.56	23.39 ± 1.24	25.17 ± 1.80	29.20 ± 2.24	28.02 ± 3.25	33.84 ± 1.81	***	*	ns	C	C	C	B	A	A	b	a
esters	3.41 ± 0.16	3.15 ± 0.14	2.81 ± 0.10	2.79 ± 0.08	2.85 ± 0.22	2.37 ± 0.02	2.70 ± 0.03	2.53 ± 0.03	2.05 ± 0.04	1.96 ± 0.12	1.83 ± 0.14	1.94 ± 0.02	***	*	ns	A	B	B	B	C	C	a	b
aldehydes	11.59 ± 0.40	11.64 ± 0.48	9.92 ± 0.41	10.86 ± 0.25	10.25 ± 0.33	9.26 ± 0.21	19.35 ± 0.70	20.70 ± 1.12	19.77 ± 0.50	21.74 ± 1.14	15.20 ± 1.34	17.50 ± 0.30	***	*	ns	C	C	C	A	A	B	b	a
alkanes	18.96 ± 0.61	18.84 ± 0.76	13.65 ± 0.67	14.54 ± 0.96	10.84 ± 0.42	8.80 ± 0.19	20.90 ± 0.54	20.17 ± 0.40	21.78 ± 0.57	23.62 ± 1.56	26.48 ± 2.12	27.35 ± 1.37	***	ns	ns	C	D	E	BC	B	A
β-diketones	86.44 ± 3.29	102.14 ± 4.81	76.58 ± 2.73	100.87 ± 5.09	67.01 ± 2.01	76.81 ± 0.42	108.16 ± 7.68	125.68 ± 1.84	114.62 ± 10.96	159.40 ± 7.22	108.01 ± 17.79	146.77 ± 14.38	***	***	ns	BC	C	C	AB	A	A	b	a
triterpenoids	181.64 ± 5.25	183.37 ± 5.48	162.79 ± 5.06	178.13 ± 3.65	170.75 ± 6.95	146.91 ± 1.98	254.26 ± 3.10	240.16 ± 4.29	298.70 ± 8.68	280.31 ± 23.88	329.62 ± 33.85	321.38 ± 18.94	***	ns	ns	C	C	C	B	AB	A
total waxes	323.88 ± 10.03	339.35 ± 12.77	285.44 ± 8.88	328.52 ± 10.64	283.62 ± 10.99	268.31 ± 3.97	445.37 ± 7.35	449.07 ± 8.46	506.43 ± 24.09	537.95 ± 35.64	529.46 ± 60.56	568.53 ± 35.55	***	ns	ns	C	C	C	B	AB	A
cuticular wax proportion (%)
fatty acids	3.74 ± 0.25	3.07 ± 0.27	3.51 ± 0.04	2.94 ± 0.05	3.73 ± 0.06	2.99 ± 0.08	3.86 ± 0.05	3.27 ± 0.05	4.27 ± 0.10	3.68 ± 0.13	3.55 ± 0.12	3.30 ± 0.12	***	***	ns	B	B	B	AB	A	B	a	b
alcohols	2.27 ± 0.08	2.17 ± 0.05	2.66 ± 0.06	2.79 ± 0.03	3.24 ± 0.14	3.34 ± 0.16	4.51 ± 0.34	5.20 ± 0.19	4.96 ± 0.16	5.42 ± 0.06	5.29 ± 0.15	5.96 ± 0.13	***	**	ns	E	D	C	B	AB	A	b	a
esters	1.05 ± 0.03 a	0.93 ± 0.01 bcd	0.98 ± 0.01 abc	0.85 ± 0.01 d	1.00 ± 0.04 ab	0.88 ± 0.01 cd	0.61 ± 0.05 e	0.56 ± 0.03 e	0.41 ± 0.01 f	0.37 ± 0.03 f	0.35 ± 0.03 f	0.34 ± 0.02 f	***	***	*
aldehydes	3.58 ± 0.07	3.43 ± 0.05	3.47 ± 0.04	3.31 ± 0.05	3.61 ± 0.02	3.46 ± 0.13	4.35 ± 0.16	4.60 ± 0.17	3.91 ± 0.09	4.05 ± 0.05	2.89 ± 0.12	3.10 ± 0.15	***	ns	ns	C	C	C	A	B	D
alkanes	5.85 ± 0.02	5.55 ± 0.13	4.78 ± 0.09	4.42 ± 0.15	3.82 ± 0.01	3.28 ± 0.12	4.69 ± 0.04	4.50 ± 0.15	4.31 ± 0.10	4.39 ± 0.05	5.05 ± 0.20	4.82 ± 0.11	***	***	ns	A	BC	D	BC	C	B	a	b
β-diketones	26.68 ± 0.30	30.08 ± 0.29	26.83 ± 0.53	30.67 ± 0.64	23.67 ± 0.94	28.64 ± 0.52	24.25 ± 1.37	27.99 ± 0.12	22.53 ± 1.12	29.76 ± 1.35	20.13 ± 1.22	25.72 ± 1.14	***	***	ns	A	A	A	A	A	B	b	a
triterpenoids	56.10 ± 0.66	54.07 ± 0.53	57.04 ± 0.68	54.27 ± 0.73	60.20 ± 0.63	55.90 ± 0.45	57.12 ± 1.29	53.48 ± 0.05	59.08 ± 1.08	51.99 ± 1.26	62.46 ± 1.10	56.58 ± 1.23	***	***	ns	B	B	A	B	B	A	a	b
Data presented in the table are the mean ± standard error (SE, n= 3). The significant effects (p < 0.05) of stages, treatments, and their interactions were tested by two-way ANOVA (in columns N to P; ***: p < 0.001, **: p < 0.01, *: p < 0.05, ns: p > 0.05); upper-case (in columns Q to V) and lower-case (in columns W to X) letters identify significantly different (p < 0.05) wax contents among stag…

## Sheet: Table S3
Table S3 Changes in fruit surface color (a* and b* values measured by a colorimeter) during fruit ripening and postharvest storage in ‘Calypso’ and ‘Last Call’ blueberries
Stage	Treatment	‘Calypso’		‘Last Call’
		a*	b*	a*	b*
Green	CN	-5.92 ± 0.41	18.79 ± 1.01	-5.94 ± 0.41	18.01 ± 0.91
	ABA	-5.71 ± 0.32	20.35 ± 1.07	-6.65 ± 0.26	20.59 ± 0.53
Red	CN	3.96 ± 0.89	-0.36 ± 2.29	4.39 ± 0.79	13.35 ± 1.98
	ABA	4.61 ± 0.65	3.49 ± 0.52	5.43 ± 0.56	14.41 ± 1.45
Purple	CN	-0.79 ± 0.08	-6.37 ± 0.21	4.43 ± 2.01	-3.22 ± 0.85
	ABA	-0.91 ± 0.05	-6.22 ± 0.18	3.37 ± 1.06	-3.57 ± 0.81
Harvest	CN	-0.87 ± 0.07	-6.07 ± 0.28	-1.01 ± 0.04	-6.73 ± 0.24
	ABA	-0.93 ± 0.08	-6.44 ± 0.41	-1.02 ± 0.03	-5.99 ± 0.31
W2	CN	-0.59 ± 0.03	-7.31 ± 0.18	-0.74 ± 0.06	-7.02 ± 0.17
	ABA	-0.59 ± 0.03	-6.81 ± 0.39	-0.84 ± 0.07	-6.68 ± 0.43
W4	CN	-0.74 ± 0.09	-7.13 ± 0.15	-0.81 ± 0.08	-6.69 ± 0.75
	ABA	-0.87 ± 0.01	-7.19 ± 0.11	-1.05 ± 0.02	-6.69 ± 0.51
Stage		***	***	***	***
Treatment		ns	ns	ns	ns
Stage × Treatment		ns	ns	ns	ns
LSD (Stage)	Green	C	A	C	A
	Red	A	B	A	B
	Purple	B	C	A	C
	Harvest	B	C	B	D
	W2	B	C	B	D
	W4	B	C	B	D
Data presented are the means ± standard error (SE, n = 3); two-way ANOVA was performed and no interactions were found between stages and treatments; *** identifies p < 0.001, ns identifies non-significant effect (p > 0.05); different letters identify significant differences (p < 0.05) among stages, means were separated according to LSD tests.

## Sheet: Table S4
Table S4 Quality control (QC) for RNA-sequecing samples
sample	raw reads	Clean reads	Clean bases (G)	Effective reads %	Error rate (%)	Q20 %	Q30 %	GC%	Total mapped reads (%)	uniquely mapped reads (%)
G_CN_1	41795892	41022386	6.15	98.15	0.03	97.9	94.09	46.09	97.78	61.54
G_CN_2	39776366	39061278	5.86	98.2	0.03	97.94	94.19	45.98	97.73	61.52
G_CN_3	45684048	44442324	6.67	97.28	0.02	98.03	94.45	45.65	97.53	60.93
G_ABA_1	40843444	40059302	6.01	98.08	0.03	97.83	93.94	46.22	97.62	61.8
G_ABA_2	42396796	41661286	6.25	98.27	0.03	97.82	93.89	45.95	97.73	61.63
G_ABA_3	47646516	46819378	7.02	98.26	0.03	97.57	93.26	46.2	97.86	62.53
R_CN_1	46056290	45185498	6.78	98.11	0.03	97.66	93.45	46.53	97.68	62.07
R_CN_2	39438452	38746998	5.81	98.25	0.03	97.78	93.81	46.47	97.71	62.95
R_CN_3	41267804	40608570	6.09	98.4	0.03	97.87	94.01	46.37	97.64	62.39
R_ABA_1	42117484	41279480	6.19	98.01	0.02	97.94	94.3	46.81	97.69	62.44
R_ABA_2	44363560	43536050	6.53	98.13	0.03	97.75	93.97	46.74	97.41	62.74
R_ABA_3	43095628	42344534	6.35	98.26	0.03	97.87	94.08	46.51	97.29	62.42
H_CN_1	40144350	39495146	5.92	98.38	0.03	97.8	93.93	46.5	97.59	62.34
H_CN_2	42984122	42304138	6.35	98.42	0.03	97.83	93.99	46.57	97.73	61.86
H_CN_3	44759104	43933536	6.59	98.16	0.03	97.7	93.64	46.57	97.58	61.69
H_ABA_1	39495744	38926454	5.84	98.56	0.03	97.92	94.19	46.39	97.58	62.28
H_ABA_2	42723502	41587678	6.24	97.34	0.02	98	94.4	46.34	97.57	61.4
H_ABA_3	44619606	43996026	6.6	98.6	0.02	98.07	94.54	46.39	97.84	62.36
W2_CN_1	42339608	41470474	6.22	97.95	0.03	97.64	93.61	46.45	97.7	62.62
W2_CN_2	47827322	46881070	7.03	98.02	0.03	97.89	94.2	46.23	97.72	62.01
W2_CN_3	43819494	43122238	6.47	98.41	0.03	97.69	93.64	46.47	97.8	63.12
W2_ABA_1	45155168	44384494	6.66	98.29	0.03	97.89	94.15	46.32	97.35	62.8
W2_ABA_2	40445236	39705854	5.96	98.17	0.03	97.89	94.22	46.34	97.47	62.68
W2_ABA_3	41917774	41093392	6.16	98.03	0.03	97.72	93.74	46.09	97.59	62.35
W4_CN_1	39307210	38594310	5.79	98.19	0.03	97.76	93.78	46.12	97.72	62
W4_CN_2	41328920	40412818	6.06	97.78	0.03	97.87	94.06	46.01	97.68	61.65
W4_CN_3	45477822	44631330	6.69	98.14	0.03	97.66	93.5	46.1	97.76	62.09
W4_ABA_1	46959260	45838458	6.88	97.61	0.03	97.84	94.01	46.29	97.84	62.17
W4_ABA_2	39907316	39094994	5.86	97.96	0.03	97.86	94.07	45.91	97.85	62.2
W4_ABA_3	46165860	45378790	6.81	98.3	0.03	97.92	94.12	46.17	98	62.57

## Sheet: Table S6
Table S6 Putative wax genes in blueberries and their expression during fruit ripening and postharvest storage, and inresponse to exogenous ABA application
sequence ID	gene name	homologs in other species	enzyme	function in cuticular wax deposition	WGCNA exprssion module	Pfam domains	Pfam description	DESeq2 normalized counts in CN treatment					DEG among stages*					DEG between treatments*
								Green	Red	Harvest	W2	W4	Green	Red	Harvest	W2	W4	Green	Red	Harvest	W2	W4
VaccDscaff37-augustus-gene-13.31	KAS1-Like1.1	SoKAS1	β-ketoacyl-ACP synthase	fatty acid biosynthesis	turquoise	PF00109 | PF02801	Beta-ketoacyl synthase, N-terminal domain | Beta-ketoacyl synthase, C-terminal domain	14.3895	6.21422	3.91846	0.352195	3.99811	a	b	bc	c	bc	0	0	0	0	0
VaccDscaff6-snap-gene-88.56	KAS1-Like1.2	SoKAS1	β-ketoacyl-ACP synthase	fatty acid biosynthesis	turquoise	PF00109 | PF02801	Beta-ketoacyl synthase, N-terminal domain | Beta-ketoacyl synthase, C-terminal domain	29.259	7.18562	7.52284	9.21305	0.787329	a	b	b	b	c	0	down	0	0	0
VaccDscaff38-snap-gene-265.44	KAS1-Like1.3	SoKAS1	β-ketoacyl-ACP synthase	fatty acid biosynthesis	grey	PF00109 | PF02801	Beta-ketoacyl synthase, N-terminal domain | Beta-ketoacyl synthase, C-terminal domain	1.09743	0	1.50797	0	0	a	a	a	a	a	0	0	0	0	0
VaccDscaff29-snap-gene-11.29	KAS2-Like1.1	AtKAS2	β-ketoacyl-ACP synthase	fatty acid biosynthesis	grey	PF00109 | PF02801	Beta-ketoacyl synthase, N-terminal domain | Beta-ketoacyl synthase, C-terminal domain	0.274356	0	0.326539	0.402887	0.393665	a	a	a	a	a	0	0	0	0	0
VaccDscaff33-snap-gene-304.28	KAS2-Like1.2	AtKAS2	β-ketoacyl-ACP synthase	fatty acid biosynthesis	blue	PF00109 | PF02801	Beta-ketoacyl synthase, N-terminal domain | Beta-ketoacyl synthase, C-terminal domain	38.4126	49.3766	62.2408	101.674	120.034	b	b	b	a	a	0	0	0	0	0
VaccDscaff21-snap-gene-16.33	KAS2-Like1.3	AtKAS2	β-ketoacyl-ACP synthase	fatty acid biosynthesis	blue	PF00109 | PF02801	Beta-ketoacyl synthase, N-terminal domain | Beta-ketoacyl synthase, C-terminal domain	39.0909	40.793	54.2175	62.701	101.211	b	b	b	ab	a	0	0	0	0	0
VaccDscaff26-snap-gene-12.23	KAS2-Like1.4	AtKAS2	β-ketoacyl-ACP synthase	fatty acid biosynthesis	blue	PF00109 | PF02801	Beta-ketoacyl synthase, N-terminal domain | Beta-ketoacyl synthase, C-terminal domain	67.6029	59.8125	129.87	168.551	180.55	b	b	a	a	a	0	0	0	0	0
VaccDscaff43-augustus-gene-225.34	KAS3-Like1.1	AtKAS3 | SoKAS3	β-ketoacyl-ACP synthase	fatty acid biosynthesis	turquoise	PF08541 | PF08545	3-Oxoacyl-[acyl-carrier-protein (ACP)] synthase III C terminal | 3-Oxoacyl-[acyl-carrier-protein (ACP)] synthase III	26.0185	25.2558	39.7642	25.8675	11.0379	a	a	a	a	b	0	0	0	0	0
VaccDscaff22-augustus-gene-143.26	KAS3-Like1.2	AtKAS3 | SoKAS3	β-ketoacyl-ACP synthase	fatty acid biosynthesis	royalblue	PF08541 | PF08545	3-Oxoacyl-[acyl-carrier-protein (ACP)] synthase III C terminal | 3-Oxoacyl-[acyl-carrier-protein (ACP)] synthase III	0	0.28786	1.49699	0	0	a	a	a	a	a	0	0	0	0	0
VaccDscaff21-snap-gene-124.37	KAS3-Like2.1	AtKAS3 | SoKAS3	β-ketoacyl-ACP synthase	fatty acid biosynthesis	turquoise	PF08541 | PF08545	3-Oxoacyl-[acyl-carrier-protein (ACP)] synthase III C terminal | 3-Oxoacyl-[acyl-carrier-protein (ACP)] synthase III	1.65967	2.24954	9.60786	0	1.96832	b	b	a	b	b	0	0	0	0	0
VaccDscaff26-snap-gene-128.28	KAS3-Like2.2	AtKAS3 | SoKAS3	β-ketoacyl-ACP synthase	fatty acid biosynthesis	turquoise	PF08541 | PF08545	3-Oxoacyl-[acyl-carrier-protein (ACP)] synthase III C terminal | 3-Oxoacyl-[acyl-carrier-protein (ACP)] synthase III	66.3867	108.344	97.4603	15.517	21.1126	a	a	a	b	b	0	0	0	up	down
VaccDscaff3-augustus-gene-191.32	KAR-Like1.1	SoKAR	β-ketoacyl-ACP reductase	fatty acid biosynthesis	turquoise	PF00106	Short chain dehydrogenase	61.3278	75.1441	84.2846	22.7761	16.7292	a	a	a	b	b	0	0	0	up	0
VaccDscaff2-augustus-gene-245.32	KAR-Like1.2	SoKAR	β-ketoacyl-ACP reductase	fatty acid biosynthesis	turquoise	PF00106	Short chain dehydrogenase	135.792	137.996	168.511	105.564	24.692	a	a	a	b	c	0	0	0	0	up
VaccDscaff25-augustus-gene-256.34	KAR-Like1.3	SoKAR	β-ketoacyl-ACP reductase	fatty acid biosynthesis	turquoise	PF00106	Short chain dehydrogenase	30.5345	28.0656	26.2932	22.8018	3.187	a	a	a	a	b	0	0	0	0	0
VaccDscaff9-augustus-gene-360.38	KAR-Like2.1	SoKAR	β-ketoacyl-ACP reductase	fatty acid biosynthesis	grey	PF00106	Short chain dehydrogenase	97.0082	96.2606	65.0238	51.8107	80.233	a	a	a	a	a	0	0	0	0	0
VaccDscaff35-augustus-gene-277.29	KAR-Like2.2	SoKAR	β-ketoacyl-ACP reductase	fatty acid biosynthesis	grey	PF00106	Short chain dehydrogenase	20.9213	33.2821	18.8209	13.4723	17.8134	a	a	a	a	a	0	0	0	0	0
VaccDscaff36-augustus-gene-49.42	KAR-Like2.3	SoKAR	β-ketoacyl-ACP reductase	fatty acid biosynthesis	grey	PF00106	Short chain dehydrogenase	10.8742	8.60929	9.73237	12.2663	9.48564	a	a	a	a	a	0	0	0	0	0
VaccDscaff3-augustus-gene-34.29	HAD-Like1.1	AtHAD	β-hydroxyacyl-ACP dehydratase	fatty acid biosynthesis	turquoise	PF07977	FabA-like domain, 3-hydroxydecanoyl-[acyl-carrier-protein (ACP)] dehydratase	71.359	64.2987	64.7953	29.329	23.3561	a	a	a	b	b	0	0	0	0	0
VaccDscaff2-snap-gene-374.42	HAD-Like1.2	AtHAD	β-hydroxyacyl-ACP dehydratase	fatty acid biosynthesis	yellow	PF07977	FabA-like domain, 3-hydroxydecanoyl-[acyl-carrier-protein (ACP)] dehydratase	2130.54	1822.25	3103.92	3386.77	2778.52	b	b	a	a	ab	0	up	0	0	0
VaccDscaff14-augustus-gene-323.39	HAD-Like1.3	AtHAD	β-hydroxyacyl-ACP dehydratase	fatty acid biosynthesis	turquoise	PF07977	FabA-like domain, 3-hydroxydecanoyl-[acyl-carrier-protein (ACP)] dehydratase	23.3713	33.8282	27.7126	10.6876	7.59958	a	a	a	b	b	0	0	0	0	0
VaccDscaff15-snap-gene-34.18	EAR-Like1.1	AtEAR	trans-∆2-enoyl-ACP reductase	fatty acid biosynthesis	turquoise	PF13561	Enoyl-[acyl-carrier-protein (ACP)] reductase	59.7266	49.6806	39.9264	34.0089	17.5529	a	a	a	a	b	0	0	0	0	0
VaccDscaff11-augustus-gene-23.24	EAR-Like1.2	AtEAR	trans-∆2-enoyl-ACP reductase	fatty acid biosynthesis	turquoise	PF13561	Enoyl-[acyl-carrier-protein (ACP)] reductase	101.988	155.131	80.7877	39.3949	31.4246	a	a	b	c	c	0	0	0	0	0
VaccDscaff8-augustus-gene-148.26	EAR-Like2.1	AtEAR	trans-∆2-enoyl-ACP reductase	fatty acid biosynthesis	floralwhite	PF13561	Enoyl-[acyl-carrier-protein (ACP)] reductase	117.109	160.44	122.243	110.195	52.1365	a	a	a	a	b	0	0	0	0	0
VaccDscaff5-augustus-gene-281.33	EAR-Like2.2	AtEAR	trans-∆2-enoyl-ACP reductase	fatty acid biosynthesis	grey	PF13561	Enoyl-[acyl-carrier-protein (ACP)] reductase	29.3473	15.6489	21.2291	25.156	11.1518	a	a	a	a	a	0	0	0	0	0
VaccDscaff97-augustus-gene-2.26	FATB-Like1.1	AtFATB	fatty acyl-ACP thioesterase	fatty acid biosynthesis	turquoise	PF01643 | PF12950	Acyl-ATP thioesterase | Acyl-ACP thioesterase	244.459	210.268	196.186	163.766	92.2181	a	a	ab	b	c	0	0	0	0	0
VaccDscaff65-augustus-gene-2.27	FATB-Like1.2	AtFATB	fatty acyl-ACP thioesterase	fatty acid biosynthesis	turquoise	PF01643 | PF12950	Acyl-ATP thioesterase | Acyl-ACP thioesterase	132.514	119.41	116.896	113.047	71.0625	a	a	a	a	b	0	0	0	0	0
VaccDscaff69-augustus-gene-1.38	FATB-Like1.3	AtFATB	fatty acyl-ACP thioesterase	fatty acid biosynthesis	turquoise	PF01643 | PF12950	Acyl-ATP thioesterase | Acyl-ACP thioesterase	119.446	80.3805	70.5313	37.513	12.7751	a	b	b	c	d	0	0	0	up	up
VaccDscaff89-augustus-gene-3.28	FATB-Like1.4	AtFATB	fatty acyl-ACP thioesterase	fatty acid biosynthesis	floralwhite	PF01643 | PF12950	Acyl-ATP thioesterase | Acyl-ACP thioesterase	95.334	104.516	83.5289	87.5235	43.5455	a	a	a	a	b	0	0	0	0	0
VaccDscaff24-snap-gene-2.32	LACS1-Like1.1	AtLACS1 | AtCER8	long-chain acyl-CoA synthetase	fatty acid biosynthesis	turquoise	PF00501 | PF13193	AMP-binding enzyme | AMP-binding enzyme C-terminal domain	171.852	96.6213	76.7771	25.566	6.92752	a	b	b	c	d	0	0	0	0	up
VaccDscaff15-snap-gene-387.28	LACS1-Like1.2	AtLACS1 | AtCER8	long-chain acyl-CoA synthetase	fatty acid biosynthesis	turquoise	PF00501 | PF13193	AMP-binding enzyme | AMP-binding enzyme C-terminal domain	44.0447	27.7021	29.0727	17.0422	11.0709	a	a	a	b	b	0	0	up	0	0
VaccDscaff3-augustus-gene-3.41	LACS2-Like1.1	AtLACS2	long-chain acyl-CoA synthetase	fatty acid biosynthesis	turquoise	PF00501 | PF13193	AMP-binding enzyme | AMP-binding enzyme C-terminal domain	240.414	253.252	169.881	130.321	54.3395	a	a	b	b	c	0	0	down	0	0
VaccDscaff2-augustus-gene-419.21	LACS2-Like1.2	AtLACS2	long-chain acyl-CoA synthetase	fatty acid biosynthesis	lightyellow	PF00501 | PF13193	AMP-binding enzyme | AMP-binding enzyme C-terminal domain	146.653	88.1262	184.745	74.9621	20.4599	a	b	a	b	c	0	0	0	0	0
VaccDscaff686-augustus-gene-0.13	LACS4-Like1.1	AtLACS4	long-chain acyl-CoA synthetase	fatty acid biosynthesis	black	PF00501	AMP-binding enzyme	42.3021	65.4728	76.137	16.168	21.8337	b	a	a	c	c	0	0	0	up	0
VaccDscaff22-augustus-gene-6.30	LACS4-Like1.2	AtLACS4	long-chain acyl-CoA synthetase	fatty acid biosynthesis	turquoise	PF00501	AMP-binding enzyme	106.776	66.8994	77.6909	30.2735	37.8387	a	b	b	c	c	0	0	up	0	0
VaccDscaff1-augustus-gene-70.30	LACS7-Like1.1	AtLACS6	long-chain acyl-CoA synthetase	fatty acid biosynthesis	turquoise	PF00501	AMP-binding enzyme	131.057	167.208	156.287	109.879	70.6848	a	a	a	b	c	down	0	0	0	0
VaccDscaff5-augustus-gene-57.33	LACS7-Like1.2	AtLACS6	long-chain acyl-CoA synthetase	fatty acid biosynthesis	yellow	PF00501	AMP-binding enzyme	187.392	414.411	378.801	345.401	390.178	b	a	a	a	a	up	0	0	0	0
VaccDscaff8-snap-gene-352.24	LACS7-Like1.3	AtLACS6	long-chain acyl-CoA synthetase	fatty acid biosynthesis	darkgrey	PF00501	AMP-binding enzyme	9.5805	20.2561	5.78676	8.51847	5.49206	a	a	a	a	a	0	0	0	0	0
VaccDscaff10-snap-gene-341.37	LACS7-Like1.4	AtLACS6	long-chain acyl-CoA synthetase	fatty acid biosynthesis	antiquewhite4	PF00501	AMP-binding enzyme	30.4806	84.6626	82.762	95.0584	56.6763	b	a	a	a	b	0	0	0	0	0
VaccDscaff38-augustus-gene-282.41	LACS8-Like1.1	AtLACS8	long-chain acyl-CoA synthetase	fatty acid biosynthesis	blue	PF00501	AMP-binding enzyme	728.449	907.364	931.565	1280.2	1141.61	c	b	b	a	a	0	0	0	0	0
VaccDscaff740-augustus-gene-0.8	LACS8-Like1.2	AtLACS8	long-chain acyl-CoA synthetase	fatty acid biosynthesis	blue	PF00501	AMP-binding enzyme	2275.85	2432.71	3307.34	4418.99	3350.83	c	c	b	a	b	0	0	0	0	0
VaccDscaff2-processed-gene-193.4	LACS9-Like1.1	AtLACS9	long-chain acyl-CoA synthetase	fatty acid biosynthesis	brown	PF00501	AMP-binding enzyme	4.62186	0	0	0	0	a	a	a	a	a	0	0	0	0	0
VaccDscaff14-snap-gene-140.24	LACS9-Like1.2	AtLACS9	long-chain acyl-CoA synthetase	fatty acid biosynthesis	green	PF00501	AMP-binding enzyme	7.06296	0	0	0	1.01489	a	a	a	a	a	0	0	0	0	0
VaccDscaff25-snap-gene-218.23	LACS9-Like1.3	AtLACS9	long-chain acyl-CoA synthetase	fatty acid biosynthesis	lightcyan	PF00501	AMP-binding enzyme	1.36843	0	0	0.352195	0	a	a	a	a	a	0	0	0	0	0
VaccDscaff3-processed-gene-248.6	LACS9-Like1.4	AtLACS9	long-chain acyl-CoA synthetase	fatty acid biosynthesis	brown	PF00501	AMP-binding enzyme	11.9406	0	1.52444	3.92214	0	a	a	a	a	a	0	0	0	0	0
VaccDscaff2-snap-gene-409.66	CER9-Like1.1	AtCER9	E3 ubiquitin ligase interacting with LACS1	regulator for fatty acid biosynthesis	grey	PF12906	RING-variant domain	398.321	493.245	423.88	394.94	430.33	b	a	ab	ab	ab	0	0	0	0	0
VaccDscaff14-snap-gene-356.73	CER9-Like1.2	AtCER9	E3 ubiquitin ligase interacting with LACS1	regulator for fatty acid biosynthesis	turquoise	PF12906	RING-variant domain	290.416	284.101	314.678	267.848	209.712	a	a	a	ab	b	0	0	0	0	0
VaccDscaff23-augustus-gene-277.24	CER2-Like1.1	AtCER2	β-keto acyl-CoA synthase	fatty acid elongation	black	PF02458	Transferase family	29.4022	44.1627	118.08	42.0195	7.13131	b	b	a	b	c	0	0	0	0	0
VaccDscaff41-augustus-gene-7.18	CER2-Like1.2	AtCER2	β-keto acyl-CoA synthase	fatty acid elongation	lightsteelblue1	PF02458	Transferase family	164.776	106.406	165.677	72.9574	149.539	a	b	a	c	a	0	0	0	0	0
VaccDscaff12-augustus-gene-134.24	CER2-Like1.3	AtCER2	β-keto acyl-CoA synthase	fatty acid elongation	lightsteelblue1	PF02458	Transferase family	16.0363	8.58295	24.4261	8.05245	12.3121	ab	b	a	b	ab	0	0	0	down	0
VaccDscaff40-snap-gene-58.15	CER2-Like1.4	AtCER2	β-keto acyl-CoA synthase	fatty acid elongation	lightsteelblue1	PF02458	Transferase family	281.462	121.836	263.734	66.7247	167.986	a	b	a	c	ab	0	0	0	0	0
VaccDscaff794-augustus-gene-0.7	CER6-Like1.1	SlCER6	β-keto acyl-CoA synthase	fatty acid elongation	black	PF08392 | PF08541	FAE1/Type III polyketide synthase-like protein | 3-Oxoacyl-[acyl-carrier-protein (ACP)] synthase III C terminal	294.58	398.65	816.19	26.1663	44.1135	c	b	a	d	d	0	up	0	down	0
VaccDscaff237-augustus-gene-0.43	CER26-Like1.1	AtCER26 | AtCER26-Like	β-keto acyl-CoA synthase	fatty acid elongation	lightcyan	PF02458	Transferase family	15.0019	0.62022	2.13422	9.32427	2.36199	a	b	b	ab	b	down	0	down	down	0
VaccDscaff22-processed-gene-0.6	KCS1-Like1.1	AtKCS1	β-keto acyl-CoA synthase	fatty acid elongation	turquoise	PF08392 | PF08541	FAE1/Type III polyketide synthase-like protein | 3-Oxoacyl-[acyl-carrier-protein (ACP)] synthase III C terminal	1493.03	1745.44	1119.06	938.077	625.038	a	a	b	b	c	0	0	0	0	0
VaccDscaff36-processed-gene-169.8	KCS1-Like1.2	AtKCS1	β-keto acyl-CoA synthase	fatty acid elongation	red	PF08392 | PF08541	FAE1/Type III polyketide synthase-like protein | 3-Oxoacyl-[acyl-carrier-protein (ACP)] synthase III C terminal	1.62417	6.63011	5.24194	0	0.338297	ab	a	a	b	b	up	down	down	0	up
VaccDscaff24-processed-gene-89.1	KCS3-Like1.1	AtKCS3 | AtKCS12	β-keto acyl-CoA synthase	fatty acid elongation	brown	PF08392 | PF08541	FAE1/Type III polyketide synthase-like protein | 3-Oxoacyl-[acyl-carrier-protein (ACP)] synthase III C terminal	7.05731	0.66063	0	0	0.787329	a	a	a	a	a	0	up	0	0	up
VaccDscaff11-processed-gene-325.3	KCS3-Like1.2	AtKCS3 | AtKCS12	β-keto acyl-CoA synthase	fatty acid elongation	coral2	PF08392 | PF08541	FAE1/Type III polyketide synthase-like protein | 3-Oxoacyl-[acyl-carrier-protein (ACP)] synthase III C terminal	0.823069	7.20517	1.49699	0	0	a	a	a	a	a	0	0	0	0	0
VaccDscaff19-processed-gene-344.6	KCS3-Like1.3	AtKCS3 | AtKCS12	β-keto acyl-CoA synthase	fatty acid elongation	brown	PF08392 | PF08541	FAE1/Type III polyketide synthase-like protein | 3-Oxoacyl-[acyl-carrier-protein (ACP)] synthase III C terminal	5.33174	0.970739	0.598795	0	0	a	a	a	a	a	down	up	0	0	0
VaccDscaff23-snap-gene-342.34	KCS4-Like1.1	AtKCS4	β-keto acyl-CoA synthase	fatty acid elongation	plum1	PF08392 | PF08541	FAE1/Type III polyketide synthase-like protein | 3-Oxoacyl-[acyl-carrier-protein (ACP)] synthase III C terminal	656.225	481.106	529.168	720.734	416.495	a	b	b	a	b	0	0	0	0	0
VaccDscaff12-processed-gene-69.3	KCS4-Like1.2	AtKCS4	β-keto acyl-CoA synthase	fatty acid elongation	lightcyan	PF08392 | PF08541	FAE1/Type III polyketide synthase-like protein | 3-Oxoacyl-[acyl-carrier-protein (ACP)] synthase III C terminal	370.441	243.953	304.873	552.749	177.233	b	c	b	a	d	0	0	0	0	0
VaccDscaff11-augustus-gene-53.18	KCS10-Like1.1	AtKCS10	β-keto acyl-CoA synthase	fatty acid elongation	turquoise	PF08392 | PF08541	FAE1/Type III polyketide synthase-like protein | 3-Oxoacyl-[acyl-carrier-protein (ACP)] synthase III C terminal	1900.47	2390.08	2293.41	861.545	350.284	b	a	a	c	d	0	0	0	0	0
VaccDscaff15-augustus-gene-60.24	KCS10-Like1.2	AtKCS10	β-keto acyl-CoA synthase	fatty acid elongation	turquoise	PF08392 | PF08541	FAE1/Type III polyketide synthase-like protein | 3-Oxoacyl-[acyl-carrier-protein (ACP)] synthase III C terminal	2211.67	2518.65	2360.12	461.546	1280.61	a	a	a	c	b	0	0	0	0	0
VaccDscaff24-augustus-gene-329.18	KCS10-Like1.3	AtKCS10	β-keto acyl-CoA synthase	fatty acid elongation	turquoise	PF08392 | PF08541	FAE1/Type III polyketide synthase-like protein | 3-Oxoacyl-[acyl-carrier-protein (ACP)] synthase III C terminal	29.6805	18.2413	17.1412	5.6022	13.0802	a	a	a	b	ab	0	0	0	0	0
VaccDscaff19-augustus-gene-155.20	KCS10-Like1.4	AtKCS10	β-keto acyl-CoA synthase	fatty acid elongation	turquoise	PF08392 | PF08541	FAE1/Type III polyketide synthase-like protein | 3-Oxoacyl-[acyl-carrier-protein (ACP)] synthase III C terminal	1681.75	1857.87	1693.02	285.195	750.772	a	a	a	c	b	0	0	0	0	0
VaccDscaff18-processed-gene-194.7	KCS11-Like1.1	AtKCS11	β-keto acyl-CoA synthase	fatty acid elongation	pink	PF08392 | PF08541	FAE1/Type III polyketide synthase-like protein | 3-Oxoacyl-[acyl-carrier-protein (ACP)] synthase III C terminal	61.3127	12.8314	15.5212	29.0648	37.1553	a	b	b	b	ab	0	0	0	0	0
VaccDscaff31-processed-gene-146.4	KCS11-Like1.2	AtKCS11	β-keto acyl-CoA synthase	fatty acid elongation	pink	PF08392 | PF08541	FAE1/Type III polyketide synthase-like protein | 3-Oxoacyl-[acyl-carrier-protein (ACP)] synthase III C terminal	79.8115	19.0586	24.2008	114.402	104.187	b	c	c	a	a	0	0	0	0	0
VaccDscaff2-augustus-gene-302.39	KCS13-Like1.1	GhKCS13	β-keto acyl-CoA synthase	fatty acid elongation	lightyellow	PF08392 | PF08541	FAE1/Type III polyketide synthase-like protein | 3-Oxoacyl-[acyl-carrier-protein (ACP)] synthase III C terminal	5.28606	0.57572	9.29642	1.84457	1.51929	a	b	a	b	b	0	up	0	0	up
VaccDscaff14-augustus-gene-256.29	KCS13-Like1.2	GhKCS13	β-keto acyl-CoA synthase	fatty acid elongation	midnightblue	PF08392 | PF08541	FAE1/Type III polyketide synthase-like protein | 3-Oxoacyl-[acyl-carrier-protein (ACP)] synthase III C terminal	0.287886	0.66063	2.13422	0	0.733525	a	a	a	a	a	0	0	0	0	0
VaccDscaff18-augustus-gene-377.37	KCR1-Like1.1	AtKCR1	β-keto acyl-CoA reductase	fatty acid elongation	grey	PF00106	Short chain dehydrogenase	22.8947	49.4865	43.5521	24.7068	66.3686	b	a	a	b	a	down	0	0	up	0
VaccDscaff7-augustus-gene-402.39	KCR1-Like1.2	AtKCR1	β-keto acyl-CoA reductase	fatty acid elongation	yellow	PF00106	Short chain dehydrogenase	19.6188	25.7346	54.7671	49.8291	57.5449	b	b	a	a	a	up	0	0	0	0
VaccDscaff16-augustus-gene-28.40	KCR1-Like1.3	AtKCR1	β-keto acyl-CoA reductase	fatty acid elongation	yellow	PF00106	Short chain dehydrogenase	67.9939	191.46	129.393	182.505	197.095	c	a	b	a	a	0	up	0	0	0
VaccDscaff32-augustus-gene-305.34	KCR1-Like2.1	AtKCR1	β-keto acyl-CoA reductase	fatty acid elongation	red	PF00106	Short chain dehydrogenase	5.25001	5.01828	12.2977	1.20866	5.86492	ab	ab	a	b	ab	0	up	0	up	down
VaccDscaff30-augustus-gene-314.35	KCR1-Like2.2	AtKCR1	β-keto acyl-CoA reductase	fatty acid elongation	turquoise	PF00106	Short chain dehydrogenase	967.783	1235.59	1535.2	831.929	639.75	c	b	a	d	e	down	down	0	0	0
VaccDscaff13-augustus-gene-59.43	KCR1-Like2.3	AtKCR1	β-keto acyl-CoA reductase	fatty acid elongation	turquoise	PF00106	Short chain dehydrogenase	629.684	698.466	1378.54	414.624	111.893	b	b	a	c	d	0	0	0	0	0
VaccDscaff42-augustus-gene-4.43	KCR1-Like2.4	AtKCR1	β-keto acyl-CoA reductase	fatty acid elongation	turquoise	PF00106	Short chain dehydrogenase	1331	1459.09	1670.75	782.548	654.3	a	a	a	b	c	down	down	0	0	0
VaccDscaff45-snap-gene-25.30	PAS1-Like1.1	AtPAS1	immunophillin-like protein	regulator for fatty acid elongation	lightcyan	PF00254 | PF13174	FKBP-type peptidyl-prolyl cis-trans isomerase | Tetratricopeptide repeat	1.04505	0	0	0.352195	0	a	a	a	a	a	0	0	0	0	0
VaccDscaff17-snap-gene-21.20	PAS1-Like1.2	AtPAS1	immunophillin-like protein	regulator for fatty acid elongation	darkolivegreen	PF00254 | PF13174	FKBP-type peptidyl-prolyl cis-trans isomerase | Tetratricopeptide repeat	174.979	180.868	173.742	177.372	204.222	a	a	a	a	a	0	0	0	0	0
VaccDscaff42-snap-gene-42.34	PAS2-Like1.1	AtPAS2	β-hydroxyacyl-CoA dehydratase	fatty acid elongation	turquoise	PF04387	Protein tyrosine phosphatase-like protein, PTPLA	166.537	105.299	83.1795	64.5616	28.6113	a	b	bc	c	d	0	0	0	0	0
VaccDscaff30-augustus-gene-274.36	PAS2-Like1.2	AtPAS2	β-hydroxyacyl-CoA dehydratase	fatty acid elongation	turquoise	PF04387	Protein tyrosine phosphatase-like protein, PTPLA	157.951	108.123	86.9577	38.1107	14.378	a	ab	b	c	d	0	0	0	0	0
VaccDscaff13-augustus-gene-18.30	PAS2-Like1.3	AtPAS2	β-hydroxyacyl-CoA dehydratase	fatty acid elongation	turquoise	PF04387	Protein tyrosine phosphatase-like protein, PTPLA	223.805	131.369	143.564	56.3056	27.4605	a	b	b	c	d	0	0	0	down	0
VaccDscaff20-augustus-gene-56.38	CER10-Like1.1	AtCER10	trans-∆2-enoyl-CoA reductase	fatty acid elongation	turquoise	PF02544	3-oxo-5-alpha-steroid 4-dehydrogenase	172.333	145.6	95.594	39.58	39.3456	a	ab	b	c	c	0	0	0	0	0
VaccDscaff20-snap-gene-51.67	CER10-Like1.2	AtCER10	trans-∆2-enoyl-CoA reductase	fatty acid elongation	turquoise	PF02544	3-oxo-5-alpha-steroid 4-dehydrogenase	109.7	104.917	85.7887	44.5569	18.2133	a	a	a	b	c	0	0	0	down	down
VaccDscaff19-augustus-gene-52.40	CER10-Like1.3	AtCER10	trans-∆2-enoyl-CoA reductase	fatty acid elongation	turquoise	PF02544	3-oxo-5-alpha-steroid 4-dehydrogenase	116.45	85.8594	92.2024	39.4128	27.4367	a	a	a	b	b	0	0	0	down	0
VaccDscaff10-augustus-gene-123.29	FAR2-Like1.1	AtFAR2	fatty acyl-CoA reductase	acyl-reduction branch	cyan	PF03015 | PF07993	Male sterility protein | Male sterility protein	0.274356	0	0.625936	3.48903	2.22591	a	a	a	a	a	up	0	0	down	0
VaccDscaff8-processed-gene-144.14	FAR2-Like1.2	AtFAR2	fatty acyl-CoA reductase	acyl-reduction branch	blue	PF03015 | PF07993	Male sterility protein | Male sterility protein	0	0	0	0	2.42501	a	a	a	a	a	0	0	0	0	0
VaccDscaff22-snap-gene-240.29	FAR3-Like1.1	AtFAR3 | AtCER4	fatty acyl-CoA reductase	acyl-reduction branch	black	PF03015 | PF07993	Male sterility protein | Male sterility protein	19.0887	58.5509	191.956	17.2477	2.42345	c	b	a	c	d	0	0	0	down	0
VaccDscaff47-snap-gene-54.13	FAR3-Like1.2	AtFAR3 | AtCER4	fatty acyl-CoA reductase	acyl-reduction branch	black	PF03015 | PF07993	Male sterility protein | Male sterility protein	6.45622	6.47574	63.5322	14.5947	0.393665	c	c	a	b	d	0	up	0	down	up
VaccDscaff43-snap-gene-144.22	FAR3-Like1.3	AtFAR3 | AtCER4	fatty acyl-CoA reductase	acyl-reduction branch	royalblue	PF03015 | PF07993	Male sterility protein | Male sterility protein	0	0	3.02661	0	0	a	a	a	a	a	0	0	down	0	0
VaccDscaff46-augustus-gene-104.22	FAR3-Like1.4	AtFAR3 | AtCER4	fatty acyl-CoA reductase	acyl-reduction branch	black	PF03015 | PF07993	Male sterility protein | Male sterility protein	33.3296	143.203	867.08	45.9096	5.24525	c	b	a	c	d	up	0	0	0	0
VaccDscaff266-augustus-gene-0.69	WSD-Like1.1	AtWSD6	wax ester synthase (CoA: diacylglycerol acyltransferase)	acyl-reduction branch	brown	PF03007 | PF06974	Wax ester synthase-like Acyl-CoA acyltransferase domain | WS/DGAT C-terminal domain	394.629	151.448	178.699	119.648	234.745	a	c	c	d	b	0	0	0	0	0
VaccDscaff14-augustus-gene-356.53	WSD-Like1.2	AtWSD6	wax ester synthase (CoA: diacylglycerol acyltransferase)	acyl-reduction branch	brown	PF03007 | PF06974	Wax ester synthase-like Acyl-CoA acyltransferase domain | WS/DGAT C-terminal domain	501.56	220.231	187.22	110.059	188.996	a	b	b	c	b	0	0	0	0	0
VaccDscaff80-processed-gene-3.7	WSD-Like2.1	ScWAX1	wax ester synthase (CoA: diacylglycerol acyltransferase)	acyl-reduction branch	magenta	PF13813	Membrane bound O-acyl transferase family	1.28391	0	0	1.24157	1.91296	a	a	a	a	a	0	0	0	0	0
VaccDscaff6-processed-gene-35.8	WSD-Like2.2	ScWAX1	wax ester synthase (CoA: diacylglycerol acyltransferase)	acyl-reduction branch	blue	PF13813	Membrane bound O-acyl transferase family	23.1267	7.00697	27.3762	36.5524	55.1815	b	c	b	ab	a	0	up	0	0	0
VaccDscaff93-processed-gene-4.5	WSD-Like2.3	ScWAX1	wax ester synthase (CoA: diacylglycerol acyltransferase)	acyl-reduction branch	blue	PF13813	Membrane bound O-acyl transferase family	17.4598	8.3809	2.50374	24.6864	23.1256	a	ab	b	a	a	down	0	up	0	0
VaccDscaff11-processed-gene-255.8	WSD-Like3.1	ScWAX1	wax ester synthase (CoA: diacylglycerol acyltransferase)	acyl-reduction branch	turquoise	PF13813	Membrane bound O-acyl transferase family	148.943	213.321	104.248	19.3857	11.9737	ab	a	b	c	c	0	0	0	up	0
VaccDscaff34-augustus-gene-42.49	FAD5-Like1.1	AtFAD5	fatty acid desaturase	unsaturated fatty acid biosynthesis	black	PF00487	Fatty acid desaturase	4.3526	6.14543	7.76247	8.20183	0.760427	a	a	a	a	b	0	0	0	down	0
VaccDscaff27-augustus-gene-303.29	FAD5-Like1.2	AtFAD5	fatty acid desaturase	unsaturated fatty acid biosynthesis	antiquewhite4	PF00487	Fatty acid desaturase	5.02133	3.5506	7.01118	7.73312	0	a	a	a	a	b	0	0	0	0	0
VaccDscaff17-snap-gene-340.41	FAD5-Like1.3	AtFAD5	fatty acid desaturase	unsaturated fatty acid biosynthesis	grey60	PF00487	Fatty acid desaturase	1.37178	2.38984	4.56235	0	0.338297	bc	ab	a	c	c	0	0	0	0	0
VaccDscaff37-augustus-gene-293.17	CER3-Like1.1	AtCER3 | ZmGL1	fatty acid reductase	decarbonylation branch	turquoise	PF04116 | PF12076	Fatty acid hydroxylase superfamily | WAX2 C-terminal domain	1645.71	1751.13	656.635	349.252	325.586	a	a	b	c	c	0	0	up	0	up
VaccDscaff6-augustus-gene-412.16	CER3-Like1.2	AtCER3 | ZmGL1	fatty acid reductase	decarbonylation branch	turquoise	PF04116 | PF12076	Fatty acid hydroxylase superfamily | WAX2 C-terminal domain	16.1298	35.5642	32.9771	4.56074	11.4555	ab	a	a	b	ab	0	0	up	0	0
VaccDscaff15-snap-gene-61.25	CER7-Like1.1	AtCER7	3',5'-exoribonuclease	regulator for decarbonylation branch	turquoise	PF01138 | PF03725	3' exoribonuclease family, domain 1 | 3' exoribonuclease family, domain 2	73.4947	59.134	50.1011	24.3725	24.1421	a	a	a	b	b	0	0	0	0	0
VaccDscaff11-snap-gene-54.20	CER7-Like1.2	AtCER7	3',5'-exoribonuclease	regulator for decarbonylation branch	brown	PF01138 | PF03725	3' exoribonuclease family, domain 1 | 3' exoribonuclease family, domain 2	48.7448	30.4645	32.8823	39.2259	30.6726	a	a	a	a	a	0	0	0	0	0
VaccDscaff24-snap-gene-329.30	CER7-Like1.3	AtCER7	3',5'-exoribonuclease	regulator for decarbonylation branch	lightsteelblue1	PF01138 | PF03725	3' exoribonuclease family, domain 1 | 3' exoribonuclease family, domain 2	11.1175	4.1615	10.0806	0	8.90522	a	ab	a	b	a	0	0	down	0	down
VaccDscaff19-augustus-gene-156.19	CER7-Like1.4	AtCER7	3',5'-exoribonuclease	regulator for decarbonylation branch	turquoise	PF01138 | PF03725	3' exoribonuclease family, domain 1 | 3' exoribonuclease family, domain 2	21.4614	18.4	10.0281	14.3768	10.9888	a	a	b	ab	b	0	0	0	0	down
VaccDscaff47-augustus-gene-169.34	HAG1-Like1.1	AtHAG1	histone acylation protein	regulator for decarbonylation branch	black	PF00583 | PF00439	Acetyltransferase (GNAT) family | Bromodomain	39.6504	74.7597	87.6115	106.918	87.3974	b	a	a	a	a	up	0	0	0	up
VaccDscaff46-augustus-gene-177.37	HAG1-Like1.2	AtHAG1	histone acylation protein	regulator for decarbonylation branch	yellow	PF00583 | PF00439	Acetyltransferase (GNAT) family | Bromodomain	26.9886	28.3165	30.2327	54.5597	50.8321	b	b	b	a	a	0	0	up	0	0
VaccDscaff22-augustus-gene-342.31	HAG1-Like1.3	AtHAG1	histone acylation protein	regulator for decarbonylation branch	grey	PF00583 | PF00439	Acetyltransferase (GNAT) family | Bromodomain	117.3	161.734	140.659	131.615	162.091	b	a	a	ab	a	0	0	0	0	0
VaccDscaff43-snap-gene-30.39	HAG1-Like1.4	AtHAG1	histone acylation protein	regulator for decarbonylation branch	yellow	PF00583 | PF00439	Acetyltransferase (GNAT) family | Bromodomain	218.938	252.813	277.592	267.375	263.359	a	a	a	a	a	0	0	0	0	0
VaccDscaff8-snap-gene-210.24	SGS3-Like1.1	AtSGS3	mRNA-mediated gene silencing protein	regulator for decarbonylation branch	turquoise	PF03468 | PF03470	XS domain | XS zinc finger domain	441.171	430.483	370.061	375.343	298.633	a	a	a	a	b	0	0	0	0	0
VaccDscaff1-augustus-gene-212.19	SGS3-Like1.2	AtSGS3	mRNA-mediated gene silencing protein	regulator for decarbonylation branch	yellow	PF03468 | PF03470	XS domain | XS zinc finger domain	444.38	522.013	543.696	562.41	530.746	a	a	a	a	a	0	0	0	0	0
VaccDscaff22-augustus-gene-61.25	RDR1-Like1.1	AtRDR1	mRNA-mediated gene silencing protein	regulator for decarbonylation branch	turquoise	PF05183	RNA dependent RNA polymerase	256.028	58.7228	24.2433	4.53049	3.94899	a	b	c	d	d	0	0	0	0	0
VaccDscaff22-processed-gene-59.6	CER1-Like1.1	AtCER1 | AtCER22	aldehyde decarboonylase	decarbonylation branch	black	PF04116 | PF12076	Fatty acid hydroxylase superfamily | WAX2 C-terminal domain	7.48265	19.289	31.6111	4.76617	2.11518	b	ab	a	bc	c	0	0	0	up	0
VaccDscaff15-snap-gene-187.24	LTPG2-Like1.1	AtLTPG2	lipid transfer protein	aliphatic compound transport and secretion	brown	PF14368	Probable lipid transfer	5.41961	0	0	0	0	a	a	a	a	a	0	0	0	0	0
VaccDscaff24-augustus-gene-308.16	LTPG2-Like2.1	AtLTPG2	lipid transfer protein	aliphatic compound transport and secretion	red	PF14368	Probable lipid transfer	16.0846	26.7686	31.7544	11.7896	3.13007	ab	a	a	b	b	0	0	0	0	0
VaccDscaff19-snap-gene-179.26	LTPG2-Like2.2	AtLTPG2	lipid transfer protein	aliphatic compound transport and secretion	turquoise	PF14368	Probable lipid transfer	168.916	259.054	254.135	152.006	58.4055	b	a	a	b	c	0	0	0	0	0
VaccDscaff11-snap-gene-93.30	LTPG2-Like2.3	AtLTPG2	lipid transfer protein	aliphatic compound transport and secretion	turquoise	PF14368	Probable lipid transfer	196.722	207.688	228.249	78.4235	56.0464	a	a	a	b	b	0	0	0	0	0
VaccDscaff54-augustus-gene-12.26	ABCG11-Like1.1	AtABCG11	adenosine triphosphate binding cassette (ABC) transporter	aliphatic compound transport and secretion	turquoise	PF00005 | PF01061 | PF19055	ABC transporter | ABC-2 type transporter | ABC-2 type transporter	230.49	279.971	328.73	127.085	157.454	a	a	a	b	b	0	0	0	0	0
VaccDscaff11-augustus-gene-54.15	ABCG12-Like1.1	AtABCG12 | AtABCG13	adenosine triphosphate binding cassette (ABC) transporter	aliphatic compound transport and secretion	turquoise	PF00005 | PF01061 | PF19055	ABC transporter | ABC-2 type transporter | ABC-2 type transporter	240.232	231.284	359.572	92.5647	30.693	b	b	a	c	d	0	0	0	down	0
VaccDscaff19-augustus-gene-156.18	ABCG12-Like1.2	AtABCG12 | AtABCG13	adenosine triphosphate binding cassette (ABC) transporter	aliphatic compound transport and secretion	turquoise	PF00005 | PF01061 | PF19055	ABC transporter | ABC-2 type transporter | ABC-2 type transporter	174.636	293.873	424.988	142.831	74.1458	c	b	a	c	d	up	0	0	0	0
VaccDscaff24-snap-gene-329.29	ABCG12-Like1.3	AtABCG12 | AtABCG13	adenosine triphosphate binding cassette (ABC) transporter	aliphatic compound transport and secretion	black	PF00005 | PF01061 | PF19055	ABC transporter | ABC-2 type transporter | ABC-2 type transporter	10.8459	20.4911	30.8974	1.89527	0	c	b	a	d	d	0	0	0	0	0
VaccDscaff15-augustus-gene-61.19	ABCG12-Like1.4	AtABCG12 | AtABCG13	adenosine triphosphate binding cassette (ABC) transporter	aliphatic compound transport and secretion	black	PF00005 | PF01061 | PF19055	ABC transporter | ABC-2 type transporter | ABC-2 type transporter	293.262	222.577	473.44	142.706	41.6663	b	bc	a	c	d	0	0	0	down	0
VaccDscaff1413-snap-gene-0.8	WRI-Like1.1	ATWRI1	AP2 domain-containing transcription fator	regulator for aliphatic compound biosynthesis	brown	PF00847 | PF00847	AP2 domain | AP2 domain	5.94127	0	0.598795	0	0	a	a	a	a	a	0	0	0	0	0
VaccDscaff34-augustus-gene-54.42	WRI-Like3.1	AtWRI3 | AtWRI4	AP2 domain-containing transcription fator	regulator for aliphatic compound biosynthesis	black	PF00847 | PF00847	AP2 domain | AP2 domain	28.6895	49.4472	53.4855	0	2.98791	b	a	a	c	c	0	0	0	0	down
VaccDscaff17-augustus-gene-332.45	WRI-Like3.2	AtWRI3 | AtWRI4	AP2 domain-containing transcription fator	regulator for aliphatic compound biosynthesis	turquoise	PF00847 | PF00847	AP2 domain | AP2 domain	4.39653	6.89097	14.7688	0	1.80378	b	b	a	c	b	0	0	0	0	0
VaccDscaff27-snap-gene-290.40	WRI-Like3.3	AtWRI3 | AtWRI4	AP2 domain-containing transcription fator	regulator for aliphatic compound biosynthesis	black	PF00847 | PF00847	AP2 domain | AP2 domain	11.798	27.9997	40.6635	0	0	b	a	a	c	c	0	0	0	0	0
VaccDscaff17-processed-gene-342.0	WIN-Like1.1	AtSHN2 | AtSHN3 | SlSHN3	AP2 domain-containing transcription fator	regulator for aliphatic compound biosynthesis	yellow	PF00847	AP2 domain	0	3.11721	3.41292	5.61997	3.24081	b	a	a	a	a	0	down	0	down	down
VaccDscaff27-snap-gene-304.52	WIN-Like1.2	AtSHN2 | AtSHN3 | SlSHN3	AP2 domain-containing transcription fator	regulator for aliphatic compound biosynthesis	red	PF00847	AP2 domain	0	0.330315	9.87441	10.8851	1.43702	b	b	a	a	b	0	up	down	down	0
VaccDscaff34-augustus-gene-40.32	WIN-Like1.3	AtSHN2 | AtSHN3 | SlSHN3	AP2 domain-containing transcription fator	regulator for aliphatic compound biosynthesis	cyan	PF00847	AP2 domain	1.00955	0.31011	0	2.82021	2.14365	a	a	a	a	a	0	up	0	0	0
VaccDscaff155-augustus-gene-0.27	WIN-Like2.1	HvWIN1 | TaSHN1	AP2 domain-containing transcription fator	regulator for aliphatic compound biosynthesis	brown	PF00847	AP2 domain	12.011	0.31011	0	0	0	a	b	b	b	b	0	0	0	0	0
VaccDscaff65-processed-gene-6.3	WIN-Like2.2	HvWIN1 | TaSHN1	AP2 domain-containing transcription fator	regulator for aliphatic compound biosynthesis	brown	PF00847	AP2 domain	1.34981	0	0	0	0	a	a	a	a	a	0	0	0	0	0
VaccDscaff23-processed-gene-236.2	WXP-Like1.1	MsWXP1	AP2 domain-containing transcription fator	regulator for aliphatic compound biosynthesis	blue	PF00847	AP2 domain	621.596	291.515	357.503	1744.72	2257	c	d	d	b	a	0	0	0	0	0
VaccDscaff12-processed-gene-209.5	WXP-Like1.2	MsWXP1	AP2 domain-containing transcription fator	regulator for aliphatic compound biosynthesis	blue	PF00847	AP2 domain	178.895	109.641	72.254	328.5	526.1	c	d	e	b	a	0	0	up	0	0
VaccDscaff41-processed-gene-79.7	WXP-Like1.3	MsWXP1	AP2 domain-containing transcription fator	regulator for aliphatic compound biosynthesis	magenta	PF00847	AP2 domain	175.336	69.9446	64.4545	261.19	436.269	c	d	d	b	a	0	0	0	0	0
VaccDscaff6-processed-gene-333.1	WXP-Like2.1	MsWXP1	AP2 domain-containing transcription fator	regulator for aliphatic compound biosynthesis	turquoise	PF00847	AP2 domain	13.7016	19.0856	9.30856	0	0.338297	a	a	a	b	b	0	0	0	0	0
VaccDscaff37-processed-gene-225.3	WXP-Like2.2	MsWXP1	AP2 domain-containing transcription fator	regulator for aliphatic compound biosynthesis	turquoise	PF00847	AP2 domain	719.117	625.695	328.252	131.187	134.058	a	a	b	c	c	0	0	0	0	0
VaccDscaff39-processed-gene-91.3	WXP-Like2.3	MsWXP1	AP2 domain-containing transcription fator	regulator for aliphatic compound biosynthesis	turquoise	PF00847	AP2 domain	201.871	233.341	144.144	108.448	62.0137	a	a	b	bc	c	0	0	0	0	0
VaccDscaff38-processed-gene-85.6	WXP-Like2.4	MsWXP1	AP2 domain-containing transcription fator	regulator for aliphatic compound biosynthesis	turquoise	PF00847	AP2 domain	314.494	280.595	184.495	48.7832	55.7628	a	a	b	c	c	0	0	0	down	0
VaccDscaff29-processed-gene-95.6	DEWAX-Like1.1	AtDEWAX1	AP2 domain-containing transcription fator	regulator for aliphatic compound biosynthesis	salmon	PF00847	AP2 domain	0.863658	0	0	3.16976	0	a	a	a	a	a	0	0	0	0	0
VaccDscaff19-processed-gene-28.10	DEWAX-Like2.1	AtDEWAX2	AP2 domain-containing transcription fator	regulator for aliphatic compound biosynthesis	blue	PF00847	AP2 domain	11.5642	4.2909	3.61473	82.5937	290.988	c	d	d	b	a	0	0	0	0	down
VaccDscaff20-snap-gene-29.47	DEWAX-Like2.2	AtDEWAX2	AP2 domain-containing transcription fator	regulator for aliphatic compound biosynthesis	plum1	PF00847	AP2 domain	22.6879	8.19611	16.8314	32.0673	6.99211	ab	b	ab	a	b	0	0	0	down	0
VaccDscaff48-snap-gene-87.36	DEWAX-Like2.3	AtDEWAX2	AP2 domain-containing transcription fator	regulator for aliphatic compound biosynthesis	lightcyan	PF00847	AP2 domain	22.3837	14.9293	8.68717	40.3199	18.9375	b	bc	c	a	b	0	0	0	0	down
VaccDscaff28-snap-gene-328.35	DEWAX-Like2.4	AtDEWAX2	AP2 domain-containing transcription fator	regulator for aliphatic compound biosynthesis	lightcyan	PF00847	AP2 domain	14.0656	18.2504	10.5543	27.504	4.72398	ab	ab	ab	a	b	0	0	0	down	0
VaccDscaff36-augustus-gene-83.18	MYB30-Like1.1	AtMYB30	MYB transcription factor	regulator for aliphatic compound biosynthesis	lightsteelblue1	PF00249 | PF00249	Myb-like DNA-binding domainn | Myb-like DNA-binding domain	9.25391	4.62122	13.0535	2.46535	8.73287	ab	b	a	c	ab	0	0	0	0	0
VaccDscaff35-augustus-gene-264.28	MYB30-Like1.2	AtMYB30	MYB transcription factor	regulator for aliphatic compound biosynthesis	black	PF00249 | PF00249	Myb-like DNA-binding domainn | Myb-like DNA-binding domain	18.1028	21.5131	50.3186	17.5287	23.5477	b	b	a	b	b	0	0	0	0	0
VaccDscaff4-augustus-gene-358.29	MYB30-Like1.3	AtMYB30	MYB transcription factor	regulator for aliphatic compound biosynthesis	black	PF00249 | PF00249	Myb-like DNA-binding domainn | Myb-like DNA-binding domain	212.116	218.861	437.703	277.401	281.211	b	b	a	b	b	0	0	0	0	0
VaccDscaff9-augustus-gene-334.16	MYB30-Like1.4	AtMYB30	MYB transcription factor	regulator for aliphatic compound biosynthesis	black	PF00249 | PF00249	Myb-like DNA-binding domainn | Myb-like DNA-binding domain	142.66	126.041	265.622	81.2694	163.504	b	bc	a	c	b	0	0	0	0	0
VaccDscaff18-snap-gene-329.50	MYB106-Like1.1	AtMYB106	MYB transcription factor	regulator for aliphatic compound biosynthesis	brown	PF00249 | PF00249	Myb-like DNA-binding domainn | Myb-like DNA-binding domain	11.914	0.28786	0.598795	0	0	a	b	b	b	b	0	0	0	0	0
VaccDscaff11-augustus-gene-183.34	MYB41-Like1.1	AtMYB41	MYB transcription factor	regulator for aliphatic compound biosynthesis	yellow	PF00249 | PF00249	Myb-like DNA-binding domainn | Myb-like DNA-binding domain	2.55038	9.88605	28.5354	20.1533	14.2659	b	b	a	a	ab	down	down	0	0	0
VaccDscaff19-snap-gene-249.37	MYB41-Like1.2	AtMYB41	MYB transcription factor	regulator for aliphatic compound biosynthesis	plum1	PF00249 | PF00249	Myb-like DNA-binding domainn | Myb-like DNA-binding domain	9.32706	5.10115	3.03759	10.5329	1.57466	a	a	a	a	a	0	0	0	0	down
VaccDscaff15-augustus-gene-160.24	MYB41-Like1.3	AtMYB41	MYB transcription factor	regulator for aliphatic compound biosynthesis	yellow	PF00249 | PF00249	Myb-like DNA-binding domainn | Myb-like DNA-binding domain	1.29744	9.34027	36.3626	16.9506	13.9465	c	b	a	b	b	0	0	0	0	down
VaccDscaff24-snap-gene-213.30	MYB41-Like1.4	AtMYB41	MYB transcription factor	regulator for aliphatic compound biosynthesis	blue	PF00249 | PF00249	Myb-like DNA-binding domainn | Myb-like DNA-binding domain	11.615	8.18475	28.1973	94.5247	48.9754	c	c	b	a	ab	0	down	0	0	0
VaccDscaff8-snap-gene-374.48	MIEL1-Like1.1	AtMIEL1	E3 ubiquitin ligase interacting with MYB30	regulator for aliphatic compound biosynthesis	brown	PF00097 | PF05495 | PF14599	Zinc finger, C3HC4 type (RING finger) | CHY zinc finger | Zinc-ribbon	115.83	45.3307	31.7566	21.869	30.9243	a	b	b	b	b	0	0	0	0	0
VaccDscaff5-snap-gene-44.45	MIEL1-Like1.2	AtMIEL1	E3 ubiquitin ligase interacting with MYB30	regulator for aliphatic compound biosynthesis	blue	PF00097 | PF05495 | PF14599	Zinc finger, C3HC4 type (RING finger) | CHY zinc finger | Zinc-ribbon	28.6856	24.9527	26.5048	71.7515	51.3917	b	b	b	a	a	0	0	0	0	0
VaccDscaff22-augustus-gene-27.16	ROC4-Like1.1	OsROC4	homeodomain-leucine zipper (HD-zip) IV transcription factor	regulator for aliphatic compound biosynthesis	lightsteelblue1	PF00046 | PF01852	Homeodomain | START domain	516.939	227.629	516.019	377.232	655.383	b	d	b	c	a	0	0	0	0	0
VaccDscaff3-augustus-gene-202.29	CFL1-Like1.1	AtCFL1 | OsCFL1	WW domain-containing transcription fator	regulator for aliphatic compound biosynthesis	salmon	SSF51045*	WW doamin	11.4324	4.42031	2.45527	18.0223	10.5413	a	b	b	a	a	0	0	0	0	0
VaccDscaff14-augustus-gene-197.25	CFL1-Like1.2	AtCFL1 | OsCFL1	WW domain-containing transcription fator	regulator for aliphatic compound biosynthesis	blue	SSF51045*	WW doamin	0.274356	0	3.95194	2.95184	6.22246	b	b	a	a	a	up	0	0	up	0
VaccDscaff2-augustus-gene-236.19	CFL1-Like1.3	AtCFL1 | OsCFL1	WW domain-containing transcription fator	regulator for aliphatic compound biosynthesis	blue	SSF51045*	WW doamin	4.84893	2.64252	1.21406	14.407	12.7641	b	b	b	a	a	0	0	0	0	0
VaccDscaff102-augustus-gene-4.43	CFL1-Like1.4	AtCFL1 | OsCFL1	WW domain-containing transcription fator	regulator for aliphatic compound biosynthesis	blue	SSF51045*	WW doamin	1.00955	0.990945	0	3.33695	3.8051	b	b	b	a	a	0	0	0	0	0
VaccDscaff42-augustus-gene-14.30	CER-c-Like1.1	HvCER-c	chalcone synthase-like polyketide synthase	β-diketone biosynthesis	grey	PF02797 | PF00195	Chalcone and stilbene synthases, C-terminal domain | Chalcone and stilbene synthases, N-terminal domain	39.4307	550.875	462.028	128.073	867.294	d	b	b	c	a	0	0	0	0	0
VaccDscaff32-augustus-gene-318.21	CER-c-Like1.2	HvCER-c	chalcone synthase-like polyketide synthase	β-diketone biosynthesis	blue	PF02797 | PF00195	Chalcone and stilbene synthases, C-terminal domain | Chalcone and stilbene synthases, N-terminal domain	54.614	116.756	145.247	146.962	223.881	c	b	b	b	a	0	0	0	0	down
VaccDscaff13-augustus-gene-46.32	CER-c-Like1.3	HvCER-c	chalcone synthase-like polyketide synthase	β-diketone biosynthesis	yellow	PF02797 | PF00195	Chalcone and stilbene synthases, C-terminal domain | Chalcone and stilbene synthases, N-terminal domain	5.35316	95.8265	151.297	73.4848	217.642	d	bc	b	c	a	0	0	0	0	0
VaccDscaff30-augustus-gene-303.29	CER-c-Like1.4	HvCER-c	chalcone synthase-like polyketide synthase	β-diketone biosynthesis	grey	PF02797 | PF00195	Chalcone and stilbene synthases, C-terminal domain | Chalcone and stilbene synthases, N-terminal domain	2.47095	24.5311	29.8019	3.05056	30.4982	b	a	a	b	a	up	0	down	up	0
VaccDscaff2-processed-gene-415.11	CER-q-Like1.1	HvCER-q	thioesterase and carboxyl transferase	β-diketone biosynthesis	lightcyan	PF07859	Alpha & beta hydrolase fold	45.2051	11.0302	23.8099	68.5968	42.0154	a	c	b	a	a	0	0	0	0	0
VaccDscaff14-snap-gene-361.50	CER-q-Like1.2	HvCER-q	thioesterase and carboxyl transferase	β-diketone biosynthesis	yellow	PF07859	Alpha & beta hydrolase fold	28.4968	35.6367	216.624	151.373	218.164	c	c	a	b	a	0	0	0	0	0
VaccDscaff14-processed-gene-361.10	CER-q-Like1.3	HvCER-q	thioesterase and carboxyl transferase	β-diketone biosynthesis	yellow	PF07859	Alpha & beta hydrolase fold	3.33851	5.70591	21.9882	20.0982	6.28408	b	b	a	a	b	up	up	0	down	0
VaccDscaff3-snap-gene-8.40	CER-q-Like1.4	HvCER-q	thioesterase and carboxyl transferase	β-diketone biosynthesis	turquoise	PF07859	Alpha & beta hydrolase fold	110.79	167.269	148.847	50.0826	69.0473	b	a	a	c	c	up	up	0	0	0
VaccDscaff14-snap-gene-361.46	CER-q-Like2.1	HvCER-q	thioesterase and carboxyl transferase	β-diketone biosynthesis	royalblue	PF07859	Alpha & beta hydrolase fold	1.83262	1.61116	8.44353	0	0	b	b	a	b	b	down	down	0	0	0
VaccDscaff2-augustus-gene-414.26	CER-q-Like2.2	HvCER-q	thioesterase and carboxyl transferase	β-diketone biosynthesis	black	PF07859	Alpha & beta hydrolase fold	1.76671	2.61299	6.00907	0	0	ab	ab	a	b	b	0	down	0	0	0
VaccDscaff3-snap-gene-8.47	CER-q-Like2.3	HvCER-q	thioesterase and carboxyl transferase	β-diketone biosynthesis	blue	PF07859	Alpha & beta hydrolase fold	0	4.71022	33.2499	48.7041	129.919	d	c	b	b	a	0	0	0	0	0
VaccDscaff23-augustus-gene-26.23	CER-u-Like1.1	HvCER-u	cytochrome P450 monooxygenase	β-diketone biosynthesis	brown	PF00067	Cytochrome P450	9.78735	4.92724	3.2111	0	2.81711	a	a	a	b	a	down	down	0	0	0
VaccDscaff41-augustus-gene-224.30	CER-u-Like1.2	HvCER-u	cytochrome P450 monooxygenase	β-diketone biosynthesis	brown	PF00067	Cytochrome P450	3.17908	0.990945	0	0	0	a	a	a	a	a	down	0	0	0	0
VaccDscaff40-augustus-gene-239.29	CER-u-Like1.3	HvCER-u	cytochrome P450 monooxygenase	β-diketone biosynthesis	purple	PF00067	Cytochrome P450	12.4808	2.79099	4.88888	0	4.44714	a	b	b	a	b	down	up	0	0	down
VaccDscaff12-processed-gene-343.17	CER-u-Like1.4	HvCER-u	cytochrome P450 monooxygenase	β-diketone biosynthesis	thistle2	PF00067	Cytochrome P450	3.24834	1.56667	0	3.12171	5.01769	a	a	a	a	a	0	0	0	up	0
VaccDscaff41-snap-gene-186.31	OSC-Like1.1	KsBAS1	oxidosqualene cyclase	cyclic compound biosynthesis	blue	PF13243 | PF13249	Squalene-hopene cyclase C-terminal domain | Squalene-hopene cyclase N-terminal domain	0	0	0	4.2948	5.41135	b	b	b	a	a	0	0	0	0	0
VaccDscaff23-snap-gene-87.18	OSC-Like1.2	KsBAS1	oxidosqualene cyclase	cyclic compound biosynthesis	blue	PF13243 | PF13249	Squalene-hopene cyclase C-terminal domain | Squalene-hopene cyclase N-terminal domain	3.41794	2.16668	2.17203	38.5216	52.532	b	b	b	a	a	down	0	0	down	0
VaccDscaff12-augustus-gene-304.18	OSC-Like1.3	KsBAS1	oxidosqualene cyclase	cyclic compound biosynthesis	blue	PF13243 | PF13249	Squalene-hopene cyclase C-terminal domain | Squalene-hopene cyclase N-terminal domain	0.575772	0	0	15.0759	9.66565	b	b	b	a	a	up	up	0	up	0
VaccDscaff12-snap-gene-306.22	OSC-Like2.1	KsBAS1	oxidosqualene cyclase	cyclic compound biosynthesis	turquoise	PF13243 | PF13249	Squalene-hopene cyclase C-terminal domain | Squalene-hopene cyclase N-terminal domain	2388.32	1172.36	879.514	125.707	32.7539	a	b	b	c	d	0	0	0	0	down
VaccDscaff23-augustus-gene-87.14	OSC-Like2.2	KsBAS1	oxidosqualene cyclase	cyclic compound biosynthesis	green	PF13243 | PF13249	Squalene-hopene cyclase C-terminal domain | Squalene-hopene cyclase N-terminal domain	12.7478	0	0	0	0	a	a	a	a	a	down	0	0	0	0
VaccDscaff95-snap-gene-5.53	OSC-Like3.1	LsOSC1	oxidosqualene cyclase	cyclic compound biosynthesis	lightsteelblue1	PF13243 | PF13249	Squalene-hopene cyclase C-terminal domain | Squalene-hopene cyclase N-terminal domain	6.48489	2.69995	7.99629	0	4.79482	a	a	a	b	a	0	up	up	0	down
VaccDscaff5-augustus-gene-406.21	OSC-Like4.1	LsOSC5	oxidosqualene cyclase	cyclic compound biosynthesis	lightyellow	PF13243 | PF13249	Squalene-hopene cyclase C-terminal domain | Squalene-hopene cyclase N-terminal domain	2.1915	1.2586	1.30615	0.402887	0	a	a	a	a	a	0	down	down	0	0
VaccDscaff10-augustus-gene-17.19	OSC-Like4.2	LsOSC5	oxidosqualene cyclase	cyclic compound biosynthesis	turquoise	PF13243 | PF13249	Squalene-hopene cyclase C-terminal domain | Squalene-hopene cyclase N-terminal domain	50.401	33.7495	44.5545	16.0239	8.0608	a	a	a	b	b	0	0	0	0	down
VaccDscaff8-snap-gene-24.29	OSC-Like4.3	LsOSC5	oxidosqualene cyclase	cyclic compound biosynthesis	turquoise	PF13243 | PF13249	Squalene-hopene cyclase C-terminal domain | Squalene-hopene cyclase N-terminal domain	12.0093	5.80104	4.09345	6.1545	0.338297	a	a	a	a	b	0	0	0	0	0
VaccDscaff23-snap-gene-70.29	OSC-Like5.1	LsOSC5	oxidosqualene cyclase	cyclic compound biosynthesis	turquoise	PF13243 | PF13249	Squalene-hopene cyclase C-terminal domain | Squalene-hopene cyclase N-terminal domain	101.598	44.2382	43.3467	32.0878	9.88227	a	b	b	b	c	0	0	0	0	0
VaccDscaff40-snap-gene-217.49	OSC-Like5.2	LsOSC5	oxidosqualene cyclase	cyclic compound biosynthesis	turquoise	PF13243 | PF13249	Squalene-hopene cyclase C-terminal domain | Squalene-hopene cyclase N-terminal domain	157.305	79.4086	62.0412	41.2857	11.3617	a	b	b	b	c	0	0	0	0	0
VaccDscaff12-snap-gene-322.27	OSC-Like5.3	LsOSC5	oxidosqualene cyclase	cyclic compound biosynthesis	cyan	PF13243 | PF13249	Squalene-hopene cyclase C-terminal domain | Squalene-hopene cyclase N-terminal domain	0.836599	0.28786	0	1.76098	0	a	a	a	a	a	0	0	0	0	0
VaccDscaff23-augustus-gene-68.33	CYP716A-Like1.1	MlCYP716A75	CYP450 monooxygenase	cyclic compound biosynthesis	blue	PF00067	Cytochrome P450	4.37791	2.8516	7.08743	183.967	226.878	c	c	b	a	a	0	0	up	0	0
VaccDscaff40-augustus-gene-218.18	CYP716A-Like1.2	MlCYP716A75	CYP450 monooxygenase	cyclic compound biosynthesis	blue	PF00067	Cytochrome P450	0	0.62022	1.25187	85.5509	131.261	b	b	b	a	a	0	0	up	0	0
VaccDscaff41-augustus-gene-202.31	CYP716A-Like1.3	MlCYP716A75	CYP450 monooxygenase	cyclic compound biosynthesis	blue	PF00067	Cytochrome P450	0	0	0	10.9482	11.6193	b	b	b	a	a	0	0	0	0	down
VaccDscaff12-augustus-gene-323.22	CYP716A-Like1.4	MlCYP716A75	CYP450 monooxygenase	cyclic compound biosynthesis	blue	PF00067	Cytochrome P450	0	0	0.898192	37.7407	40.7582	b	b	b	a	a	0	0	up	0	down
VaccDscaff23-augustus-gene-68.32	CYP716A-Like2.1	MlCYP716A75	CYP450 monooxygenase	cyclic compound biosynthesis	blue	PF00067	Cytochrome P450	12.9332	27.4537	65.6406	101.908	203.008	e	d	c	b	a	up	up	0	0	0
VaccDscaff41-augustus-gene-203.19	CYP716A-Like2.2	MlCYP716A75	CYP450 monooxygenase	cyclic compound biosynthesis	blue	PF00067	Cytochrome P450	0	0.66063	1.93758	11.5566	16.7385	b	b	b	a	a	0	0	0	0	0
VaccDscaff40-processed-gene-218.4	CYP716A-Like2.3	MlCYP716A75	CYP450 monooxygenase	cyclic compound biosynthesis	blue	PF00067	Cytochrome P450	5.15489	10.0533	50.7314	76.1752	104.912	c	c	b	ab	a	0	up	up	0	0
VaccDscaff23-snap-gene-68.36	CYP716A-Like3.1	MlCYP716A75	CYP450 monooxygenase	cyclic compound biosynthesis	blue	PF00067	Cytochrome P450	27.8173	79.9137	150.505	315.8	336.134	d	c	b	a	a	0	up	up	0	0
VaccDscaff25-augustus-gene-341.19	MYB61-Like1.1	BpMYB61	MYB transcription factor	regulator for cyclic compound biosynthesis	turquoise	PF00249 | PF00249	Myb-like DNA-binding domain | Myb-like DNA-binding domain	147.858	64.487	55.1731	13.3122	59.6962	a	b	b	c	b	0	0	0	0	0
VaccDscaff2-augustus-gene-345.19	MYB61-Like1.2	BpMYB61	MYB transcription factor	regulator for cyclic compound biosynthesis	brown	PF00249 | PF00249	Myb-like DNA-binding domain | Myb-like DNA-binding domain	42.1967	8.82108	5.41661	0	0.733525	a	b	b	c	c	0	0	0	0	0
VaccDscaff2-augustus-gene-342.21	MYB61-Like1.3	BpMYB61	MYB transcription factor	regulator for cyclic compound biosynthesis	coral2	PF00249 | PF00249	Myb-like DNA-binding domain | Myb-like DNA-binding domain	0.274356	1.87882	0.326539	0	0	a	a	a	a	a	0	0	0	0	0
VaccDscaff2-snap-gene-257.32	ACLA1-Like1.1	AtACLA-1	ATP-citrate synthase	fatty acid biosynthesis	yellow	PF08442 | PF16114	ATP-grasp domain | ATP citrate lyase citrate-binding	21.3871	27.79	32.051	37.2694	28.5129	a	a	a	a	a	0	0	0	0	0
VaccDscaff14-augustus-gene-221.28	ACLA1-Like1.2	AtACLA-1	ATP-citrate synthase	fatty acid biosynthesis	antiquewhite4	PF08442 | PF16114	ATP-grasp domain | ATP citrate lyase citrate-binding	245.716	361.4	367.807	304.793	236.391	b	a	a	ab	b	0	0	0	0	0
VaccDscaff25-augustus-gene-269.25	ACLA1-Like1.3	AtACLA-1	ATP-citrate synthase	fatty acid biosynthesis	antiquewhite4	PF08442 | PF16114	ATP-grasp domain | ATP citrate lyase citrate-binding	169.678	316.708	352.199	264.723	166.008	b	a	a	ab	b	0	0	down	0	0
VaccDscaff3-augustus-gene-178.28	ACLA1-Like1.4	AtACLA-1	ATP-citrate synthase	fatty acid biosynthesis	yellow	PF08442 | PF16114	ATP-grasp domain | ATP citrate lyase citrate-binding	667.12	994.592	926.628	928.667	816.468	c	a	ab	ab	b	0	0	0	0	0
VaccDscaff4-snap-gene-297.30	ACLA1-Like2.1	AtACLA-1	ATP-citrate synthase	fatty acid biosynthesis	red	PF08442 | PF16114	ATP-grasp domain | ATP citrate lyase citrate-binding	20.6632	87.7038	51.6507	41.5686	44.1889	c	a	b	b	b	down	0	0	0	0
VaccDscaff35-snap-gene-201.18	ACLA1-Like2.2	AtACLA-1	ATP-citrate synthase	fatty acid biosynthesis	red	PF08442 | PF16114	ATP-grasp domain | ATP citrate lyase citrate-binding	1.83771	23.2882	23.1728	6.69434	13.7144	c	a	a	b	ab	up	0	down	0	0
VaccDscaff36-processed-gene-156.4	ACLA1-Like2.3	AtACLA-1	ATP-citrate synthase	fatty acid biosynthesis	turquoise	PF08442 | PF16114	ATP-grasp domain | ATP citrate lyase citrate-binding	19.1399	28.3062	8.87779	6.10381	11.2464	ab	a	c	c	bc	0	0	0	0	0
VaccDscaff9-snap-gene-266.31	ACLA1-Like2.4	AtACLA-1	ATP-citrate synthase	fatty acid biosynthesis	coral2	PF08442 | PF16114	ATP-grasp domain | ATP citrate lyase citrate-binding	36.0455	58.4774	38.0379	30.8668	45.9043	a	a	a	a	a	0	0	0	0	0
VaccDscaff15-processed-gene-208.7	ASAT-Like1.1	AtASAT1	acyl-CoA-sterol O-acyltransferase	cycloartenol esterification	turquoise	PF13813	Membrane bound O-acyl transferase family	17.0137	10.8556	2.14489	0	0.787329	a	a	b	c	c	0	0	0	up	0
VaccDscaff112-processed-gene-3.11	ASAT-Like1.2	AtASAT1	acyl-CoA-sterol O-acyltransferase	cycloartenol esterification	turquoise	PF13813	Membrane bound O-acyl transferase family	12.2189	16.0222	3.35895	0	0.393665	a	a	b	c	c	0	0	0	up	0
* No Pfam was identified for CFL1-Likes; SUPFAM identified one hit of SSF51045 (WW domain). This is consistent with AtCFL1 and OsCFL1.
* Different letters in columns N to R indicate significantly different (adjusted p values < 0.05) expression levels among developmental stages, according to DESeq2 analysis.
* "0", "up", and "down" in columns S to W indicate unaffected, upregulated, and downregulated genes by exogenous ABA application, respectively, according to DESeq2 analysis.

## Sheet: Table S7
Table S7 Spearman correlation between aliphatic compounds and related genes in Figure 6A (data were re-ordered by hierarchical clustering, * indicates p < 0.05, ** indicates p < 0.01, *** indicates p < 0.001, otherwise p > 0.05.)
correlation coefficient	gene name	HAG1-Like1.4	KCR1-Like1.3	HAG1-Like1.3	KCR1-Like1.1	WIN-Like1.1	MYB41-Like1.1	MYB41-Like1.3	HAG1-Like1.1	KCR1-Like1.2	SGS3-Like1.2	HAD-Like1.2	WIN-Like1.2	MYB41-Like1.4	KAS2-Like1.4	total alcohols	KAS2-Like1.2	KAS2-Like1.3	MIEL1-Like1.2	KCS11-Like1.2	CFL1-Like1.3	DEWAX-Like2.3	KCS11-Like1.1	CFL1-Like1.1	FAR2-Like1.1	DEWAX-Like1.1	ROC4-Like1.1	WSD-Like2.2	CFL1-Like1.2	KAS2-Like1.1	HAG1-Like1.2	WIN-Like1.3	CFL1-Like1.4	FAR2-Like1.2	WSD-Like2.1	WSD-Like2.3	WXP-Like1.2	WXP-Like1.3	WXP-Like1.1	DEWAX-Like2.1	KCS10-Like1.3	KCS10-Like1.2	KCS10-Like1.4	CER7-Like1.3	CER2-Like1.2	CER2-Like1.3	CER2-Like1.4	total alkanes	total aliphatics
gene name	sequence ID	VaccDscaff43-snap-gene-30.39	VaccDscaff16-augustus-gene-28.40	VaccDscaff22-augustus-gene-342.31	VaccDscaff18-augustus-gene-377.37	VaccDscaff17-processed-gene-342.0	VaccDscaff11-augustus-gene-183.34	VaccDscaff15-augustus-gene-160.24	VaccDscaff47-augustus-gene-169.34	VaccDscaff7-augustus-gene-402.39	VaccDscaff1-augustus-gene-212.19	VaccDscaff2-snap-gene-374.42	VaccDscaff27-snap-gene-304.52	VaccDscaff24-snap-gene-213.30	VaccDscaff26-snap-gene-12.23	NA	VaccDscaff33-snap-gene-304.28	VaccDscaff21-snap-gene-16.33	VaccDscaff5-snap-gene-44.45	VaccDscaff31-processed-gene-146.4	VaccDscaff2-augustus-gene-236.19	VaccDscaff48-snap-gene-87.36	VaccDscaff18-processed-gene-194.7	VaccDscaff3-augustus-gene-202.29	VaccDscaff10-augustus-gene-123.29	VaccDscaff29-processed-gene-95.6	VaccDscaff22-augustus-gene-27.16	VaccDscaff6-processed-gene-35.8	VaccDscaff14-augustus-gene-197.25	VaccDscaff29-snap-gene-11.29	VaccDscaff46-augustus-gene-177.37	VaccDscaff34-augustus-gene-40.32	VaccDscaff102-augustus-gene-4.43	VaccDscaff8-processed-gene-144.14	VaccDscaff80-processed-gene-3.7	VaccDscaff93-processed-gene-4.5	VaccDscaff12-processed-gene-209.5	VaccDscaff41-processed-gene-79.7	VaccDscaff23-processed-gene-236.2	VaccDscaff19-processed-gene-28.10	VaccDscaff24-augustus-gene-329.18	VaccDscaff15-augustus-gene-60.24	VaccDscaff19-augustus-gene-155.20	VaccDscaff24-snap-gene-329.30	VaccDscaff41-augustus-gene-7.18	VaccDscaff12-augustus-gene-134.24	VaccDscaff40-snap-gene-58.15	NA	NA
CER9-Like1.1	VaccDscaff2-snap-gene-409.66	0.5	0.53	0.64 *	0.45	0.28	0.16	0.14	0.16	0.4	0.15	-0.39	-0.16	-0.16	-0.17	-0.14	0.12	0.08	-0.29	-0.34	-0.19	0.06	-0.45	-0.07	-0.27	-0.46	-0.61 *	-0.41	-0.25	-0.22	0.27	-0.15	-0.08	0.14	-0.37	-0.22	-0.13	-0.21	-0.14	-0.06	-0.24	0.01	0	-0.04	-0.39	-0.41	-0.44	-0.22	-0.08
KCS3-Like1.2	VaccDscaff11-processed-gene-325.3	0.29	0.45	0.46	0.26	-0.15	-0.13	-0.21	0.04	0.01	0.07	-0.63 *	-0.29	-0.74 **	-0.59 *	-0.42	-0.28	-0.41	-0.63 *	-0.78 **	-0.58 *	-0.3	-0.58 *	-0.24	-0.41	-0.4	-0.85 ***	-0.75 **	-0.58 *	-0.11	-0.12	-0.31	-0.43	-0.38	-0.54	-0.48	-0.58 *	-0.66 *	-0.66 *	-0.56 *	0.33	0.52	0.53	0.06	-0.18	-0.01	-0.02	0.12	0.22
KCS1-Like1.2	VaccDscaff36-processed-gene-169.8	-0.13	-0.18	-0.03	0.08	-0.39	-0.22	-0.15	-0.06	-0.08	-0.12	-0.35	-0.25	-0.29	-0.32	-0.23	-0.45	-0.28	-0.39	-0.44	-0.63 *	-0.44	-0.27	-0.41	-0.55 *	-0.48	-0.09	-0.27	-0.02	-0.08	-0.36	-0.63 *	-0.33	-0.26	-0.46	-0.60 *	-0.37	-0.4	-0.39	-0.43	0.23	0.52	0.49	0.35	0.4	0.28	0.33	0.29	0.25
MYB30-Like1.2	VaccDscaff35-augustus-gene-264.28	-0.18	-0.11	0.08	0.25	0.34	0.55 *	0.49	0.1	0.19	0.24	0.07	0.22	-0.25	-0.03	-0.06	-0.12	-0.19	-0.46	-0.60 *	-0.61 *	-0.78 **	-0.63 *	-0.69 *	-0.14	-0.29	0.19	-0.18	-0.1	0.02	-0.18	-0.29	-0.3	-0.19	-0.22	-0.5	-0.60 *	-0.60 *	-0.57 *	-0.53	0.43	0.48	0.5	0.35	0.42	0.64 *	0.60 *	-0.38	-0.32
KCS13-Like1.2	VaccDscaff14-augustus-gene-256.29	-0.15	-0.14	0.17	0.44	0.39	0.68 *	0.57 *	0.03	0.18	0.17	0.06	0.17	-0.17	0.01	-0.06	-0.04	-0.04	-0.47	-0.49	-0.57 *	-0.71 *	-0.56 *	-0.60 *	-0.31	-0.36	0.28	-0.09	-0.06	0.06	-0.09	-0.18	-0.16	-0.05	-0.17	-0.4	-0.51	-0.5	-0.47	-0.42	0.26	0.38	0.39	0.39	0.36	0.49	0.53	-0.46	-0.37
MYB30-Like1.4	VaccDscaff9-augustus-gene-334.16	-0.29	-0.25	0.07	0.48	-0.09	0.36	0.26	-0.16	0.04	0.13	0.06	0.03	-0.22	0.07	0.1	-0.11	0.03	-0.4	-0.41	-0.65 *	-0.89 ***	-0.34	-0.60 *	-0.48	-0.47	0.53	0.16	0.2	0.32	-0.23	-0.2	-0.09	0.08	-0.03	-0.42	-0.36	-0.35	-0.37	-0.32	0.48	0.62 *	0.59 *	0.55 *	0.75 **	0.69 *	0.82 ***	-0.18	-0.19
MYB30-Like1.1	VaccDscaff36-augustus-gene-83.18	-0.43	-0.35	-0.04	0.4	-0.22	0.23	0.11	-0.32	-0.14	-0.01	-0.01	-0.1	-0.28	0	0.03	-0.18	-0.02	-0.4	-0.33	-0.57 *	-0.81 ***	-0.17	-0.5	-0.44	-0.38	0.58 *	0.19	0.14	0.31	-0.3	-0.14	-0.09	0.09	0.07	-0.29	-0.31	-0.27	-0.35	-0.3	0.56 *	0.64 *	0.62 *	0.61 *	0.80 **	0.74 **	0.89 ***	-0.04	-0.05
KAS3-Like1.2	VaccDscaff22-augustus-gene-143.26	-0.34	-0.35	-0.04	0.08	0.12	0.41	0.46	0.19	0	0.05	0.06	0.13	-0.25	-0.16	-0.11	-0.38	-0.32	-0.32	-0.56 *	-0.63 *	-0.75 **	-0.49	-0.52	-0.32	-0.41	0.23	-0.17	0.06	0.03	-0.28	-0.32	-0.26	-0.4	-0.48	-0.59 *	-0.62 *	-0.62 *	-0.60 *	-0.64 *	0.28	0.46	0.48	0.28	0.4	0.54	0.63 *	-0.13	-0.17
KAS1-Like1.3	VaccDscaff38-snap-gene-265.44	-0.5	-0.56 *	-0.26	-0.01	-0.09	0.29	0.28	-0.05	-0.3	-0.17	0.08	0.05	-0.27	-0.19	-0.17	-0.44	-0.33	-0.29	-0.37	-0.52	-0.66 *	-0.2	-0.34	-0.33	-0.23	0.41	-0.02	0.03	0.11	-0.42	-0.19	-0.21	-0.4	-0.28	-0.41	-0.54	-0.49	-0.52	-0.58 *	0.35	0.45	0.48	0.37	0.49	0.59 *	0.76 **	0.03	-0.02
MYB30-Like1.3	VaccDscaff4-augustus-gene-358.29	0.07	-0.07	0.15	0.3	0.35	0.70 *	0.76 **	0.52	0.39	0.42	0.68 *	0.62 *	0.33	0.49	0.51	0.22	0.3	0.2	-0.1	-0.21	-0.60 *	-0.35	-0.31	-0.13	-0.27	0.54	0.4	0.63 *	0.43	0.12	0.12	0.24	-0.01	-0.17	-0.31	-0.16	-0.16	-0.03	-0.1	-0.17	-0.04	-0.05	-0.06	0.18	0.17	0.29	-0.53	-0.67 *
FAR3-Like1.3	VaccDscaff43-snap-gene-144.22	0.16	-0.15	-0.06	0.17	0.31	0.55 *	0.56 *	0.23	0.3	0.21	0.32	0.51	0.05	0.14	0.01	-0.04	-0.08	-0.39	-0.45	-0.55 *	-0.64 *	-0.62 *	-0.66 *	-0.13	-0.24	0.23	0.04	0.09	-0.03	-0.34	-0.51	-0.38	-0.23	-0.32	-0.73 *	-0.58 *	-0.54	-0.4	-0.47	0.15	0.25	0.26	0.35	0.28	0.45	0.39	-0.43	-0.44
WRI-Like3.1	VaccDscaff34-augustus-gene-54.42	-0.33	-0.29	-0.08	0.02	-0.26	-0.05	-0.11	-0.32	-0.37	-0.32	-0.59 *	-0.37	-0.86 ***	-0.74 **	-0.66 *	-0.72 *	-0.75 **	-0.85 ***	-0.86 ***	-0.83 ***	-0.66 *	-0.49	-0.48	-0.4	-0.46	-0.26	-0.58 *	-0.59 *	-0.3	-0.68 *	-0.60 *	-0.74 **	-0.54	-0.56 *	-0.72 *	-0.89 ***	-0.87 ***	-0.96 ***	-0.91 ***	0.71 *	0.86 ***	0.90 ***	0.64 *	0.43	0.69 *	0.73 *	0.29	0.37
CER6-Like1.1	VaccDscaff794-augustus-gene-0.7	-0.31	-0.25	-0.11	0.01	-0.25	-0.04	-0.11	-0.27	-0.31	-0.2	-0.5	-0.27	-0.82 ***	-0.64 *	-0.58 *	-0.65 *	-0.71 *	-0.83 ***	-0.87 ***	-0.84 ***	-0.73 *	-0.52	-0.57 *	-0.34	-0.38	-0.22	-0.54	-0.54	-0.22	-0.66 *	-0.60 *	-0.73 *	-0.54	-0.48	-0.73 *	-0.88 ***	-0.87 ***	-0.94 ***	-0.89 ***	0.78 **	0.88 ***	0.92 ***	0.61 *	0.49	0.76 **	0.77 **	0.23	0.3
WRI-Like3.3	VaccDscaff27-snap-gene-290.40	-0.21	-0.2	-0.03	0.05	-0.23	0.01	-0.06	-0.16	-0.3	-0.2	-0.51	-0.23	-0.83 ***	-0.70 *	-0.61 *	-0.67 *	-0.72 *	-0.85 ***	-0.92 ***	-0.89 ***	-0.70 *	-0.59 *	-0.53	-0.45	-0.42	-0.35	-0.63 *	-0.57 *	-0.21	-0.63 *	-0.61 *	-0.72 *	-0.65 *	-0.62 *	-0.79 **	-0.95 ***	-0.94 ***	-0.98 ***	-0.95 ***	0.66 *	0.82 ***	0.87 ***	0.51	0.33	0.61 *	0.65 *	0.21	0.27
WRI-Like3.2	VaccDscaff17-augustus-gene-332.45	-0.24	-0.25	-0.04	0.06	-0.13	0.06	0.02	-0.28	-0.23	-0.26	-0.49	-0.26	-0.76 **	-0.62 *	-0.59 *	-0.63 *	-0.68 *	-0.84 ***	-0.86 ***	-0.79 **	-0.69 *	-0.56 *	-0.53	-0.29	-0.51	-0.19	-0.48	-0.51	-0.35	-0.68 *	-0.63 *	-0.77 **	-0.44	-0.57 *	-0.80 **	-0.89 ***	-0.86 ***	-0.91 ***	-0.88 ***	0.68 *	0.82 ***	0.86 ***	0.70 *	0.44	0.72 *	0.72 *	0.16	0.24
FAR3-Like1.1	VaccDscaff22-snap-gene-240.29	-0.14	-0.21	-0.12	-0.16	0.12	0.21	0.21	0.08	-0.15	-0.11	-0.26	0.05	-0.59 *	-0.55 *	-0.55 *	-0.56 *	-0.72 *	-0.66 *	-0.81 ***	-0.69 *	-0.55 *	-0.65 *	-0.5	-0.14	-0.21	-0.33	-0.61 *	-0.53	-0.34	-0.54	-0.56 *	-0.71 *	-0.73 *	-0.64 *	-0.75 **	-0.94 ***	-0.93 ***	-0.91 ***	-0.92 ***	0.45	0.53	0.60 *	0.31	0.11	0.51	0.46	0.01	0.06
KCR1-Like2.2	VaccDscaff30-augustus-gene-314.35	-0.15	-0.19	-0.07	-0.1	-0.06	0.1	0.12	0.07	-0.18	-0.11	-0.33	-0.03	-0.68 *	-0.60 *	-0.52	-0.63 *	-0.73 *	-0.68 *	-0.88 ***	-0.79 **	-0.65 *	-0.65 *	-0.52	-0.27	-0.36	-0.35	-0.61 *	-0.46	-0.26	-0.58 *	-0.60 *	-0.71 *	-0.74 **	-0.72 *	-0.84 ***	-0.96 ***	-0.95 ***	-0.95 ***	-0.96 ***	0.51	0.66 *	0.72 *	0.35	0.2	0.54	0.54	0.12	0.14
CER3-Like1.2	VaccDscaff6-augustus-gene-412.16	-0.05	0.02	0.33	0.4	-0.13	0.23	0.13	-0.05	-0.13	-0.04	-0.41	-0.19	-0.79 **	-0.53	-0.37	-0.43	-0.45	-0.73 *	-0.88 ***	-0.81 ***	-0.78 **	-0.62 *	-0.4	-0.57 *	-0.63 *	-0.29	-0.47	-0.36	0.04	-0.37	-0.27	-0.44	-0.41	-0.60 *	-0.67 *	-0.82 ***	-0.84 ***	-0.87 ***	-0.80 **	0.51	0.75 **	0.78 **	0.41	0.23	0.43	0.58 *	0.02	0.07
LACS4-Like1.1	VaccDscaff686-augustus-gene-0.13	-0.03	-0.13	0.18	0.27	-0.06	0.26	0.19	-0.03	-0.16	-0.16	-0.41	-0.14	-0.71 *	-0.60 *	-0.52	-0.54	-0.55 *	-0.80 **	-0.88 ***	-0.86 ***	-0.70 *	-0.66 *	-0.45	-0.58 *	-0.59 *	-0.32	-0.54	-0.44	-0.15	-0.5	-0.49	-0.58 *	-0.55 *	-0.72 *	-0.81 ***	-0.92 ***	-0.92 ***	-0.92 ***	-0.90 ***	0.4	0.68 *	0.72 *	0.46	0.17	0.4	0.52	0.02	0.09
FAR3-Like1.4	VaccDscaff46-augustus-gene-104.22	0.05	-0.14	0.04	-0.02	0.2	0.41	0.44	0.36	-0.03	0	-0.04	0.25	-0.42	-0.4	-0.36	-0.44	-0.53	-0.49	-0.74 **	-0.65 *	-0.56 *	-0.68 *	-0.39	-0.28	-0.31	-0.3	-0.48	-0.28	-0.15	-0.39	-0.41	-0.5	-0.75 **	-0.78 **	-0.78 **	-0.90 ***	-0.89 ***	-0.81 ***	-0.87 ***	0.15	0.34	0.4	0.1	-0.08	0.24	0.3	-0.14	-0.14
CER2-Like1.1	VaccDscaff23-augustus-gene-277.24	0.02	-0.18	-0.04	-0.09	0.23	0.42	0.44	0.37	-0.08	-0.02	0.01	0.29	-0.36	-0.38	-0.36	-0.42	-0.52	-0.43	-0.65 *	-0.58 *	-0.47	-0.61 *	-0.33	-0.24	-0.18	-0.28	-0.47	-0.3	-0.13	-0.36	-0.36	-0.46	-0.79 **	-0.71 *	-0.68 *	-0.86 ***	-0.84 ***	-0.76 **	-0.83 ***	0.09	0.24	0.32	0.03	-0.14	0.19	0.25	-0.15	-0.15
CER1-Like1.1	VaccDscaff22-processed-gene-59.6	0.18	0.01	0.24	0.19	0.19	0.44	0.41	0.28	-0.02	-0.02	-0.17	0.15	-0.54	-0.46	-0.39	-0.37	-0.46	-0.59 *	-0.78 **	-0.65 *	-0.54	-0.71 *	-0.29	-0.4	-0.42	-0.43	-0.51	-0.38	-0.11	-0.33	-0.3	-0.47	-0.64 *	-0.77 **	-0.73 *	-0.89 ***	-0.89 ***	-0.82 ***	-0.84 ***	0.13	0.37	0.43	0.14	-0.18	0.13	0.24	-0.18	-0.13
FAR3-Like1.2	VaccDscaff47-snap-gene-54.13	0.09	-0.04	0.03	0.11	0.16	0.45	0.4	0.34	0.03	0.21	0.11	0.4	-0.38	-0.21	-0.18	-0.24	-0.37	-0.5	-0.71 *	-0.69 *	-0.71 *	-0.70 *	-0.54	-0.28	-0.15	-0.17	-0.36	-0.22	0.13	-0.32	-0.31	-0.4	-0.66 *	-0.5	-0.68 *	-0.83 ***	-0.82 ***	-0.73 *	-0.76 **	0.31	0.39	0.44	0.08	0.06	0.37	0.4	-0.27	-0.27
LACS1-Like1.2	VaccDscaff15-snap-gene-387.28	-0.59 *	-0.63 *	-0.46	-0.37	-0.29	-0.14	-0.16	-0.28	-0.65 *	-0.52	-0.45	-0.33	-0.66 *	-0.74 **	-0.73 *	-0.84 ***	-0.83 ***	-0.59 *	-0.55 *	-0.60 *	-0.37	-0.16	-0.25	-0.29	-0.08	-0.11	-0.54	-0.56 *	-0.32	-0.69 *	-0.5	-0.61 *	-0.76 **	-0.47	-0.47	-0.77 **	-0.71 *	-0.81 ***	-0.85 ***	0.52	0.58 *	0.65 *	0.42	0.31	0.56 *	0.64 *	0.44	0.48
EAR-Like1.1	VaccDscaff15-snap-gene-34.18	-0.47	-0.5	-0.39	-0.41	-0.23	-0.17	-0.18	-0.21	-0.61 *	-0.51	-0.52	-0.33	-0.70 *	-0.82 ***	-0.80 **	-0.84 ***	-0.90 ***	-0.62 *	-0.61 *	-0.56 *	-0.27	-0.23	-0.2	-0.23	-0.06	-0.34	-0.68 *	-0.68 *	-0.42	-0.66 *	-0.52	-0.67 *	-0.84 ***	-0.57 *	-0.5	-0.81 ***	-0.77 **	-0.85 ***	-0.89 ***	0.46	0.52	0.60 *	0.32	0.13	0.44	0.48	0.44	0.5
CER9-Like1.2	VaccDscaff14-snap-gene-356.73	-0.47	-0.51	-0.42	-0.3	0.12	0.16	0.14	-0.11	-0.32	-0.25	-0.25	-0.04	-0.42	-0.49	-0.60 *	-0.59 *	-0.68 *	-0.59 *	-0.57 *	-0.60 *	-0.42	-0.39	-0.53	-0.11	0.04	-0.05	-0.53	-0.53	-0.37	-0.52	-0.57 *	-0.60 *	-0.66 *	-0.36	-0.49	-0.77 **	-0.73 *	-0.75 **	-0.78 **	0.46	0.45	0.52	0.36	0.29	0.61 *	0.54	0.06	0.15
KAR-Like1.2	VaccDscaff2-augustus-gene-245.32	-0.21	-0.39	-0.34	-0.41	-0.14	-0.06	-0.02	0.1	-0.44	-0.35	-0.31	-0.04	-0.54	-0.69 *	-0.67 *	-0.74 **	-0.81 ***	-0.51	-0.61 *	-0.58 *	-0.26	-0.36	-0.23	-0.27	-0.04	-0.42	-0.66 *	-0.54	-0.33	-0.60 *	-0.56 *	-0.63 *	-0.97 ***	-0.71 *	-0.64 *	-0.85 ***	-0.82 ***	-0.81 ***	-0.90 ***	0.24	0.36	0.44	0.12	-0.07	0.24	0.28	0.3	0.3
KAR-Like1.3	VaccDscaff25-augustus-gene-256.34	-0.33	-0.44	-0.43	-0.57 *	-0.12	-0.18	-0.12	-0.09	-0.51	-0.49	-0.44	-0.2	-0.59 *	-0.78 **	-0.79 **	-0.81 ***	-0.92 ***	-0.52	-0.56 *	-0.44	-0.11	-0.26	-0.14	-0.03	0.01	-0.44	-0.68 *	-0.68 *	-0.57 *	-0.67 *	-0.58 *	-0.75 **	-0.88 ***	-0.64 *	-0.55 *	-0.80 **	-0.76 **	-0.79 **	-0.87 ***	0.33	0.37	0.46	0.23	-0.04	0.33	0.29	0.4	0.45
KCR1-Like2.3	VaccDscaff13-augustus-gene-59.43	-0.14	-0.34	-0.18	-0.2	0.04	0.22	0.25	0.16	-0.29	-0.24	-0.18	0.07	-0.5	-0.57 *	-0.55 *	-0.63 *	-0.69 *	-0.54	-0.67 *	-0.62 *	-0.44	-0.5	-0.3	-0.29	-0.2	-0.29	-0.54	-0.43	-0.26	-0.54	-0.47	-0.58 *	-0.85 ***	-0.74 **	-0.71 *	-0.90 ***	-0.87 ***	-0.84 ***	-0.92 ***	0.22	0.38	0.45	0.19	-0.03	0.3	0.37	0.07	0.09
KAS3-Like1.1	VaccDscaff43-augustus-gene-225.34	-0.24	-0.38	-0.29	-0.33	0.09	0.19	0.23	0.15	-0.27	-0.21	-0.13	0.11	-0.44	-0.52	-0.53	-0.61 *	-0.71 *	-0.48	-0.62 *	-0.55 *	-0.4	-0.46	-0.34	-0.11	-0.07	-0.22	-0.52	-0.43	-0.31	-0.54	-0.48	-0.60 *	-0.83 ***	-0.63 *	-0.64 *	-0.85 ***	-0.82 ***	-0.79 **	-0.87 ***	0.28	0.35	0.43	0.18	0.03	0.4	0.4	0.07	0.09
LACS2-Like1.2	VaccDscaff2-augustus-gene-419.21	-0.32	-0.55 *	-0.43	-0.42	-0.04	0.06	0.1	-0.05	-0.46	-0.46	-0.25	-0.05	-0.47	-0.64 *	-0.68 *	-0.74 **	-0.79 **	-0.52	-0.53	-0.5	-0.27	-0.3	-0.21	-0.14	-0.06	-0.2	-0.5	-0.51	-0.45	-0.68 *	-0.55 *	-0.67 *	-0.83 ***	-0.64 *	-0.62 *	-0.83 ***	-0.77 **	-0.77 **	-0.87 ***	0.27	0.35	0.43	0.31	0.05	0.38	0.42	0.24	0.27
KCR1-Like2.1	VaccDscaff32-augustus-gene-305.34	0.14	-0.04	0.26	0.27	-0.31	0.07	0.08	-0.07	-0.14	-0.21	-0.27	-0.15	-0.65 *	-0.46	-0.28	-0.46	-0.41	-0.54	-0.69 *	-0.58 *	-0.61 *	-0.43	-0.11	-0.42	-0.78 **	-0.21	-0.14	-0.11	-0.06	-0.58 *	-0.3	-0.5	-0.3	-0.73 *	-0.81 ***	-0.70 *	-0.68 *	-0.69 *	-0.69 *	0.33	0.64 *	0.65 *	0.52	0.17	0.32	0.52	0.18	0.13
KAS3-Like2.1	VaccDscaff21-snap-gene-124.37	-0.19	-0.17	-0.01	-0.09	-0.39	-0.26	-0.19	-0.26	-0.28	-0.32	-0.51	-0.38	-0.80 **	-0.67 *	-0.49	-0.69 *	-0.72 *	-0.60 *	-0.76 **	-0.59 *	-0.55 *	-0.37	-0.24	-0.15	-0.61 *	-0.29	-0.37	-0.35	-0.35	-0.72 *	-0.53	-0.75 **	-0.39	-0.66 *	-0.78 **	-0.73 *	-0.72 *	-0.80 **	-0.78 **	0.64 *	0.81 ***	0.84 ***	0.62 *	0.37	0.62 *	0.65 *	0.44	0.42
KCS13-Like1.1	VaccDscaff2-augustus-gene-302.39	-0.35	-0.41	-0.27	-0.12	-0.58 *	-0.18	-0.16	-0.15	-0.48	-0.23	0.04	-0.07	-0.44	-0.26	-0.08	-0.47	-0.37	-0.15	-0.28	-0.35	-0.55 *	0.06	-0.03	-0.24	-0.21	0.27	0.13	0.12	0.27	-0.56 *	-0.05	-0.22	-0.39	-0.23	-0.36	-0.39	-0.33	-0.42	-0.47	0.48	0.53	0.54	0.31	0.46	0.53	0.74 **	0.39	0.23
EAR-Like2.2	VaccDscaff5-augustus-gene-281.33	0.22	-0.11	-0.29	-0.44	-0.08	-0.2	-0.18	-0.18	-0.32	-0.44	-0.22	-0.01	-0.38	-0.49	-0.57 *	-0.38	-0.59 *	-0.38	-0.25	-0.01	0.22	-0.1	0.18	0.32	0.11	-0.47	-0.26	-0.56 *	-0.56 *	-0.65 *	-0.36	-0.71 *	-0.47	-0.39	-0.42	-0.5	-0.42	-0.41	-0.47	0.16	0.08	0.15	0.26	-0.31	0.06	-0.02	0.25	0.3
KAR-Like2.3	VaccDscaff36-augustus-gene-49.42	-0.5	-0.59 *	-0.59 *	-0.64 *	-0.03	-0.21	-0.11	-0.39	-0.41	-0.56 *	-0.33	-0.27	-0.34	-0.53	-0.64 *	-0.66 *	-0.76 **	-0.37	-0.27	-0.14	-0.01	-0.02	-0.13	0.38	0.02	0	-0.28	-0.48	-0.77 *	-0.72 *	-0.57 *	-0.74 **	-0.39	-0.3	-0.38	-0.49	-0.41	-0.49	-0.55 *	0.42	0.33	0.4	0.55 *	0.28	0.6 *	0.45	0.38	0.43
CER3-Like1.1	VaccDscaff37-augustus-gene-293.17	-0.49	-0.36	-0.26	-0.25	-0.55 *	-0.5	-0.54	-0.5	-0.66 *	-0.55 *	-0.85 ***	-0.67 *	-0.93 ***	-0.94 ***	-0.84 ***	-0.87 ***	-0.89 ***	-0.76 **	-0.68 *	-0.65 *	-0.31	-0.16	-0.23	-0.37	-0.23	-0.44	-0.73 *	-0.76 **	-0.4	-0.69 *	-0.58 *	-0.72 *	-0.61 *	-0.46	-0.47	-0.70 *	-0.69 *	-0.85 ***	-0.80 **	0.72 *	0.80 **	0.85 ***	0.52	0.35	0.54	0.57 *	0.66 *	0.74 **
WXP-Like2.2	VaccDscaff37-processed-gene-225.3	-0.45	-0.43	-0.31	-0.27	-0.62 *	-0.55 *	-0.57 *	-0.53	-0.70 *	-0.65 *	-0.85 ***	-0.70 *	-0.88 ***	-0.95 ***	-0.87 ***	-0.91 ***	-0.88 ***	-0.75 **	-0.62 *	-0.63 *	-0.25	-0.09	-0.16	-0.41	-0.28	-0.41	-0.65 *	-0.71 *	-0.45	-0.77 **	-0.65 *	-0.74 **	-0.61 *	-0.51	-0.53	-0.68 *	-0.66 *	-0.80 **	-0.79 **	0.63 *	0.77 **	0.81 ***	0.58 *	0.34	0.48	0.54	0.73 *	0.79 **
CER10-Like1.1	VaccDscaff20-augustus-gene-56.38	-0.51	-0.49	-0.3	-0.19	-0.55 *	-0.39	-0.44	-0.51	-0.69 *	-0.62 *	-0.79 **	-0.64 *	-0.88 ***	-0.92 ***	-0.85 ***	-0.91 ***	-0.86 ***	-0.80 **	-0.67 *	-0.72 *	-0.38	-0.16	-0.25	-0.5	-0.3	-0.31	-0.65 *	-0.69 *	-0.38	-0.76 **	-0.62 *	-0.70 *	-0.63 *	-0.51	-0.54	-0.75 **	-0.72 *	-0.86 ***	-0.85 ***	0.65 *	0.80 **	0.84 ***	0.61 *	0.4	0.55 *	0.64 *	0.63 *	0.71 *
RDR1-Like1.1	VaccDscaff22-augustus-gene-61.25	-0.60 *	-0.58 *	-0.46	-0.38	-0.60 *	-0.51	-0.54	-0.58 *	-0.79 **	-0.71 *	-0.76 **	-0.66 *	-0.84 ***	-0.93 ***	-0.87 ***	-0.95 ***	-0.91 ***	-0.70 *	-0.55 *	-0.57 *	-0.25	0	-0.14	-0.32	-0.18	-0.25	-0.58 *	-0.69 *	-0.45	-0.83 ***	-0.59 *	-0.73 *	-0.63 *	-0.43	-0.46	-0.68 *	-0.62 *	-0.79 **	-0.80 **	0.67 *	0.75 **	0.80 **	0.61 *	0.41	0.59 *	0.65 *	0.73 *	0.79 **
CER7-Like1.1	VaccDscaff15-snap-gene-61.25	-0.52	-0.55 *	-0.5	-0.41	-0.49	-0.5	-0.51	-0.59 *	-0.67 *	-0.67 *	-0.77 **	-0.60 *	-0.78 **	-0.89 ***	-0.91 ***	-0.91 ***	-0.93 ***	-0.79 **	-0.59 *	-0.61 *	-0.24	-0.11	-0.3	-0.22	-0.15	-0.3	-0.62 *	-0.76 **	-0.60 *	-0.87 ***	-0.79 **	-0.87 ***	-0.60 *	-0.43	-0.56 *	-0.72 *	-0.67 *	-0.80 **	-0.8	0.70 *	0.75 **	0.80 **	0.69 *	0.43	0.65 *	0.60 *	0.66 *	0.75 **
WXP-Like2.4	VaccDscaff38-processed-gene-85.6	-0.47	-0.39	-0.34	-0.24	-0.5	-0.47	-0.51	-0.58 *	-0.56 *	-0.5	-0.79 **	-0.60 *	-0.87 ***	-0.85 ***	-0.81 ***	-0.82 ***	-0.86 ***	-0.85 ***	-0.71 *	-0.71 *	-0.41	-0.23	-0.42	-0.27	-0.23	-0.32	-0.64 *	-0.74 **	-0.47	-0.79 **	-0.74 **	-0.84 ***	-0.52	-0.37	-0.58 *	-0.73 *	-0.70 *	-0.84 ***	-0.80 **	0.84 ***	0.88 ***	0.92 ***	0.70 *	0.52	0.74 **	0.68 *	0.58 *	0.68 *
KCS3-Like1.3	VaccDscaff19-processed-gene-344.6	-0.39	-0.38	-0.39	-0.32	-0.77 **	-0.68 *	-0.74 **	-0.64 *	-0.80 **	-0.66 *	-0.72 *	-0.65 *	-0.85 ***	-0.85 ***	-0.75 **	-0.78 **	-0.78 **	-0.62 *	-0.42	-0.41	-0.12	0.14	0.04	-0.25	-0.08	-0.34	-0.44	-0.66 *	-0.29	-0.78 **	-0.41	-0.65 *	-0.5	-0.26	-0.32	-0.51	-0.45	-0.62 *	-0.61 *	0.69 *	0.69 *	0.72 *	0.53	0.31	0.46	0.53	0.79 **	0.82 ***
PAS2-Like1.3	VaccDscaff13-augustus-gene-18.30	-0.49	-0.55 *	-0.45	-0.39	-0.4	-0.28	-0.3	-0.34	-0.66 *	-0.55 *	-0.57 *	-0.38	-0.77 **	-0.84 ***	-0.81 ***	-0.89 ***	-0.92 ***	-0.71 *	-0.65 *	-0.66 *	-0.37	-0.21	-0.28	-0.29	-0.12	-0.27	-0.62 *	-0.67 *	-0.41	-0.80 **	-0.63 *	-0.76 **	-0.80 **	-0.54	-0.59 *	-0.83 ***	-0.78 **	-0.88 ***	-0.92 ***	0.61 *	0.68 *	0.74 **	0.49	0.31	0.59 *	0.62 *	0.53	0.57 *
CER10-Like1.3	VaccDscaff19-augustus-gene-52.40	-0.51	-0.48	-0.39	-0.29	-0.35	-0.24	-0.29	-0.39	-0.57 *	-0.45	-0.59 *	-0.39	-0.80 **	-0.79 **	-0.77 **	-0.82 ***	-0.88 ***	-0.78 **	-0.72 *	-0.73 *	-0.48	-0.3	-0.43	-0.27	-0.14	-0.24	-0.63 *	-0.69 *	-0.37	-0.76 **	-0.65 *	-0.77 **	-0.70 *	-0.44	-0.59 *	-0.84 ***	-0.80 **	-0.90 ***	-0.90 ***	0.75 **	0.78 **	0.84 ***	0.56 *	0.43	0.72 *	0.70 *	0.45	0.52
KCR1-Like2.4	VaccDscaff42-augustus-gene-4.43	-0.36	-0.39	-0.21	-0.16	-0.26	-0.06	-0.07	-0.16	-0.41	-0.33	-0.49	-0.26	-0.76 **	-0.73 *	-0.66 *	-0.79 **	-0.82 ***	-0.75 **	-0.82 ***	-0.81 ***	-0.61 *	-0.47	-0.46	-0.39	-0.35	-0.27	-0.61 *	-0.53	-0.3	-0.70 *	-0.65 *	-0.73 *	-0.74 **	-0.66 *	-0.77 **	-0.92 ***	-0.90 ***	-0.96 ***	-0.97 ***	0.60 *	0.76 **	0.81 ***	0.49	0.35	0.62 *	0.66 *	0.32	0.36
LACS4-Like1.2	VaccDscaff22-augustus-gene-6.30	-0.54	-0.49	-0.25	-0.11	-0.48	-0.2	-0.25	-0.42	-0.61 *	-0.47	-0.53	-0.45	-0.83 ***	-0.73 *	-0.62 *	-0.79 **	-0.75 **	-0.68 *	-0.66 *	-0.69 *	-0.59 *	-0.19	-0.27	-0.41	-0.35	-0.07	-0.41	-0.46	-0.17	-0.73 *	-0.43	-0.60 *	-0.55 *	-0.44	-0.54	-0.74 **	-0.70 *	-0.84 ***	-0.82 ***	0.71 *	0.82 ***	0.86 ***	0.61 *	0.51	0.70 *	0.83 ***	0.48	0.5
HAD-Like1.1	VaccDscaff3-augustus-gene-34.29	-0.33	-0.42	-0.2	-0.16	-0.42	-0.19	-0.2	-0.27	-0.59 *	-0.53	-0.59 *	-0.41	-0.84 ***	-0.86 ***	-0.76 **	-0.86 ***	-0.84 ***	-0.73 *	-0.73 *	-0.71 *	-0.44	-0.29	-0.19	-0.47	-0.38	-0.35	-0.59 *	-0.58 *	-0.32	-0.76 **	-0.55 *	-0.70 *	-0.73 *	-0.70 *	-0.69 *	-0.87 ***	-0.83 ***	-0.91 ***	-0.94 ***	0.51	0.70 *	0.76 **	0.5	0.22	0.45	0.59 *	0.48	0.52
WXP-Like2.1	VaccDscaff6-processed-gene-333.1	-0.39	-0.35	-0.13	-0.06	-0.57 *	-0.34	-0.37	-0.35	-0.56 *	-0.46	-0.71 *	-0.56 *	-0.88 ***	-0.85 ***	-0.70 *	-0.85 ***	-0.78 **	-0.74 **	-0.75 **	-0.79 **	-0.51	-0.27	-0.27	-0.58 *	-0.46	-0.35	-0.61 *	-0.54	-0.23	-0.68 *	-0.58 *	-0.64 *	-0.62 *	-0.62 *	-0.64 *	-0.77 **	-0.76 **	-0.87 ***	-0.86 ***	0.61 *	0.84 ***	0.87 ***	0.53	0.38	0.5	0.63 *	0.57 *	0.60 *
KCS10-Like1.1	VaccDscaff11-augustus-gene-53.18	-0.16	-0.32	-0.19	-0.31	-0.14	-0.06	-0.02	-0.03	-0.43	-0.44	-0.47	-0.21	-0.70 *	-0.81 ***	-0.75 **	-0.78 **	-0.86 ***	-0.63 *	-0.71 *	-0.58 *	-0.28	-0.41	-0.15	-0.24	-0.26	-0.51	-0.67 *	-0.62 *	-0.47	-0.67 *	-0.56 *	-0.74 **	-0.84 ***	-0.81 ***	-0.71 *	-0.90 ***	-0.87 ***	-0.89 ***	-0.95 ***	0.31	0.47	0.55 *	0.3	-0.07	0.27	0.32	0.33	0.37
KAR-Like1.1	VaccDscaff3-augustus-gene-191.32	-0.1	-0.27	-0.06	-0.13	-0.23	-0.04	-0.01	-0.03	-0.4	-0.41	-0.47	-0.23	-0.74 **	-0.78 **	-0.68 *	-0.76 **	-0.78 **	-0.65 *	-0.75 **	-0.66 *	-0.4	-0.43	-0.15	-0.41	-0.44	-0.47	-0.59 *	-0.51	-0.34	-0.66 *	-0.52	-0.68 *	-0.77 **	-0.86 ***	-0.78 **	-0.90 ***	-0.88 ***	-0.90 ***	-0.95 ***	0.3	0.55 *	0.61 *	0.35	-0.02	0.26	0.39	0.33	0.35
HAD-Like1.3	VaccDscaff14-augustus-gene-323.39	-0.11	-0.29	-0.1	-0.22	-0.01	0.05	0.08	-0.05	-0.35	-0.46	-0.5	-0.23	-0.65 *	-0.79 **	-0.77 **	-0.73 *	-0.80 **	-0.65 *	-0.69 *	-0.55 *	-0.22	-0.44	-0.14	-0.25	-0.34	-0.51	-0.67 *	-0.64 *	-0.55 *	-0.60 *	-0.55 *	-0.72 *	-0.74 **	-0.82 ***	-0.69 *	-0.88 ***	-0.85 ***	-0.86 ***	-0.91 ***	0.21	0.41	0.49	0.33	-0.13	0.2	0.25	0.23	0.32
KAS3-Like2.2	VaccDscaff26-snap-gene-128.28	-0.15	-0.25	-0.06	-0.13	-0.15	-0.06	-0.05	-0.22	-0.35	-0.46	-0.61 *	-0.35	-0.79 **	-0.82 ***	-0.77 **	-0.76 **	-0.83 ***	-0.78 **	-0.80 **	-0.65 *	-0.38	-0.47	-0.24	-0.25	-0.48	-0.47	-0.63 *	-0.65 *	-0.55 *	-0.72 *	-0.63 *	-0.83 ***	-0.61 *	-0.78 **	-0.78 **	-0.91 ***	-0.88 ***	-0.92 ***	-0.93 ***	0.45	0.65 *	0.71 *	0.56 *	0.1	0.42	0.45	0.31	0.4
CER10-Like1.2	VaccDscaff20-snap-gene-51.67	-0.31	-0.39	-0.32	-0.39	-0.15	-0.14	-0.14	-0.19	-0.51	-0.48	-0.55 *	-0.28	-0.73 *	-0.83 ***	-0.83 ***	-0.80 **	-0.92 ***	-0.70 *	-0.69 *	-0.58 *	-0.26	-0.35	-0.24	-0.16	-0.11	-0.46	-0.72 *	-0.75 **	-0.53	-0.70 *	-0.60 *	-0.80 **	-0.82 ***	-0.63 *	-0.62 *	-0.88 ***	-0.85 ***	-0.90 ***	-0.93 ***	0.47	0.53	0.62 *	0.38	0.06	0.43	0.41	0.37	0.45
KCS1-Like1.1	VaccDscaff22-processed-gene-0.6	-0.27	-0.27	-0.18	-0.32	-0.22	-0.21	-0.22	-0.18	-0.52	-0.47	-0.66 *	-0.39	-0.82 ***	-0.91 ***	-0.84 ***	-0.80 **	-0.90 ***	-0.68 *	-0.71 *	-0.56 *	-0.21	-0.33	-0.14	-0.24	-0.17	-0.60 *	-0.80 **	-0.78 **	-0.48	-0.60 *	-0.5	-0.72 *	-0.80 **	-0.67 *	-0.54	-0.83 ***	-0.82 ***	-0.89 ***	-0.90 ***	0.44	0.54	0.62 *	0.28	-0.03	0.3	0.32	0.43	0.52
SGS3-Like1.1	VaccDscaff8-snap-gene-210.24	-0.2	-0.35	-0.26	-0.47	-0.21	-0.24	-0.18	-0.1	-0.58 *	-0.60 *	-0.52	-0.33	-0.63 *	-0.85 ***	-0.79 **	-0.78 **	-0.85 ***	-0.43	-0.46	-0.28	0.07	-0.12	0.19	-0.12	-0.11	-0.56 *	-0.63 *	-0.64 *	-0.53	-0.59 *	-0.37	-0.61 *	-0.80 **	-0.72 *	-0.44	-0.68 *	-0.64 *	-0.70 *	-0.77 **	0.15	0.26	0.35	0.15	-0.26	0.04	0.12	0.49	0.53
EAR-Like2.1	VaccDscaff8-augustus-gene-148.26	0	-0.16	-0.14	-0.37	0	-0.04	0.01	0.14	-0.32	-0.34	-0.41	-0.09	-0.57 *	-0.75 **	-0.71 *	-0.66 *	-0.80 **	-0.5	-0.62 *	-0.44	-0.07	-0.42	-0.07	-0.14	-0.1	-0.68 *	-0.76 **	-0.65 *	-0.49	-0.49	-0.48	-0.65 *	-0.89 ***	-0.80 **	-0.60 *	-0.81 ***	-0.80 **	-0.78 **	-0.85 ***	0.11	0.24	0.33	0.03	-0.34	0.02	0.02	0.24	0.29
LACS2-Like1.1	VaccDscaff3-augustus-gene-3.41	-0.21	-0.33	-0.38	-0.53	-0.26	-0.38	-0.35	-0.24	-0.54	-0.57 *	-0.66 *	-0.38	-0.69 *	-0.90 ***	-0.91 ***	-0.82 ***	-0.95 ***	-0.65 *	-0.58 *	-0.44	0.01	-0.22	-0.1	-0.08	-0.02	-0.63 *	-0.77 **	-0.82 ***	-0.67 *	-0.72 *	-0.68 *	-0.84 ***	-0.81 ***	-0.63 *	-0.56 *	-0.76 **	-0.72 *	-0.78 **	-0.83 ***	0.37	0.43	0.5	0.31	-0.08	0.25	0.18	0.53	0.61 *
FATB-Like1.4	VaccDscaff89-augustus-gene-3.28	-0.18	-0.36	-0.35	-0.57 *	-0.29	-0.41	-0.3	-0.12	-0.53	-0.61 *	-0.58 *	-0.37	-0.57 *	-0.85 ***	-0.82 ***	-0.83 ***	-0.88 ***	-0.44	-0.45	-0.32	0.12	-0.12	0.09	-0.1	-0.11	-0.60 *	-0.66 *	-0.63 *	-0.65 *	-0.66 *	-0.60 *	-0.71 *	-0.79 **	-0.75 **	-0.54	-0.65 *	-0.62 *	-0.65 *	-0.75 **	0.15	0.28	0.36	0.2	-0.19	0.07	0.07	0.59 *	0.61 *
PAS2-Like1.2	VaccDscaff30-augustus-gene-274.36	-0.39	-0.48	-0.38	-0.4	-0.39	-0.3	-0.29	-0.26	-0.65 *	-0.58 *	-0.60 *	-0.4	-0.78 **	-0.90 ***	-0.84 ***	-0.90 ***	-0.94 ***	-0.66 *	-0.64 *	-0.60 *	-0.27	-0.21	-0.15	-0.29	-0.16	-0.41	-0.67 *	-0.68 *	-0.44	-0.77 **	-0.59 *	-0.75 **	-0.84 ***	-0.65 *	-0.60 *	-0.83 ***	-0.79 **	-0.88 ***	-0.92 ***	0.49	0.60 *	0.67 *	0.4	0.14	0.42	0.48	0.55 *	0.59 *
PAS2-Like1.1	VaccDscaff42-snap-gene-42.34	-0.42	-0.55 *	-0.49	-0.53	-0.39	-0.38	-0.36	-0.33	-0.73 *	-0.69 *	-0.62 *	-0.44	-0.70 *	-0.91 ***	-0.90 ***	-0.91 ***	-0.94 ***	-0.60 *	-0.5	-0.46	-0.06	-0.07	-0.03	-0.22	-0.03	-0.41	-0.65 *	-0.73 *	-0.54	-0.77 **	-0.58 *	-0.73 *	-0.83 ***	-0.58 *	-0.48	-0.74 **	-0.68 *	-0.77 **	-0.84 ***	0.4	0.47	0.55 *	0.37	0.06	0.33	0.37	0.62 *	0.67 *
LACS1-Like1.1	VaccDscaff24-snap-gene-2.32	-0.4	-0.52	-0.43	-0.42	-0.5	-0.4	-0.38	-0.27	-0.71 *	-0.62 *	-0.60 *	-0.43	-0.73 *	-0.89 ***	-0.82 ***	-0.92 ***	-0.90 ***	-0.61 *	-0.56 *	-0.59 *	-0.21	-0.12	-0.11	-0.38	-0.13	-0.39	-0.64 *	-0.63 *	-0.39	-0.77 **	-0.61 *	-0.69 *	-0.85 ***	-0.63 *	-0.57 *	-0.76 **	-0.72 *	-0.80 **	-0.87 ***	0.43	0.56 *	0.63 *	0.36	0.15	0.35	0.44	0.63 *	0.65 *
FATB-Like1.3	VaccDscaff69-augustus-gene-1.38	-0.19	-0.41	-0.34	-0.39	-0.47	-0.34	-0.31	-0.09	-0.63 *	-0.55 *	-0.47	-0.29	-0.59 *	-0.79 **	-0.71 *	-0.80 **	-0.77 **	-0.46	-0.45	-0.47	-0.09	-0.1	0.04	-0.41	-0.1	-0.47	-0.57 *	-0.51	-0.29	-0.65 *	-0.49	-0.55 *	-0.87 ***	-0.68 *	-0.53	-0.67 *	-0.64 *	-0.67 *	-0.77 **	0.18	0.36	0.42	0.16	-0.09	0.08	0.21	0.56 *	0.55 *
total aldehydes	NA	-0.52	-0.56 *	-0.54	-0.66 *	-0.52	-0.60 *	-0.55 *	-0.38	-0.81 ***	-0.76 **	-0.67 *	-0.58 *	-0.64 *	-0.91 ***	-0.86 ***	-0.91 ***	-0.91 ***	-0.4	-0.29	-0.26	0.16	0.18	0.17	-0.13	0.07	-0.42	-0.61 *	-0.67 *	-0.54	-0.68 *	-0.46	-0.60 *	-0.75 **	-0.47	-0.25	-0.5	-0.45	-0.59 *	-0.65 *	0.33	0.36	0.43	0.25	0.02	0.21	0.25	0.79 **	0.82 ***
WSD-Like3.1	VaccDscaff11-processed-gene-255.8	-0.25	-0.3	-0.17	-0.22	-0.44	-0.35	-0.34	-0.28	-0.54	-0.52	-0.73 *	-0.49	-0.87 ***	-0.93 ***	-0.82 ***	-0.87 ***	-0.89 ***	-0.76 **	-0.75 **	-0.68 *	-0.32	-0.31	-0.19	-0.4	-0.36	-0.55 *	-0.72 *	-0.69 *	-0.44	-0.73 *	-0.64 *	-0.77 **	-0.73 *	-0.72 *	-0.69 *	-0.83 ***	-0.82 ***	-0.90 ***	-0.91 ***	0.51	0.70 *	0.75 **	0.46	0.14	0.37	0.43	0.56 *	0.61 *
EAR-Like1.2	VaccDscaff11-augustus-gene-23.24	-0.17	-0.21	-0.11	-0.26	-0.37	-0.35	-0.32	-0.24	-0.48	-0.51	-0.75 **	-0.49	-0.86 ***	-0.94 ***	-0.83 ***	-0.83 ***	-0.89 ***	-0.71 *	-0.74 **	-0.59 *	-0.22	-0.32	-0.11	-0.29	-0.37	-0.65 *	-0.75 **	-0.72 *	-0.52	-0.68 *	-0.61 *	-0.79 **	-0.70 *	-0.76 **	-0.67 *	-0.81 ***	-0.80 **	-0.87 ***	-0.88 ***	0.45	0.63 *	0.69 *	0.41	0.02	0.29	0.32	0.54	0.60 *
WXP-Like2.3	VaccDscaff39-processed-gene-91.3	-0.23	-0.25	-0.29	-0.43	-0.48	-0.57 *	-0.55 *	-0.33	-0.58 *	-0.57 *	-0.79 **	-0.55 *	-0.78 **	-0.93 ***	-0.87 ***	-0.83 ***	-0.90 ***	-0.64 *	-0.57 *	-0.47	-0.01	-0.14	-0.06	-0.22	-0.11	-0.67 *	-0.77 **	-0.78 **	-0.56 *	-0.67 *	-0.64 *	-0.76 **	-0.72 *	-0.58 *	-0.5	-0.66 *	-0.64 *	-0.73 *	-0.75 **	0.44	0.54	0.59 *	0.32	0.01	0.23	0.2	0.67 *	0.74 **
total esters	NA	-0.5	-0.43	-0.47	-0.49	-0.64 *	-0.81 ***	-0.82 ***	-0.72 *	-0.79 **	-0.79 **	-0.89 ***	-0.84 ***	-0.69 *	-0.89 ***	-0.87 ***	-0.79 **	-0.78 **	-0.51	-0.22	-0.2	0.24	0.29	0.14	-0.11	0.03	-0.4	-0.55 *	-0.76 **	-0.59 *	-0.65 *	-0.48	-0.61 *	-0.38	-0.18	-0.1	-0.29	-0.25	-0.44	-0.42	0.51	0.48	0.52	0.47	0.21	0.29	0.27	0.86 ***	0.96 ***
total fatty acids	NA	-0.61 *	-0.52	-0.54	-0.54	-0.64 *	-0.81 ***	-0.82 ***	-0.78 **	-0.81 ***	-0.83 ***	-0.86 ***	-0.86 ***	-0.63 *	-0.85 ***	-0.85 ***	-0.80 **	-0.77 **	-0.47	-0.15	-0.16	0.25	0.36	0.13	-0.05	0.05	-0.28	-0.48	-0.71 *	-0.63 *	-0.66 *	-0.49	-0.59 *	-0.32	-0.12	-0.05	-0.23	-0.19	-0.39	-0.38	0.52	0.48	0.51	0.53	0.29	0.36	0.33	0.88 ***	0.97 ***
KAR-Like2.1	VaccDscaff9-augustus-gene-360.38	-0.52	-0.38	-0.21	-0.2	-0.47	-0.55 *	-0.57 *	-0.76 **	-0.57 *	-0.70 *	-0.93 ***	-0.88 ***	-0.77 **	-0.84 ***	-0.81 ***	-0.76 **	-0.72 *	-0.67 *	-0.44	-0.38	-0.08	0.05	-0.07	-0.17	-0.36	-0.27	-0.49	-0.68 *	-0.64 *	-0.64 *	-0.54	-0.66 *	-0.16	-0.29	-0.29	-0.41	-0.39	-0.57 *	-0.51	0.62 *	0.70 *	0.73 *	0.75 **	0.42	0.51	0.5	0.68 *	0.81 ***
CER7-Like1.4	VaccDscaff19-augustus-gene-156.19	-0.42	-0.3	-0.32	-0.58 *	-0.28	-0.51	-0.47	-0.43	-0.61 *	-0.63 *	-0.68 *	-0.60 *	-0.65 *	-0.81 ***	-0.76 **	-0.70 *	-0.82 ***	-0.35	-0.29	-0.04	0.23	0.13	0.24	0.21	0.03	-0.47	-0.56 *	-0.71 *	-0.65 *	-0.52	-0.26	-0.59 *	-0.45	-0.33	-0.11	-0.38	-0.35	-0.51	-0.49	0.4	0.33	0.4	0.27	-0.05	0.24	0.19	0.64 *	0.71 *
KAR-Like2.2	VaccDscaff35-augustus-gene-277.29	-0.4	-0.08	0.11	-0.03	-0.53	-0.51	-0.52	-0.42	-0.45	-0.39	-0.85 ***	-0.80 **	-0.86 ***	-0.79 **	-0.56 *	-0.66 *	-0.62 *	-0.5	-0.56 *	-0.44	-0.24	-0.07	-0.01	-0.34	-0.48	-0.44	-0.57 *	-0.5	-0.27	-0.36	-0.26	-0.41	-0.24	-0.41	-0.26	-0.39	-0.43	-0.61 *	-0.51	0.56 *	0.72 *	0.73 *	0.39	0.27	0.33	0.41	0.63 *	0.68 *
KCS4-Like1.2	VaccDscaff12-processed-gene-69.3	-0.04	-0.33	-0.53	-0.71 *	0.06	-0.08	0.04	0.33	-0.32	-0.24	0.28	0.32	0.23	-0.1	-0.18	-0.22	-0.29	0.32	0.27	0.3	0.47	0.23	0.35	0.26	0.58 *	-0.13	-0.1	-0.08	-0.16	-0.15	0.01	-0.04	-0.64 *	-0.19	0.07	-0.08	-0.02	0.04	-0.14	-0.4	-0.5	-0.43	-0.48	-0.5	-0.34	-0.34	0.16	0.07
KCS4-Like1.1	VaccDscaff23-snap-gene-342.34	-0.06	-0.4	-0.51	-0.69 *	-0.02	-0.13	-0.01	0.2	-0.42	-0.42	0.18	0.16	0.17	-0.21	-0.27	-0.31	-0.33	0.3	0.31	0.36	0.55 *	0.34	0.52	0.23	0.46	-0.14	-0.06	-0.11	-0.25	-0.23	0.04	-0.07	-0.59 *	-0.26	0.08	-0.06	0.01	0.04	-0.14	-0.44	-0.49	-0.42	-0.36	-0.53	-0.4	-0.33	0.27	0.19
DEWAX-Like2.2	VaccDscaff20-snap-gene-29.47	-0.1	-0.46	-0.64 *	-0.79 **	0.08	-0.09	0.05	0.2	-0.33	-0.36	0.22	0.27	0.2	-0.17	-0.31	-0.33	-0.42	0.19	0.21	0.25	0.44	0.19	0.26	0.36	0.51	-0.08	-0.1	-0.16	-0.38	-0.35	-0.2	-0.26	-0.63 *	-0.25	-0.09	-0.19	-0.11	-0.05	-0.24	-0.29	-0.41	-0.33	-0.24	-0.38	-0.16	-0.22	0.19	0.13
DEWAX-Like2.4	VaccDscaff28-snap-gene-328.35	-0.08	-0.15	-0.35	-0.49	-0.06	-0.18	-0.16	0.3	-0.31	-0.09	-0.13	0.1	-0.13	-0.38	-0.4	-0.36	-0.45	-0.1	-0.16	-0.2	0.19	-0.09	-0.05	-0.16	0.48	-0.5	-0.63 *	-0.42	-0.09	-0.09	-0.26	-0.17	-0.85 ***	-0.29	-0.08	-0.34	-0.35	-0.31	-0.4	-0.1	-0.13	-0.07	-0.47	-0.38	-0.23	-0.27	0.2	0.2
FATB-Like1.2	VaccDscaff65-augustus-gene-2.27	-0.47	-0.63 *	-0.49	-0.61 *	-0.12	-0.15	-0.04	-0.1	-0.57 *	-0.63 *	-0.36	-0.26	-0.43	-0.71 *	-0.72 *	-0.83 ***	-0.83 ***	-0.32	-0.34	-0.27	0	-0.05	0.05	-0.04	-0.05	-0.21	-0.49	-0.48	-0.58 *	-0.63 *	-0.46	-0.58 *	-0.77 **	-0.64 *	-0.42	-0.63 *	-0.58 *	-0.63 *	-0.74 **	0.14	0.23	0.31	0.23	-0.03	0.24	0.3	0.45	0.46
KAS1-Like1.2	VaccDscaff6-snap-gene-88.56	-0.59 *	-0.81 ***	-0.70 *	-0.69 *	-0.27	-0.28	-0.2	-0.28	-0.76 **	-0.78 **	-0.33	-0.32	-0.31	-0.67 *	-0.74 **	-0.83 ***	-0.77 **	-0.24	-0.1	-0.15	0.15	0.22	0.16	-0.06	0.14	-0.04	-0.34	-0.45	-0.53	-0.68 *	-0.41	-0.49	-0.71 *	-0.42	-0.23	-0.46	-0.37	-0.45	-0.59 *	0.11	0.14	0.22	0.26	0.04	0.22	0.3	0.57 *	0.57 *
FATB-Like1.1	VaccDscaff97-augustus-gene-2.26	-0.35	-0.59 *	-0.48	-0.54	-0.15	-0.16	-0.11	-0.14	-0.60 *	-0.65 *	-0.45	-0.27	-0.47	-0.78 **	-0.84 ***	-0.83 ***	-0.84 ***	-0.48	-0.39	-0.38	0.03	-0.11	-0.01	-0.2	0.01	-0.36	-0.61 *	-0.63 *	-0.58 *	-0.66 *	-0.57 *	-0.64 *	-0.85 ***	-0.64 *	-0.47	-0.70 *	-0.64 *	-0.68 *	-0.79 **	0.12	0.23	0.32	0.24	-0.1	0.15	0.2	0.44	0.49
MYB41-Like1.2	VaccDscaff19-snap-gene-249.37	-0.45	-0.68 *	-0.66 *	-0.78 **	-0.15	-0.32	-0.18	-0.08	-0.62 *	-0.69 *	-0.21	-0.24	-0.02	-0.5	-0.59 *	-0.64 *	-0.58 *	0.07	0.17	0.14	0.49	0.37	0.36	0.07	0.3	-0.12	-0.29	-0.32	-0.53	-0.4	-0.27	-0.26	-0.62 *	-0.35	0	-0.18	-0.11	-0.15	-0.32	-0.24	-0.22	-0.15	-0.06	-0.24	-0.14	-0.1	0.52	0.5
MYB106-Like1.1	VaccDscaff18-snap-gene-329.50	-0.76 **	-0.87 ***	-0.79 **	-0.65 *	-0.70 *	-0.71 *	-0.63 *	-0.70 *	-0.88 ***	-0.91 ***	-0.49	-0.67 *	-0.31	-0.61 *	-0.64 *	-0.82 ***	-0.64	-0.18	0.12	-0.05	0.2	0.58 *	0.23	-0.07	0.07	0.2	-0.07	-0.3	-0.47	-0.75 **	-0.42	-0.41	-0.31	-0.09	-0.05	-0.11	-0.02	-0.19	-0.29	0.33	0.32	0.35	0.54	0.44	0.4	0.48	0.88 ***	0.86 ***
WIN-Like2.2	VaccDscaff65-processed-gene-6.3	-0.79 **	-0.84 ***	-0.78 **	-0.67 *	-0.73 *	-0.76 **	-0.68 *	-0.70 *	-0.88 ***	-0.87 ***	-0.48	-0.68 *	-0.32	-0.59 *	-0.59 *	-0.79 **	-0.62 *	-0.12	0.15	0	0.2	0.63 *	0.26	-0.01	0.09	0.21	-0.05	-0.26	-0.43	-0.71 *	-0.36	-0.37	-0.27	-0.04	0.01	-0.05	0.03	-0.16	-0.24	0.37	0.33	0.36	0.51	0.47	0.42	0.49	0.91 ***	0.87 ***
CER26-Like1.1	VaccDscaff237-augustus-gene-0.43	-0.76 **	-0.83 ***	-0.91 ***	-0.73 *	-0.47	-0.58 *	-0.51	-0.5	-0.71 *	-0.65 *	-0.08	-0.34	0.16	-0.17	-0.29	-0.45	-0.29	0.22	0.53	0.28	0.41	0.77 **	0.25	0.16	0.51	0.46	0.17	-0.04	-0.24	-0.39	-0.16	-0.04	-0.16	0.33	0.35	0.27	0.36	0.23	0.11	0.09	-0.09	-0.07	0.17	0.36	0.24	0.24	0.64 *	0.58 *
WIN-Like2.1	VaccDscaff155-augustus-gene-0.27	-0.72 *	-0.81 ***	-0.77 **	-0.51	-0.67 *	-0.65 *	-0.71 *	-0.82 ***	-0.94 ***	-0.89 ***	-0.54	-0.67 *	-0.36	-0.60 *	-0.70 *	-0.69 *	-0.56 *	-0.32	0.15	-0.06	0.24	0.60 *	0.2	-0.15	0.25	0.16	-0.12	-0.48	-0.37	-0.67 *	-0.32	-0.35	-0.27	0.13	0.12	-0.09	0.02	-0.17	-0.23	0.38	0.3	0.33	0.52	0.4	0.36	0.44	0.78 **	0.84 ***
WRI-Like1.1	VaccDscaff1413-snap-gene-0.8	-0.51	-0.71 *	-0.70 *	-0.32	-0.5	-0.4	-0.53	-0.75 **	-0.79 **	-0.74 **	-0.37	-0.43	-0.26	-0.44	-0.61 *	-0.49	-0.41	-0.41	0.12	-0.12	0.15	0.45	0.07	-0.19	0.32	0.2	-0.05	-0.47	-0.26	-0.63 *	-0.31	-0.34	-0.24	0.22	0.06	-0.16	-0.03	-0.16	-0.21	0.35	0.23	0.27	0.52	0.35	0.34	0.41	0.51	0.61 *
CER7-Like1.2	VaccDscaff11-snap-gene-54.20	-0.57 *	-0.41	-0.68 *	-0.43	-0.48	-0.59 *	-0.69 *	-0.66 *	-0.53	-0.3	-0.37	-0.35	-0.37	-0.33	-0.43	-0.39	-0.47	-0.42	-0.12	-0.25	-0.11	0.21	-0.37	0.14	0.45	0.11	-0.22	-0.49	-0.2	-0.53	-0.44	-0.47	-0.2	0.41	0.02	-0.16	-0.1	-0.25	-0.2	0.82 ***	0.52	0.53	0.46	0.65 *	0.75 **	0.55 *	0.48	0.55 *
MIEL1-Like1.1	VaccDscaff8-snap-gene-374.48	-0.71 *	-0.68 *	-0.47	-0.32	-0.80 **	-0.65 *	-0.65 *	-0.76 **	-0.88 ***	-0.84 ***	-0.72 *	-0.82 ***	-0.72 *	-0.81 ***	-0.72 *	-0.89 ***	-0.72 *	-0.49	-0.25	-0.36	-0.13	0.33	0.11	-0.35	-0.26	0.01	-0.26	-0.44	-0.34	-0.78 **	-0.39	-0.5	-0.34	-0.25	-0.23	-0.36	-0.3	-0.51	-0.52	0.58 *	0.68 *	0.70 *	0.68 *	0.52	0.52	0.69 *	0.87 ***	0.89 ***
WSD-Like1.2	VaccDscaff14-augustus-gene-356.53	-0.73 *	-0.68 *	-0.53	-0.35	-0.81 ***	-0.71 *	-0.72 *	-0.83 ***	-0.85 ***	-0.82 ***	-0.72 *	-0.83 ***	-0.67 *	-0.75 **	-0.69 *	-0.85 ***	-0.70 *	-0.48	-0.22	-0.33	-0.12	0.36	0.04	-0.25	-0.2	0.07	-0.22	-0.44	-0.37	-0.79 **	-0.45	-0.53	-0.25	-0.14	-0.2	-0.3	-0.23	-0.45	-0.45	0.67 *	0.70 *	0.72 *	0.74 **	0.62 *	0.62 *	0.72 *	0.88 ***	0.90 ***
KAS1-Like1.1	VaccDscaff37-augustus-gene-13.31	-0.81 ***	-0.70 *	-0.42	-0.19	-0.72 *	-0.60 *	-0.63 *	-0.77 **	-0.79 **	-0.79 **	-0.70 *	-0.90 ***	-0.46	-0.63 *	-0.58 *	-0.72 *	-0.45	-0.32	-0.01	-0.25	-0.01	0.48	0.11	-0.46	-0.22	0.19	-0.17	-0.29	-0.25	-0.49	-0.29	-0.2	-0.08	-0.03	0.04	-0.06	-0.02	-0.23	-0.23	0.39	0.51	0.51	0.59 *	0.57 *	0.38	0.55 *	0.79 **	0.83 ***
WSD-Like1.1	VaccDscaff266-augustus-gene-0.69	-0.74 **	-0.63 *	-0.56 *	-0.23	-0.79 **	-0.66 *	-0.70 *	-0.88 ***	-0.69 *	-0.60 *	-0.44	-0.67 *	-0.39	-0.36	-0.34	-0.52	-0.35	-0.28	0.05	-0.17	-0.16	0.51	-0.03	-0.13	-0.04	0.43	0.14	-0.15	-0.12	-0.61 *	-0.27	-0.28	0.1	0.29	0.04	0.03	0.1	-0.12	-0.09	0.69 *	0.61 *	0.59 *	0.73 *	0.84 ***	0.71 *	0.77 **	0.72 *	0.71 *
total waxes	NA	-0.58 *	-0.47	-0.47	-0.44	-0.90 ***	-0.93 ***	-0.91 ***	-0.7	-0.84 ***	-0.73 *	-0.61 *	-0.81 ***	-0.46	-0.59 *	-0.48	-0.62 *	-0.47	-0.08	0.16	0.07	0.29	0.67 *	0.42	-0.13	0.06	-0.05	-0.1	-0.29	-0.2	-0.48	-0.1	-0.19	-0.13	0.07	0.21	0.12	0.16	-0.06	-0.06	0.38	0.34	0.34	0.32	0.31	0.18	0.3	0.96 ***	0.93 ***
KCS3-Like1.1	VaccDscaff24-processed-gene-89.1	-0.55 *	-0.57 *	-0.48	-0.45	-0.89 ***	-0.81 ***	-0.77 **	-0.68 *	-0.89 ***	-0.84 ***	-0.55 *	-0.75 **	-0.52	-0.65 *	-0.52	-0.72 *	-0.55 *	-0.13	0.08	0.03	0.19	0.62 *	0.48	-0.15	-0.08	0	-0.03	-0.25	-0.24	-0.65 *	-0.12	-0.29	-0.22	-0.12	0.02	-0.04	0.03	-0.18	-0.22	0.35	0.38	0.39	0.43	0.29	0.22	0.41	0.96 ***	0.90 ***
total aliphatics	NA	-0.64 *	-0.56 *	-0.55 *	-0.53	-0.77 **	-0.88 ***	-0.86 ***	-0.77 **	-0.86 ***	-0.85 ***	-0.80 **	-0.88 ***	-0.60 *	-0.80 **	-0.76 **	-0.80 **	-0.71 *	-0.35	-0.06	-0.11	0.24	0.49	0.24	-0.11	0.03	-0.19	-0.36	-0.57 *	-0.49	-0.65 *	-0.39	-0.47	-0.29	-0.09	0	-0.14	-0.09	-0.3	-0.31	0.48	0.46	0.49	0.49	0.33	0.32	0.36	0.96 ***	1 ***
total alkanes	NA	-0.62 *	-0.57 *	-0.55 *	-0.57 *	-0.86 ***	-0.91 ***	-0.84 ***	-0.67 *	-0.86 ***	-0.81 ***	-0.65 *	-0.80 **	-0.52	-0.71 *	-0.60 *	-0.78 **	-0.65 *	-0.17	0.02	-0.02	0.23	0.56 *	0.35	-0.08	0	-0.09	-0.2	-0.36	-0.37	-0.64 *	-0.28	-0.38	-0.29	-0.12	0	-0.06	-0.01	-0.22	-0.26	0.41	0.41	0.43	0.4	0.33	0.28	0.37	1 ***	0.96 ***
CER2-Like1.4	VaccDscaff40-snap-gene-58.15	-0.62 *	-0.55 *	-0.31	0.05	-0.52	-0.17	-0.23	-0.56 *	-0.46	-0.34	-0.3	-0.38	-0.54	-0.36	-0.3	-0.55 *	-0.41	-0.53	-0.42	-0.60 *	-0.69 *	-0.03	-0.4	-0.35	-0.35	0.4	0	-0.12	0.02	-0.64 *	-0.37	-0.4	-0.14	-0.07	-0.4	-0.44	-0.39	-0.53	-0.5	0.77 **	0.82 ***	0.82 ***	0.77 **	0.87 ***	0.89 ***	1 ***	0.37	0.36
CER2-Like1.3	VaccDscaff12-augustus-gene-134.24	-0.55 *	-0.44	-0.41	-0.12	-0.33	-0.22	-0.27	-0.55 *	-0.3	-0.21	-0.32	-0.29	-0.47	-0.31	-0.35	-0.47	-0.48	-0.59 *	-0.46	-0.57 *	-0.60 *	-0.16	-0.62 *	-0.05	-0.13	0.28	-0.14	-0.29	-0.21	-0.64 *	-0.59 *	-0.59 *	-0.13	0.04	-0.43	-0.45	-0.41	-0.52	-0.48	0.88 ***	0.80 **	0.80 **	0.77 **	0.87 ***	1 ***	0.89 ***	0.28	0.32
CER2-Like1.2	VaccDscaff41-augustus-gene-7.18	-0.66 *	-0.49	-0.36	0.06	-0.49	-0.28	-0.34	-0.63 *	-0.31	-0.21	-0.26	-0.4	-0.27	-0.12	-0.13	-0.33	-0.17	-0.37	-0.17	-0.46	-0.55 *	0.11	-0.49	-0.26	-0.18	0.55 *	0.12	0	0.05	-0.44	-0.38	-0.23	0.15	0.27	-0.16	-0.1	-0.07	-0.21	-0.16	0.73 *	0.70 *	0.66 *	0.72 *	1 ***	0.87 ***	0.87 ***	0.33	0.33
CER7-Like1.3	VaccDscaff24-snap-gene-329.30	-0.43	-0.49	-0.28	0.01	-0.41	-0.26	-0.31	-0.77 **	-0.39	-0.55 *	-0.52	-0.55 *	-0.51	-0.46	-0.51	-0.54	-0.45	-0.65 *	-0.36	-0.44	-0.37	-0.01	-0.29	-0.16	-0.44	0.22	-0.02	-0.32	-0.43	-0.76 **	-0.58 *	-0.63 *	0.07	-0.12	-0.46	-0.39	-0.32	-0.45	-0.41	0.66 *	0.73 *	0.73 *	1 ***	0.72 *	0.77 **	0.77 **	0.4	0.49
KCS10-Like1.4	VaccDscaff19-augustus-gene-155.20	-0.39	-0.23	-0.08	0.09	-0.51	-0.3	-0.38	-0.51	-0.39	-0.28	-0.66 *	-0.52	-0.87 ***	-0.66 *	-0.55 *	-0.65 *	-0.64 *	-0.82 ***	-0.77 **	-0.81 ***	-0.69 *	-0.33	-0.51	-0.42	-0.46	-0.16	-0.46	-0.5	-0.17	-0.65 *	-0.57 *	-0.66 *	-0.32	-0.32	-0.60 *	-0.68 *	-0.68 *	-0.81 ***	-0.72 *	0.89 ***	0.99 ***	1 ***	0.73 *	0.66 *	0.80 **	0.82 ***	0.43	0.49
KCS10-Like1.2	VaccDscaff15-augustus-gene-60.24	-0.38	-0.2	-0.04	0.15	-0.53	-0.3	-0.39	-0.51	-0.35	-0.23	-0.64 *	-0.52	-0.84 ***	-0.61 *	-0.48	-0.60 *	-0.57 *	-0.79 **	-0.75 **	-0.80 **	-0.71 *	-0.32	-0.51	-0.44	-0.48	-0.12	-0.41	-0.43	-0.11	-0.61 *	-0.54	-0.61 *	-0.24	-0.28	-0.58 *	-0.62 *	-0.63 *	-0.76 **	-0.66 *	0.89 ***	1 ***	0.99 ***	0.73 *	0.70 *	0.80 **	0.82 ***	0.41	0.46
KCS10-Like1.3	VaccDscaff24-augustus-gene-329.18	-0.43	-0.2	-0.26	-0.06	-0.5	-0.43	-0.54	-0.61 *	-0.39	-0.19	-0.55 *	-0.44	-0.73 *	-0.49	-0.45	-0.47	-0.55 *	-0.70 *	-0.56 *	-0.59 *	-0.53	-0.16	-0.52	-0.12	-0.09	-0.06	-0.35	-0.51	-0.14	-0.59 *	-0.49	-0.61 *	-0.19	0.06	-0.34	-0.46	-0.45	-0.59 *	-0.49	1 ***	0.89 ***	0.89 ***	0.66 *	0.73 *	0.88 ***	0.77 **	0.41	0.48
DEWAX-Like2.1	VaccDscaff19-processed-gene-28.10	0.19	0.29	0.15	0.16	0.16	0.01	0.01	0.07	0.34	0.31	0.49	0.19	0.75 **	0.76 **	0.70 *	0.75 **	0.82 ***	0.77 **	0.85 ***	0.79 **	0.52	0.55 *	0.42	0.36	0.34	0.43	0.69 *	0.60 *	0.37	0.68 *	0.67 *	0.77 **	0.80 **	0.75 **	0.82 ***	0.97 ***	0.96 ***	0.97 ***	1 ***	-0.49	-0.66 *	-0.72 *	-0.41	-0.16	-0.48	-0.5	-0.26	-0.31
WXP-Like1.1	VaccDscaff23-processed-gene-236.2	0.17	0.17	0.03	0.03	0.16	0.01	0.06	0.12	0.29	0.23	0.57 *	0.25	0.83 ***	0.76 **	0.69 *	0.69 *	0.79 **	0.85 ***	0.93 ***	0.84 ***	0.59 *	0.61 *	0.49	0.39	0.38	0.48	0.74 **	0.66 *	0.33	0.60 *	0.64 *	0.76 **	0.70 *	0.68 *	0.78 **	0.96 ***	0.97 ***	1 ***	0.97 ***	-0.59 *	-0.76 **	-0.81 ***	-0.45	-0.21	-0.52	-0.53	-0.22	-0.3
WXP-Like1.3	VaccDscaff41-processed-gene-79.7	-0.02	0.04	-0.07	-0.03	-0.03	-0.17	-0.15	-0.1	0.09	0.06	0.4	0.02	0.69 *	0.62 *	0.57 *	0.55 *	0.68 *	0.79 **	0.94 ***	0.83 ***	0.61 *	0.76 **	0.55 *	0.35	0.37	0.52	0.72 *	0.57 *	0.29	0.5	0.63 *	0.73 *	0.72 *	0.74 **	0.86 ***	0.99 ***	1 ***	0.97 ***	0.96 ***	-0.45	-0.63 *	-0.68 *	-0.32	-0.07	-0.41	-0.39	-0.01	-0.09
WXP-Like1.2	VaccDscaff12-processed-gene-209.5	0.03	0.15	0.04	0.04	0.01	-0.14	-0.12	-0.02	0.18	0.16	0.39	0.04	0.69 *	0.64 *	0.62 *	0.60 *	0.72 *	0.81 ***	0.90 ***	0.81 ***	0.58 *	0.69 *	0.52	0.33	0.33	0.45	0.67 *	0.59 *	0.33	0.60 *	0.66 *	0.77 **	0.74 **	0.72 *	0.86 ***	1 ***	0.99 ***	0.96 ***	0.97 ***	-0.46	-0.62 *	-0.68 *	-0.39	-0.1	-0.45	-0.44	-0.06	-0.14
WSD-Like2.3	VaccDscaff93-processed-gene-4.5	-0.17	0.04	-0.07	-0.05	0.01	-0.16	-0.23	-0.11	-0.08	0.04	0.21	-0.09	0.49	0.41	0.37	0.46	0.53	0.64 *	0.82 ***	0.72 *	0.62 *	0.71 *	0.5	0.23	0.55 *	0.32	0.38	0.26	0.31	0.60 *	0.70 *	0.73 *	0.49	0.78 **	1 ***	0.86 ***	0.86 ***	0.78 **	0.82 ***	-0.34	-0.58 *	-0.60 *	-0.46	-0.16	-0.43	-0.4	0	0
WSD-Like2.1	VaccDscaff80-processed-gene-3.7	-0.16	0.03	-0.21	0.06	-0.03	-0.13	-0.27	-0.3	0.03	0.2	0.27	0.05	0.46	0.55 *	0.41	0.54	0.55 *	0.35	0.65 *	0.45	0.28	0.52	0.03	0.26	0.60 *	0.52	0.47	0.23	0.36	0.38	0.4	0.5	0.59 *	1 ***	0.78 **	0.72 *	0.74 **	0.68 *	0.75 **	0.06	-0.28	-0.32	-0.12	0.27	0.04	-0.07	-0.12	-0.09
FAR2-Like1.2	VaccDscaff8-processed-gene-144.14	0.18	0.32	0.38	0.48	0.14	0.12	0.09	-0.17	0.43	0.26	0.26	-0.02	0.45	0.62 *	0.61 *	0.65 *	0.75 **	0.41	0.51	0.49	0.15	0.3	0.2	0.22	-0.16	0.47	0.68 *	0.54	0.25	0.48	0.49	0.53	1 ***	0.59 *	0.49	0.74 **	0.72 *	0.70 *	0.80 **	-0.19	-0.24	-0.32	0.07	0.15	-0.13	-0.14	-0.29	-0.29
CFL1-Like1.4	VaccDscaff102-augustus-gene-4.43	0.14	0.26	0.36	0.41	0.18	0.31	0.28	0.37	0.31	0.43	0.57 *	0.28	0.64 *	0.71 *	0.78 **	0.68 *	0.85 ***	0.76 **	0.66 *	0.51	0.2	0.37	0.37	-0.11	0.15	0.44	0.57 *	0.72 *	0.73 *	0.83 ***	0.85 ***	1 ***	0.53	0.5	0.73 *	0.77 **	0.73 *	0.76 **	0.77 **	-0.61 *	-0.61 *	-0.66 *	-0.63 *	-0.23	-0.59 *	-0.4	-0.38	-0.47
WIN-Like1.3	VaccDscaff34-augustus-gene-40.32	0.26	0.38	0.44	0.35	0.12	0.24	0.2	0.29	0.2	0.32	0.5	0.23	0.39	0.55 *	0.69 *	0.63 *	0.70 *	0.71 *	0.57 *	0.62 *	0.25	0.38	0.61 *	0.08	0.09	0.25	0.56 *	0.58 *	0.65 *	0.68 *	1 ***	0.85 ***	0.49	0.4	0.70 *	0.66 *	0.63 *	0.64 *	0.67 *	-0.49	-0.54	-0.57 *	-0.58 *	-0.38	-0.59 *	-0.37	-0.28	-0.39
HAG1-Like1.2	VaccDscaff46-augustus-gene-177.37	0.4	0.63 *	0.59 *	0.46	0.55 *	0.46	0.42	0.58 *	0.65 *	0.71 *	0.46	0.41	0.59 *	0.68 *	0.72 *	0.81 ***	0.80 **	0.59 *	0.38	0.4	0.19	-0.04	0.11	0.04	0.15	0.04	0.21	0.47	0.53	1 ***	0.68 *	0.83 ***	0.48	0.38	0.60 *	0.60 *	0.5	0.60 *	0.68 *	-0.59 *	-0.61 *	-0.65 *	-0.76 **	-0.44	-0.64 *	-0.64 *	-0.64 *	-0.65 *
KAS2-Like1.1	VaccDscaff29-snap-gene-11.29	0.22	0.33	0.4	0.60 *	-0.08	0.32	0.2	0.36	0.24	0.58 *	0.53	0.39	0.24	0.57 *	0.72 *	0.55 *	0.67 *	0.35	0.18	-0.01	-0.37	0.02	0	-0.4	0	0.35	0.43	0.61 *	1 ***	0.53	0.65 *	0.73 *	0.25	0.36	0.31	0.33	0.29	0.33	0.37	-0.14	-0.11	-0.17	-0.43	0.05	-0.21	0.02	-0.37	-0.49
CFL1-Like1.2	VaccDscaff14-augustus-gene-197.25	0.22	0.15	0.27	0.32	0.12	0.34	0.45	0.43	0.44	0.42	0.78 **	0.46	0.68 *	0.79 **	0.89 ***	0.57 *	0.76 **	0.76 **	0.52	0.42	-0.07	0.22	0.25	0.06	-0.16	0.64 *	0.83 ***	1 ***	0.61 *	0.47	0.58 *	0.72 *	0.54	0.23	0.26	0.59 *	0.57 *	0.66 *	0.60 *	-0.51	-0.43	-0.5	-0.32	0	-0.29	-0.12	-0.36	-0.57 *
WSD-Like2.2	VaccDscaff6-processed-gene-35.8	0.13	-0.03	0.03	0.19	-0.02	0.17	0.21	0.01	0.2	0.13	0.69 *	0.31	0.63 *	0.73 *	0.72 *	0.52	0.69 *	0.66 *	0.69 *	0.59 *	0.12	0.49	0.4	0.25	0	0.77 **	1 ***	0.83 ***	0.43	0.21	0.56 *	0.57 *	0.68 *	0.47	0.38	0.67 *	0.72 *	0.74 **	0.69 *	-0.35	-0.41	-0.46	-0.02	0.12	-0.14	0	-0.2	-0.36
ROC4-Like1.1	VaccDscaff22-augustus-gene-27.16	-0.41	-0.48	-0.3	0.09	-0.08	0.17	0.17	-0.21	-0.05	-0.04	0.49	0.12	0.51	0.54	0.44	0.2	0.45	0.38	0.54	0.22	-0.14	0.46	0.01	0	0.06	1 ***	0.77 **	0.64 *	0.35	0.04	0.25	0.44	0.47	0.52	0.32	0.45	0.52	0.48	0.43	-0.06	-0.12	-0.16	0.22	0.55 *	0.28	0.4	-0.09	-0.19
DEWAX-Like1.1	VaccDscaff29-processed-gene-95.6	-0.13	-0.13	-0.58 *	-0.54	0.1	-0.21	-0.25	0	-0.17	0.04	0.25	0.26	0.4	0.22	0.01	0.2	0.05	0.29	0.5	0.41	0.54	0.38	0.06	0.44	1 ***	0.06	0	-0.16	0	0.15	0.09	0.15	-0.16	0.60 *	0.55 *	0.33	0.37	0.38	0.34	-0.09	-0.48	-0.46	-0.44	-0.18	-0.13	-0.35	0	0.03
FAR2-Like1.1	VaccDscaff10-augustus-gene-123.29	0.18	0.15	-0.23	-0.54	0.34	-0.12	0.02	0.08	0.25	0.09	0.32	0.28	0.39	0.3	0.17	0.27	0.03	0.43	0.37	0.67 *	0.53	0.19	0.23	1 ***	0.44	0	0.25	0.06	-0.4	0.04	0.08	-0.11	0.22	0.26	0.23	0.33	0.35	0.39	0.36	-0.12	-0.44	-0.42	-0.16	-0.26	-0.05	-0.35	-0.08	-0.11
CFL1-Like1.1	VaccDscaff3-augustus-gene-202.29	0.06	-0.04	0.01	-0.23	-0.23	-0.29	-0.19	-0.05	-0.29	-0.4	0.09	-0.2	0.18	0	0.11	0.04	0.14	0.61 *	0.62 *	0.76 **	0.69 *	0.70 *	1 ***	0.23	0.06	0.01	0.4	0.25	0	0.11	0.61 *	0.37	0.2	0.03	0.5	0.52	0.55 *	0.49	0.42	-0.52	-0.51	-0.51	-0.29	-0.49	-0.62 *	-0.4	0.35	0.24
KCS11-Like1.1	VaccDscaff18-processed-gene-194.7	-0.47	-0.47	-0.5	-0.41	-0.51	-0.58 *	-0.54	-0.49	-0.56 *	-0.54	0.01	-0.4	0.27	0.05	0.04	-0.08	0.12	0.53	0.82 ***	0.66 *	0.63 *	1 ***	0.70 *	0.19	0.38	0.46	0.49	0.22	0.02	-0.04	0.38	0.37	0.3	0.52	0.71 *	0.69 *	0.76 **	0.61 *	0.55 *	-0.16	-0.32	-0.33	-0.01	0.11	-0.16	-0.03	0.56 *	0.49
DEWAX-Like2.3	VaccDscaff48-snap-gene-87.36	0.05	-0.05	-0.28	-0.53	0.07	-0.36	-0.27	-0.08	-0.16	-0.32	0.01	-0.12	0.42	0.05	-0.07	0.12	0.08	0.52	0.71 *	0.82 ***	1 ***	0.63 *	0.69 *	0.53	0.54	-0.14	0.12	-0.07	-0.37	0.19	0.25	0.2	0.15	0.28	0.62 *	0.58 *	0.61 *	0.59 *	0.52	-0.53	-0.71 *	-0.69 *	-0.37	-0.55 *	-0.60 *	-0.69 *	0.23	0.24
CFL1-Like1.3	VaccDscaff2-augustus-gene-236.19	0.17	0.12	-0.07	-0.29	0.17	-0.12	-0.01	0.09	0.11	-0.02	0.43	0.15	0.64 *	0.48	0.43	0.46	0.46	0.83 ***	0.86 ***	1 ***	0.82 ***	0.66 *	0.76 **	0.67 *	0.41	0.22	0.59 *	0.42	-0.01	0.4	0.62 *	0.51	0.49	0.45	0.72 *	0.81 ***	0.83 ***	0.84 ***	0.79 **	-0.59 *	-0.80 **	-0.81 ***	-0.44	-0.46	-0.57 *	-0.60 *	-0.02	-0.11
KCS11-Like1.2	VaccDscaff31-processed-gene-146.4	-0.08	-0.16	-0.27	-0.23	0	-0.14	-0.08	-0.05	-0.05	-0.1	0.47	0.1	0.76 **	0.56 *	0.45	0.43	0.56 *	0.81 ***	1 ***	0.86 ***	0.71 *	0.82 ***	0.62 *	0.37	0.5	0.54	0.69 *	0.52	0.18	0.38	0.57 *	0.66 *	0.51	0.65 *	0.82 ***	0.90 ***	0.94 ***	0.93 ***	0.85 ***	-0.56 *	-0.75 **	-0.77 **	-0.36	-0.17	-0.46	-0.42	0.02	-0.06
MIEL1-Like1.2	VaccDscaff5-snap-gene-44.45	0.15	0.14	0.05	-0.14	0.19	0.07	0.22	0.43	0.27	0.25	0.68 *	0.37	0.77 **	0.67 *	0.72 *	0.53	0.62 *	1 ***	0.81 ***	0.83 ***	0.52	0.53	0.61 *	0.43	0.29	0.38	0.66 *	0.76 **	0.35	0.59 *	0.71 *	0.76 **	0.41	0.35	0.64 *	0.81 ***	0.79 **	0.85 ***	0.77 **	-0.70 *	-0.79 **	-0.82 ***	-0.65 *	-0.37	-0.59 *	-0.53	-0.17	-0.35
KAS2-Like1.3	VaccDscaff21-snap-gene-16.33	0.45	0.48	0.49	0.60 *	0.37	0.48	0.43	0.38	0.63 *	0.63 *	0.68 *	0.49	0.73 *	0.91 ***	0.89 ***	0.91 ***	1 ***	0.62 *	0.56 *	0.46	0.08	0.12	0.14	0.03	0.05	0.45	0.69 *	0.76 **	0.67 *	0.80 **	0.70 *	0.85 ***	0.75 **	0.55 *	0.53	0.72 *	0.68 *	0.79 **	0.82 ***	-0.55 *	-0.57 *	-0.64 *	-0.45	-0.17	-0.48	-0.41	-0.65 *	-0.71 *
KAS2-Like1.2	VaccDscaff33-snap-gene-304.28	0.64 *	0.69 *	0.53	0.51	0.57 *	0.53	0.46	0.48	0.78 **	0.78 **	0.70 *	0.65 *	0.68 *	0.90 ***	0.85 ***	1 ***	0.91 ***	0.53	0.43	0.46	0.12	-0.08	0.04	0.27	0.2	0.2	0.52	0.57 *	0.55 *	0.81 ***	0.63 *	0.68 *	0.65 *	0.54	0.46	0.60 *	0.55 *	0.69 *	0.75 **	-0.47	-0.60 *	-0.65 *	-0.54	-0.33	-0.47	-0.55 *	-0.78 **	-0.80 **
total alcohols	NA	0.45	0.51	0.47	0.46	0.32	0.44	0.47	0.55 *	0.68 *	0.74 **	0.82 ***	0.62 *	0.68 *	0.92 ***	1 ***	0.85 ***	0.89 ***	0.72 *	0.45	0.43	-0.07	0.04	0.11	0.17	0.01	0.44	0.72 *	0.89 ***	0.72 *	0.72 *	0.69 *	0.78 **	0.61 *	0.41	0.37	0.62 *	0.57 *	0.69 *	0.70 *	-0.45	-0.48	-0.55 *	-0.51	-0.13	-0.35	-0.3	-0.60 *	-0.76 **
KAS2-Like1.4	VaccDscaff26-snap-gene-12.23	0.42	0.39	0.27	0.35	0.49	0.52	0.52	0.48	0.70 *	0.70 *	0.87 ***	0.72 *	0.85 ***	1 ***	0.92 ***	0.90 ***	0.91 ***	0.67 *	0.56 *	0.48	0.05	0.05	0	0.3	0.22	0.54	0.73 *	0.79 **	0.57 *	0.68 *	0.55 *	0.71 *	0.62 *	0.55 *	0.41	0.64 *	0.62 *	0.76 **	0.76 **	-0.49	-0.61 *	-0.66 *	-0.46	-0.12	-0.31	-0.36	-0.71 *	-0.80 **
MYB41-Like1.4	VaccDscaff24-snap-gene-213.30	0.24	0.08	-0.04	-0.02	0.52	0.38	0.47	0.44	0.5	0.38	0.79 **	0.60 *	1 ***	0.85 ***	0.68 *	0.68 *	0.73 *	0.77 **	0.76 **	0.64 *	0.42	0.27	0.18	0.39	0.4	0.51	0.63 *	0.68 *	0.24	0.59 *	0.39	0.64 *	0.45	0.46	0.49	0.69 *	0.69 *	0.83 ***	0.75 **	-0.73 *	-0.84 ***	-0.87 ***	-0.51	-0.27	-0.47	-0.54	-0.52	-0.60 *
WIN-Like1.2	VaccDscaff27-snap-gene-304.52	0.62 *	0.4	0.21	0.16	0.66 *	0.70 *	0.73 *	0.79 **	0.68 *	0.72 *	0.88 ***	1 ***	0.60 *	0.72 *	0.62 *	0.65 *	0.49	0.37	0.1	0.15	-0.12	-0.4	-0.2	0.28	0.26	0.12	0.31	0.46	0.39	0.41	0.23	0.28	-0.02	0.05	-0.09	0.04	0.02	0.25	0.19	-0.44	-0.52	-0.52	-0.55 *	-0.4	-0.29	-0.38	-0.80 **	-0.88 ***
HAD-Like1.2	VaccDscaff2-snap-gene-374.42	0.42	0.22	0.12	0.14	0.47	0.58 *	0.64 *	0.64 *	0.54	0.58 *	1 ***	0.88 ***	0.79 **	0.87 ***	0.82 ***	0.70 *	0.68 *	0.68 *	0.47	0.43	0.01	0.01	0.09	0.32	0.25	0.49	0.69 *	0.78 **	0.53	0.46	0.5	0.57 *	0.26	0.27	0.21	0.39	0.4	0.57 *	0.49	-0.55 *	-0.64 *	-0.66 *	-0.52	-0.26	-0.32	-0.3	-0.65 *	-0.80 **
SGS3-Like1.2	VaccDscaff1-augustus-gene-212.19	0.61 *	0.77 **	0.61 *	0.53	0.57 *	0.59 *	0.55 *	0.72 *	0.86 ***	1 ***	0.58 *	0.72 *	0.38	0.70 *	0.74 **	0.78 **	0.63 *	0.25	-0.1	-0.02	-0.32	-0.54	-0.4	0.09	0.04	-0.04	0.13	0.42	0.58 *	0.71 *	0.32	0.43	0.26	0.2	0.04	0.16	0.06	0.23	0.31	-0.19	-0.23	-0.28	-0.55 *	-0.21	-0.21	-0.34	-0.81 ***	-0.85 ***
KCR1-Like1.2	VaccDscaff7-augustus-gene-402.39	0.72 *	0.75 **	0.67 *	0.51	0.76 **	0.67 *	0.70 *	0.69 *	1 ***	0.86 ***	0.54	0.68 *	0.5	0.70 *	0.68 *	0.78 **	0.63 *	0.27	-0.05	0.11	-0.16	-0.56 *	-0.29	0.25	-0.17	-0.05	0.2	0.44	0.24	0.65 *	0.2	0.31	0.43	0.03	-0.08	0.18	0.09	0.29	0.34	-0.39	-0.35	-0.39	-0.39	-0.31	-0.3	-0.46	-0.86 ***	-0.86 ***
HAG1-Like1.1	VaccDscaff47-augustus-gene-169.34	0.62 *	0.53	0.47	0.19	0.63 *	0.64 *	0.74 **	1 ***	0.69 *	0.72 *	0.64 *	0.79 **	0.44	0.48	0.55 *	0.48	0.38	0.43	-0.05	0.09	-0.08	-0.49	-0.05	0.08	0	-0.21	0.01	0.43	0.36	0.58 *	0.29	0.37	-0.17	-0.3	-0.11	-0.02	-0.1	0.12	0.07	-0.61 *	-0.51	-0.51	-0.77 **	-0.63 *	-0.55 *	-0.56 *	-0.67 *	-0.77 **
MYB41-Like1.3	VaccDscaff15-augustus-gene-160.24	0.45	0.27	0.46	0.4	0.82 ***	0.95 ***	1 ***	0.74 **	0.70 *	0.55 *	0.64 *	0.73 *	0.47	0.52	0.47	0.46	0.43	0.22	-0.08	-0.01	-0.27	-0.54	-0.19	0.02	-0.25	0.17	0.21	0.45	0.2	0.42	0.2	0.28	0.09	-0.27	-0.23	-0.12	-0.15	0.06	0.01	-0.54	-0.39	-0.38	-0.31	-0.34	-0.27	-0.23	-0.84 ***	-0.86 ***
MYB41-Like1.1	VaccDscaff11-augustus-gene-183.34	0.46	0.32	0.51	0.57 *	0.80 **	1 ***	0.95 ***	0.64 *	0.67 *	0.59 *	0.58 *	0.70 *	0.38	0.52	0.44	0.53	0.48	0.07	-0.14	-0.12	-0.36	-0.58 *	-0.29	-0.12	-0.21	0.17	0.17	0.34	0.32	0.46	0.24	0.31	0.12	-0.13	-0.16	-0.14	-0.17	0.01	0.01	-0.43	-0.3	-0.3	-0.26	-0.28	-0.22	-0.17	-0.91 ***	-0.88 ***
WIN-Like1.1	VaccDscaff17-processed-gene-342.0	0.48	0.42	0.37	0.2	1 ***	0.80 **	0.82 ***	0.63 *	0.76 **	0.57 *	0.47	0.66 *	0.52	0.49	0.32	0.57 *	0.37	0.19	0	0.17	0.07	-0.51	-0.23	0.34	0.1	-0.08	-0.02	0.12	-0.08	0.55 *	0.12	0.18	0.14	-0.03	0.01	0.01	-0.03	0.16	0.16	-0.5	-0.53	-0.51	-0.41	-0.49	-0.33	-0.52	-0.86 ***	-0.77 **
KCR1-Like1.1	VaccDscaff18-augustus-gene-377.37	0.42	0.53	0.81 ***	1 ***	0.2	0.57 *	0.4	0.19	0.51	0.53	0.14	0.16	-0.02	0.35	0.46	0.51	0.60 *	-0.14	-0.23	-0.29	-0.53	-0.41	-0.23	-0.54	-0.54	0.09	0.19	0.32	0.60 *	0.46	0.35	0.41	0.48	0.06	-0.05	0.04	-0.03	0.03	0.16	-0.06	0.15	0.09	0.01	0.06	-0.12	0.05	-0.57 *	-0.53
HAG1-Like1.3	VaccDscaff22-augustus-gene-342.31	0.66 *	0.82 ***	1 ***	0.81 ***	0.37	0.51	0.46	0.47	0.67 *	0.61 *	0.12	0.21	-0.04	0.27	0.47	0.53	0.49	0.05	-0.27	-0.07	-0.28	-0.5	0.01	-0.23	-0.58 *	-0.3	0.03	0.27	0.4	0.59 *	0.44	0.36	0.38	-0.21	-0.07	0.04	-0.07	0.03	0.15	-0.26	-0.04	-0.08	-0.28	-0.36	-0.41	-0.31	-0.55 *	-0.55 *
KCR1-Like1.3	VaccDscaff16-augustus-gene-28.40	0.82 ***	1 ***	0.82 ***	0.53	0.42	0.32	0.27	0.53	0.75 **	0.77 **	0.22	0.4	0.08	0.39	0.51	0.69 *	0.48	0.14	-0.16	0.12	-0.05	-0.47	-0.04	0.15	-0.13	-0.48	-0.03	0.15	0.33	0.63 *	0.38	0.26	0.32	0.03	0.04	0.15	0.04	0.17	0.29	-0.2	-0.2	-0.23	-0.49	-0.49	-0.44	-0.55	-0.57 *	-0.56 *
HAG1-Like1.4	VaccDscaff43-snap-gene-30.39	1 ***	0.82 ***	0.66 *	0.42	0.48	0.46	0.45	0.62 *	0.72 *	0.61 *	0.42	0.62 *	0.24	0.42	0.45	0.64 *	0.45	0.15	-0.08	0.17	0.05	-0.47	0.06	0.18	-0.13	-0.41	0.13	0.22	0.22	0.4	0.26	0.14	0.18	-0.16	-0.17	0.03	-0.02	0.17	0.19	-0.43	-0.38	-0.39	-0.43	-0.66 *	-0.55 *	-0.62 *	-0.62 *	-0.64 *
	cluster I
	cluster II
	cluster III
	cluster IV
	cluster V
	cluster VI
[truncated: 92 more columns]

## Sheet: Table S8
Table S8 Spearman correlation between β-diketones and related genes in Figure 6B (data were re-ordered by hierarchical clustering, * indicates p < 0.05, ** indicates p < 0.01, *** indicates p < 0.001, otherwise p > 0.05.)
correlation coefficient	gene name	KAS2-Like1.1	KAS2-Like1.3	KAS2-Like1.2	CER-q-Like2.3	C23 β-diketone	HAD-Like1.2	KAS2-Like1.4	CER-q-Like1.2	CER-q-Like1.1	CER-u-Like1.4	KAS1-Like1.1	CER-u-Like1.1	CER-u-Like1.2	C31 β-diketone	total β-diketones	EAR-Like2.2	CER-u-Like1.3	KAS3-Like2.1	CER-q-Like1.4	KAR-Like2.1	KAR-Like2.2	KAS1-Like1.2	KAR-Like2.3	KAS3-Like2.2	HAD-Like1.3	EAR-Like1.2	KAR-Like1.1	HAD-Like1.1	KAR-Like1.2	EAR-Like2.1	KAS3-Like1.1	KAR-Like1.3	EAR-Like1.1	CER-c-Like1.2	CER-c-Like1.3	CER-c-Like1.1	CER-c-Like1.4	CER-q-Like1.3	KAS1-Like1.3	KAS3-Like1.2	CER-q-Like2.1	CER-q-Like2.2
gene name	sequence ID	VaccDscaff29-snap-gene-11.29	VaccDscaff21-snap-gene-16.33	VaccDscaff33-snap-gene-304.28	VaccDscaff3-snap-gene-8.47	NA	VaccDscaff2-snap-gene-374.42	VaccDscaff26-snap-gene-12.23	VaccDscaff14-snap-gene-361.50	VaccDscaff2-processed-gene-415.11	VaccDscaff12-processed-gene-343.17	VaccDscaff37-augustus-gene-13.31	VaccDscaff23-augustus-gene-26.23	VaccDscaff41-augustus-gene-224.30	NA	NA	VaccDscaff5-augustus-gene-281.33	VaccDscaff40-augustus-gene-239.29	VaccDscaff21-snap-gene-124.37	VaccDscaff3-snap-gene-8.40	VaccDscaff9-augustus-gene-360.38	VaccDscaff35-augustus-gene-277.29	VaccDscaff6-snap-gene-88.56	VaccDscaff36-augustus-gene-49.42	VaccDscaff26-snap-gene-128.28	VaccDscaff14-augustus-gene-323.39	VaccDscaff11-augustus-gene-23.24	VaccDscaff3-augustus-gene-191.32	VaccDscaff3-augustus-gene-34.29	VaccDscaff2-augustus-gene-245.32	VaccDscaff8-augustus-gene-148.26	VaccDscaff43-augustus-gene-225.34	VaccDscaff25-augustus-gene-256.34	VaccDscaff15-snap-gene-34.18	VaccDscaff32-augustus-gene-318.21	VaccDscaff13-augustus-gene-46.32	VaccDscaff42-augustus-gene-14.30	VaccDscaff30-augustus-gene-303.29	VaccDscaff14-processed-gene-361.10	VaccDscaff38-snap-gene-265.44	VaccDscaff22-augustus-gene-143.26	VaccDscaff14-snap-gene-361.46	VaccDscaff2-augustus-gene-414.26
CER-q-Like2.2	VaccDscaff2-augustus-gene-414.26	-0.18	-0.44	-0.42	-0.23	-0.16	-0.15	-0.32	0	-0.52	-0.93 ***	0.07	0.26	-0.16	-0.29	-0.32	0.2	0.28	0.54	0.73 *	0.24	0.11	0.34	0.43	0.69 *	0.66 *	0.47	0.67 *	0.66 *	0.64 *	0.49	0.76 **	0.55 *	0.61 *	-0.13	0.04	0.08	0.31	0.34	0.72 *	0.80 **	0.89 ***	1 ***
CER-q-Like2.1	VaccDscaff14-snap-gene-361.46	0.22	-0.19	-0.24	-0.05	-0.02	0	-0.13	0.23	-0.29	-0.79 **	0.09	0.37	-0.17	-0.31	-0.32	-0.09	0.2	0.31	0.60 *	0.05	0.02	0.2	0.17	0.43	0.4	0.21	0.46	0.52	0.47	0.24	0.61 *	0.32	0.48	-0.13	0.13	0.12	0.28	0.38	0.80 **	0.79 **	1 ***	0.89 ***
KAS3-Like1.2	VaccDscaff22-augustus-gene-143.26	0.03	-0.32	-0.38	-0.12	0.13	0.06	-0.16	0.14	-0.26	-0.64 *	0.09	0.12	-0.43	-0.18	-0.16	-0.14	-0.03	0.53	0.53	0.09	0.18	0.34	0.42	0.5	0.48	0.28	0.53	0.53	0.53	0.33	0.75 **	0.46	0.55 *	-0.18	0.05	-0.01	0.19	0.5	0.90 ***	1 ***	0.79 **	0.80 **
KAS1-Like1.3	VaccDscaff38-snap-gene-265.44	0.11	-0.33	-0.44	-0.23	0.01	0.08	-0.19	0.1	-0.03	-0.56 *	0.23	0.24	-0.17	-0.06	-0.05	-0.02	0.18	0.45	0.44	0.11	0.11	0.5	0.47	0.44	0.43	0.22	0.49	0.57 *	0.52	0.26	0.73 *	0.48	0.61 *	-0.38	-0.18	-0.26	-0.04	0.37	1 ***	0.90 ***	0.80 **	0.72 *
CER-q-Like1.3	VaccDscaff14-processed-gene-361.10	0.36	0.1	0.31	0.44	0.65 *	0.54	0.34	0.47	-0.15	-0.44	-0.73 *	-0.46	-0.72 *	-0.39	-0.31	0	-0.22	0.17	0.14	-0.52	-0.23	-0.23	-0.01	0.04	0.04	-0.09	0.11	0	0.22	0.15	0.44	0.13	0.09	0.49	0.58 *	0.39	0.23	1 ***	0.37	0.5	0.38	0.34
CER-c-Like1.4	VaccDscaff30-augustus-gene-303.29	0.23	0.32	0.32	0.42	0.47	-0.02	0.16	0.33	-0.60 *	-0.14	-0.23	0.06	-0.32	-0.25	-0.19	-0.2	0.1	0.28	0.39	0.04	0.15	-0.63 *	-0.35	0.19	0.03	0.04	0.1	0.02	-0.25	-0.15	-0.17	-0.35	-0.29	0.61 *	0.72 *	0.87 ***	1 ***	0.23	-0.04	0.19	0.28	0.31
CER-c-Like1.1	VaccDscaff42-augustus-gene-14.30	0.36	0.54	0.65 *	0.68 *	0.58 *	0.17	0.44	0.52	-0.41	-0.04	-0.51	-0.12	-0.55 *	-0.46	-0.39	-0.34	-0.12	-0.04	0.13	-0.23	-0.06	-0.87 ***	-0.5	-0.15	-0.28	-0.26	-0.26	-0.34	-0.47	-0.34	-0.34	-0.54	-0.51	0.84 ***	0.92 ***	1 ***	0.87 ***	0.39	-0.26	-0.01	0.12	0.08
CER-c-Like1.3	VaccDscaff13-augustus-gene-46.32	0.49	0.68 *	0.80 **	0.86 ***	0.76 **	0.49	0.66 *	0.75 **	-0.16	-0.05	-0.73 *	-0.42	-0.68 *	-0.62 *	-0.54	-0.39	-0.39	-0.25	-0.11	-0.55 *	-0.34	-0.83 ***	-0.55 *	-0.32	-0.35	-0.46	-0.34	-0.48	-0.44	-0.35	-0.27	-0.55 *	-0.56 *	0.93 ***	1 ***	0.92 ***	0.72 *	0.58 *	-0.18	0.05	0.13	0.04
CER-c-Like1.2	VaccDscaff32-augustus-gene-318.21	0.29	0.67 *	0.86 ***	0.86 ***	0.70 *	0.52	0.68 *	0.68 *	-0.08	0.05	-0.84 ***	-0.60 *	-0.60 *	-0.65 *	-0.57 *	-0.16	-0.34	-0.33	-0.28	-0.56 *	-0.46	-0.80 **	-0.45	-0.36	-0.37	-0.5	-0.43	-0.60 *	-0.52	-0.35	-0.35	-0.55 *	-0.63 *	1 ***	0.93 ***	0.84 ***	0.61 *	0.49	-0.38	-0.18	-0.13	-0.13
EAR-Like1.1	VaccDscaff15-snap-gene-34.18	-0.42	-0.90 ***	-0.84 ***	-0.80 **	-0.53	-0.52	-0.82 ***	-0.62 *	-0.44	-0.60 *	0.38	0.32	0.29	0.34	0.28	0.48	0.39	0.63 *	0.68 *	0.55 *	0.52	0.82 ***	0.68 *	0.83 ***	0.87 ***	0.81 ***	0.84 ***	0.90 ***	0.90 ***	0.84 ***	0.89 ***	0.96 ***	1 ***	-0.63 *	-0.56 *	-0.51	-0.29	0.09	0.61 *	0.55 *	0.48	0.61 *
KAR-Like1.3	VaccDscaff25-augustus-gene-256.34	-0.57 *	-0.92 ***	-0.81 ***	-0.77 **	-0.51	-0.44	-0.78 **	-0.64 *	-0.43	-0.62 *	0.22	0.1	0.25	0.29	0.22	0.62 *	0.3	0.60 *	0.58 *	0.47	0.41	0.84 ***	0.74 **	0.82 ***	0.89 ***	0.82 ***	0.83 ***	0.83 ***	0.93 ***	0.92 ***	0.90 ***	1 ***	0.96 ***	-0.55 *	-0.55 *	-0.54	-0.35	0.13	0.48	0.46	0.32	0.55 *
KAS3-Like1.1	VaccDscaff43-augustus-gene-225.34	-0.31	-0.71 *	-0.61 *	-0.48	-0.21	-0.13	-0.52	-0.27	-0.37	-0.79 **	0.01	-0.01	-0.05	0	-0.03	0.45	0.17	0.56 *	0.57 *	0.21	0.2	0.70 *	0.66 *	0.75 **	0.82 ***	0.63 *	0.80 **	0.77 **	0.91 ***	0.81 ***	1 ***	0.90 ***	0.89 ***	-0.35	-0.27	-0.34	-0.17	0.44	0.73 *	0.75 **	0.61 *	0.76 **
EAR-Like2.1	VaccDscaff8-augustus-gene-148.26	-0.49	-0.80 **	-0.66 *	-0.65 *	-0.36	-0.41	-0.75 **	-0.59 *	-0.58 *	-0.58 *	0.05	-0.05	0.3	0.28	0.23	0.64	0.18	0.52 *	0.56 *	0.35	0.38	0.67 *	0.47	0.81 ***	0.93 ***	0.85 ***	0.88 ***	0.79 **	0.92 ***	1 ***	0.81 ***	0.92 ***	0.84 ***	-0.35	-0.35	-0.34	-0.15	0.15	0.26	0.33	0.24	0.49
KAR-Like1.2	VaccDscaff2-augustus-gene-245.32	-0.33	-0.81 ***	-0.74 **	-0.67 *	-0.36	-0.31	-0.69 *	-0.5	-0.44	-0.70 *	0.16	0.11	0.25	0.27	0.22	0.52	0.2	0.55 *	0.60 *	0.28	0.31	0.76 **	0.5	0.76 **	0.86 ***	0.79 **	0.89 ***	0.85 ***	1 ***	0.92 ***	0.91 ***	0.93 ***	0.90 ***	-0.52	-0.44	-0.47	-0.25	0.22	0.52	0.53 *	0.47	0.64 *
HAD-Like1.1	VaccDscaff3-augustus-gene-34.29	-0.32	-0.84 ***	-0.86 ***	-0.78 **	-0.42	-0.59 *	-0.86 ***	-0.63 *	-0.63 *	-0.56 *	0.47	0.47	0.4	0.48	0.43	0.48	0.56 *	0.79 **	0.84 ***	0.63 *	0.62 *	0.67 *	0.51	0.92 ***	0.88 ***	0.91 ***	0.96 ***	1 ***	0.85 ***	0.79 **	0.77 **	0.83 ***	0.90 ***	-0.60 *	-0.48	-0.34	0.02	0	0.57 *	0.53	0.52	0.66 *
KAR-Like1.1	VaccDscaff3-augustus-gene-191.32	-0.34	-0.78 **	-0.76 **	-0.68 *	-0.28	-0.47	-0.78 **	-0.56 *	-0.68 *	-0.60 *	0.26	0.23	0.33	0.39	0.36	0.54	0.4	0.76 **	0.78 **	0.49	0.52 *	0.63 *	0.45	0.93 ***	0.94 ***	0.91 ***	1 ***	0.96 ***	0.89 ***	0.88 ***	0.80 **	0.83 ***	0.84 ***	-0.43	-0.34	-0.26	0.1	0.11	0.49	0.53 *	0.46	0.67 *
EAR-Like1.2	VaccDscaff11-augustus-gene-23.24	-0.52	-0.89 ***	-0.83 ***	-0.83 ***	-0.49	-0.75 **	-0.94 ***	-0.82 ***	-0.77 **	-0.43	0.4	0.37	0.42	0.56 *	0.5	0.56 *	0.5	0.79 **	0.81 ***	0.72 *	0.74 **	0.57 *	0.49	0.92 ***	0.88 ***	1 ***	0.91 ***	0.91 ***	0.79 **	0.85 ***	0.63 *	0.82 ***	0.81 ***	-0.5	-0.46	-0.26	0.04	-0.09	0.22	0.28	0.21	0.47
HAD-Like1.3	VaccDscaff14-augustus-gene-323.39	-0.55 *	-0.80 **	-0.73 *	-0.67 *	-0.41	-0.5	-0.79 **	-0.56 *	-0.65 *	-0.64 *	0.22	0.11	0.31	0.22	0.17	0.61 *	0.33	0.65 *	0.69 *	0.53	0.45	0.69 *	0.59 *	0.94 ***	1 ***	0.88 ***	0.94 ***	0.88 ***	0.86 ***	0.93 ***	0.82 ***	0.89 ***	0.87 ***	-0.37	-0.35	-0.28	0.03	0.04	0.43	0.48	0.4	0.66 *
KAS3-Like2.2	VaccDscaff26-snap-gene-128.28	-0.55 *	-0.83 ***	-0.76 **	-0.69 *	-0.4	-0.61 *	-0.82 ***	-0.61 *	-0.77 **	-0.62 *	0.3	0.29	0.25	0.29	0.23	0.59 *	0.54	0.83 ***	0.84 ***	0.69 *	0.59 *	0.57 *	0.63 *	1 ***	0.94 ***	0.92 ***	0.93 ***	0.92 ***	0.76 **	0.81 ***	0.75 **	0.82 ***	0.83 ***	-0.36	-0.32	-0.15	0.19	0.04	0.44	0.5	0.43	0.69 *
KAR-Like2.3	VaccDscaff36-augustus-gene-49.42	-0.77 **	-0.76 **	-0.66 *	-0.61 *	-0.53	-0.33	-0.53	-0.49	-0.17	-0.45	0.28	0.1	-0.01	0.05	-0.02	0.52	0.4	0.55 *	0.37	0.57 *	0.26	0.71 *	1 ***	0.63 *	0.59 *	0.49	0.45	0.51	0.5	0.47	0.66 *	0.74 **	0.68 *	-0.45	-0.55 *	-0.5	-0.35	-0.01	0.47	0.42	0.17	0.43
KAS1-Like1.2	VaccDscaff6-snap-gene-88.56	-0.53	-0.77 **	-0.83 ***	-0.80 **	-0.62 *	-0.33	-0.67 *	-0.58 *	0.02	-0.35	0.48	0.16	0.48	0.35	0.27	0.49	0.22	0.33	0.24	0.41	0.23	1 ***	0.71 *	0.57 *	0.69 *	0.57 *	0.63 *	0.67 *	0.76 **	0.67 *	0.70 *	0.84 ***	0.82 ***	-0.80 **	-0.83 ***	-0.87 ***	-0.63 *	-0.23	0.5	0.34	0.2	0.34
KAR-Like2.2	VaccDscaff35-augustus-gene-277.29	-0.27	-0.62 *	-0.66 *	-0.67 *	-0.36	-0.85 ***	-0.79 **	-0.74 **	-0.64 *	0.06	0.62 *	0.60 *	0.26	0.71 *	0.68 *	0.03	0.41	0.70 *	0.69 *	0.81 ***	1 ***	0.23	0.26	0.59 *	0.45	0.74 **	0.52	0.62 *	0.31	0.38	0.2	0.41	0.52	-0.46	-0.34	-0.06	0.15	-0.23	0.11	0.18	0.02	0.11
KAR-Like2.1	VaccDscaff9-augustus-gene-360.38	-0.64 *	-0.72 *	-0.76 **	-0.80 **	-0.71 *	-0.93 ***	-0.84 ***	-0.81 ***	-0.55 *	-0.1	0.74 **	0.68 *	0.42	0.55 *	0.42	0.29	0.65 *	0.65 *	0.66 *	1 ***	0.81 ***	0.41	0.57 *	0.69 *	0.53	0.72 *	0.49	0.63 *	0.28	0.35	0.21	0.47	0.55 *	-0.56 *	-0.55 *	-0.23	0.04	-0.52	0.11	0.09	0.05	0.24
CER-q-Like1.4	VaccDscaff3-snap-gene-8.40	-0.23	-0.68 *	-0.63 *	-0.54	-0.3	-0.65 *	-0.71 *	-0.48	-0.86 ***	-0.62 *	0.34	0.59 *	0.09	0.27	0.24	0.26	0.59 *	0.84 ***	1 ***	0.66 *	0.69 *	0.24	0.37	0.84 ***	0.69 *	0.81 ***	0.78 **	0.84 ***	0.60 *	0.56 *	0.57 *	0.58 *	0.68 *	-0.28	-0.11	0.13	0.39	0.14	0.44	0.53	0.60 *	0.73 *
KAS3-Like2.1	VaccDscaff21-snap-gene-124.37	-0.35	-0.72 *	-0.69 *	-0.58 *	-0.15	-0.51	-0.67 *	-0.56 *	-0.72 *	-0.39	0.32	0.37	0.01	0.45	0.44	0.38	0.58 *	1 ***	0.84 ***	0.65 *	0.70 *	0.33	0.55 *	0.83 ***	0.65 *	0.79 **	0.76 **	0.79 **	0.55 *	0.52	0.56 *	0.60 *	0.63 *	-0.33	-0.25	-0.04	0.28	0.17	0.45	0.53 *	0.31	0.54
CER-u-Like1.3	VaccDscaff40-augustus-gene-239.29	-0.26	-0.5	-0.46	-0.52	-0.43	-0.53	-0.54	-0.51	-0.4	-0.21	0.4	0.61 *	0.46	0.38	0.33	0.57 *	1 ***	0.58*	0.59 *	0.65 *	0.41	0.22	0.4	0.54 *	0.33	0.5	0.4	0.56 *	0.2	0.18	0.17	0.3	0.39	-0.34	-0.39	-0.12	0.1	-0.22	0.18	-0.03	0.2	0.28
EAR-Like2.2	VaccDscaff5-augustus-gene-281.33	-0.56 *	-0.59 *	-0.38	-0.49	-0.34	-0.22	-0.49	-0.51	-0.31	-0.35	-0.11	-0.15	0.44	0.2	0.15	1 ***	0.57 *	0.38	0.26	0.29	0.03	0.49	0.52	0.59 *	0.61 *	0.56 *	0.54	0.48	0.52	0.64 *	0.45	0.62 *	0.48	-0.16	-0.39	-0.34	-0.2	0	-0.02	-0.14	-0.09	0.2
total β-diketones	NA	0.04	-0.4	-0.53	-0.59 *	-0.14	-0.47	-0.56 *	-0.67 *	-0.16	0.44	0.53	0.37	0.56 *	0.99 ***	1 ***	0.15	0.33	0.44	0.24	0.42	0.68 *	0.27	-0.02	0.23	0.17	0.5	0.36	0.43	0.22	0.23	-0.03	0.22	0.28	-0.57 *	-0.54	-0.39	-0.19	-0.31	-0.05	-0.16	-0.32	-0.32
C31 β-diketone	NA	-0.07	-0.48	-0.61 *	-0.69 *	-0.28	-0.56 *	-0.65 *	-0.75 **	-0.19	0.4	0.61 *	0.44	0.62 *	1 ***	0.99 ***	0.2	0.38	0.45	0.27	0.55 *	0.71 *	0.35	0.05	0.29	0.22	0.56 *	0.39	0.48	0.27	0.28	0	0.29	0.34	-0.65 *	-0.62 *	-0.46	-0.25	-0.39	-0.06	-0.18	-0.31	-0.29
CER-u-Like1.2	VaccDscaff41-augustus-gene-224.30	-0.2	-0.35	-0.48	-0.63 *	-0.59 *	-0.51	-0.58 *	-0.61 *	-0.02	0.19	0.58 *	0.41	1 ***	0.62 *	0.56 *	0.44	0.46	0.01	0.09	0.42	0.26	0.48	-0.01	0.25	0.31	0.42	0.33	0.4	0.25	0.3	-0.05	0.25	0.29	-0.60 *	-0.68 *	-0.55 *	-0.32	-0.72 *	-0.17	-0.43	-0.17	-0.16
CER-u-Like1.1	VaccDscaff23-augustus-gene-26.23	-0.01	-0.37	-0.54	-0.54	-0.57 *	-0.70 *	-0.53	-0.45	-0.28	-0.08	0.82 ***	1 ***	0.41	0.44	0.37	-0.15	0.61 *	0.37	0.59 *	0.68 *	0.60 *	0.16	0.1	0.29	0.11	0.37	0.23	0.47	0.11	-0.05	-0.01	0.1	0.32	-0.60 *	-0.42	-0.12	0.06	-0.46	0.24	0.12	0.37	0.26
KAS1-Like1.1	VaccDscaff37-augustus-gene-13.31	-0.25	-0.45	-0.72 *	-0.72 *	-0.68 *	-0.70 *	-0.63 *	-0.61 *	-0.05	0.15	1 ***	0.82 ***	0.58 *	0.61 *	0.55*	-0.11	0.4	0.32	0.34	0.74 **	0.62 *	0.48	0.28	0.3	0.22	0.4	0.26	0.47	0.16	0.05	0.01	0.22	0.38	-0.84 ***	-0.73 *	-0.51	-0.23	-0.73 *	0.23	0.09	0.09	0.07
CER-u-Like1.4	VaccDscaff12-processed-gene-343.17	0.25	0.47	0.33	0.19	0.21	0.07	0.27	0.01	0.47	1 ***	0.15	-0.08	0.19	0.4	0.44	-0.35	-0.21	-0.39	-0.62 *	-0.1	0.06	-0.35	-0.45	-0.62 *	-0.64 *	-0.43	-0.60 *	-0.56 *	-0.70 *	-0.58 *	-0.79 **	-0.62 *	-0.60 *	0.05	-0.05	-0.04	-0.14	-0.44	-0.56 *	-0.64 *	-0.79 **	-0.93 ***
CER-q-Like1.1	VaccDscaff2-processed-gene-415.11	0.31	0.51	0.37	0.34	0.13	0.61 *	0.60 *	0.44	1 ***	0.47	-0.05	-0.28	-0.02	-0.19	-0.16	-0.31	-0.4	-0.72 *	-0.86 ***	-0.55 *	-0.64 *	0.02	-0.17	-0.77 **	-0.65 *	-0.77 **	-0.68 *	-0.63 *	-0.44	-0.58 *	-0.37	-0.43	-0.44	-0.08	-0.16	-0.41	-0.60 *	-0.15	-0.03	-0.26	-0.29	-0.52
CER-q-Like1.2	VaccDscaff14-snap-gene-361.50	0.64 *	0.85 ***	0.82 ***	0.93 ***	0.73 *	0.84 ***	0.91 ***	1 ***	0.44	0.01	-0.61 *	-0.45	-0.61 *	-0.75 **	-0.67 *	-0.51	-0.51	-0.56 *	-0.48	-0.81 ***	-0.74 **	-0.58 *	-0.49	-0.61 *	-0.56 *	-0.82 ***	-0.56 *	-0.63 *	-0.5	-0.59 *	-0.27	-0.64 *	-0.62 *	0.68 *	0.75 **	0.52	0.33	0.47	0.1	0.14	0.23	0
KAS2-Like1.4	VaccDscaff26-snap-gene-12.23	0.57 *	0.91 ***	0.90 ***	0.94 ***	0.70 *	0.87 ***	1 ***	0.91 ***	0.60 *	0.27	-0.63 *	-0.53	-0.58 *	-0.65 *	-0.56 *	-0.49	-0.54	-0.67 *	-0.71 *	-0.84 ***	-0.79 **	-0.67 *	-0.53	-0.82 ***	-0.79 **	-0.94 ***	-0.78 **	-0.86 ***	-0.69 *	-0.75 **	-0.52 *	-0.78 **	-0.82 ***	0.68 *	0.66 *	0.44	0.16	0.34	-0.19	-0.16	-0.13	-0.32
HAD-Like1.2	VaccDscaff2-snap-gene-374.42	0.53	0.68 *	0.70 *	0.78 **	0.74 **	1 ***	0.87 ***	0.84 ***	0.61 *	0.07	-0.70 *	-0.70 *	-0.51	-0.56 *	-0.47	-0.22	-0.53	-0.51	-0.65 *	-0.93 ***	-0.85 ***	-0.33	-0.33	-0.61 *	-0.5	-0.75 **	-0.47	-0.59 *	-0.31	-0.41	-0.13	-0.44	-0.52	0.52	0.49	0.17	-0.02	0.54	0.08	0.06	0	-0.15
C23 β-diketone	NA	0.68 *	0.68 *	0.69 *	0.79 **	1 ***	0.74 **	0.70 *	0.73 *	0.13	0.21	-0.68 *	-0.57 *	-0.59 *	-0.28	-0.14	-0.34	-0.43	-0.15	-0.3	-0.71 *	-0.36	-0.62 *	-0.53	-0.4	-0.41	-0.49	-0.28	-0.42	-0.36	-0.36	-0.21	-0.51	-0.53	0.70 *	0.76 **	0.58 *	0.47	0.65 *	0.01	0.13	-0.02	-0.16
CER-q-Like2.3	VaccDscaff3-snap-gene-8.47	0.60 *	0.92 ***	0.96 ***	1 ***	0.79 **	0.78 **	0.94 ***	0.93 ***	0.34	0.19	-0.72 *	-0.54	-0.63 *	-0.69 *	-0.59 *	-0.49	-0.52	-0.58 *	-0.54	-0.80 **	-0.67 *	-0.80 **	-0.61 *	-0.69 *	-0.67 *	-0.83 ***	-0.68 *	-0.78 **	-0.67 *	-0.65 *	-0.48	-0.77 **	-0.80 **	0.86 ***	0.86 ***	0.68 *	0.42	0.44	-0.23	-0.12	-0.05	-0.23
KAS2-Like1.2	VaccDscaff33-snap-gene-304.28	0.55 *	0.91 ***	1 ***	0.96 ***	0.69 *	0.70 *	0.90 ***	0.82 ***	0.37	0.33	-0.72 *	-0.54	-0.48	-0.61 *	-0.55 *	-0.38	-0.46	-0.69 *	-0.63 *	-0.76 **	-0.66 *	-0.83 ***	-0.66 *	-0.76 **	-0.73 *	-0.83 ***	-0.76 **	-0.86 ***	-0.74 **	-0.66 *	-0.61 *	-0.81 ***	-0.84 ***	0.86 ***	0.80 **	0.65 *	0.32	0.31	-0.44	-0.38	-0.24	-0.42
KAS2-Like1.3	VaccDscaff21-snap-gene-16.33	0.67 *	1 ***	0.91 ***	0.92 ***	0.68 *	0.68 *	0.91 ***	0.85 ***	0.51	0.47	-0.45	-0.37	-0.35	-0.48	-0.4	-0.59 *	-0.5	-0.72 *	-0.68 *	-0.72 *	-0.62 *	-0.77 **	-0.76 **	-0.83 ***	-0.80 **	-0.89 ***	-0.78 **	-0.84 ***	-0.81 ***	-0.80 **	-0.71 *	-0.92 ***	-0.90 ***	0.67 *	0.68 *	0.54	0.32	0.1	-0.33	-0.32	-0.19	-0.44
KAS2-Like1.1	VaccDscaff29-snap-gene-11.29	1 ***	0.67 *	0.55 *	0.60 *	0.68 *	0.53	0.57 *	0.64 *	0.31	0.25	-0.25	-0.01	-0.2	-0.07	0.04	-0.56 *	-0.26	-0.35	-0.23	-0.64 *	-0.27	-0.53	-0.77 **	-0.55 *	-0.55 *	-0.52	-0.34	-0.32	-0.33	-0.49	-0.31	-0.57 *	-0.42	0.29	0.49	0.36	0.23	0.36	0.11	0.03	0.22	-0.18
	cluster I
	cluster II
	cluster III
	cluster IV

## Sheet: Table S9
Table S9 Spearman correlation between cyclic compounds and related genes in Figure 6C (data were re-ordered by hierarchical clustering, * indicates p < 0.05, ** indicates p < 0.01, *** indicates p < 0.001, otherwise p > 0.05.)
correlation coefficient	gene name	betulin	OSC-Like1.3	CYP716A-Like1.3	CYP716A-Like2.2	CYP716A-Like1.1	CYP716A-Like1.2	CYP716A-Like1.4	OSC-Like1.1	OSC-Like1.2	β-amyrin	oleanolic acid to ursolic acid ratio	CYP716A-Like3.1	CYP716A-Like2.1	CYP716A-Like2.3	OSC-Like5.3	OSC-Like4.1	OSC-Like4.3	OSC-Like4.2	OSC-Like5.1	OSC-Like5.2	OSC-Like2.1	β-sitosterol	OSC-Like2.2	α-amyrin	ursolic acid	total triterpenoids	lupeol	uvaol	oleanolic acid	MYB61-Like1.3	OSC-Like3.1	MYB61-Like1.1	MYB61-Like1.2
gene name	sequence ID	NA	VaccDscaff12-augustus-gene-304.18	VaccDscaff41-augustus-gene-202.31	VaccDscaff41-augustus-gene-203.19	VaccDscaff23-augustus-gene-68.33	VaccDscaff40-augustus-gene-218.18	VaccDscaff12-augustus-gene-323.22	VaccDscaff41-snap-gene-186.31	VaccDscaff23-snap-gene-87.18	NA	NA	VaccDscaff23-snap-gene-68.36	VaccDscaff23-augustus-gene-68.32	VaccDscaff40-processed-gene-218.4	VaccDscaff12-snap-gene-322.27	VaccDscaff5-augustus-gene-406.21	VaccDscaff8-snap-gene-24.29	VaccDscaff10-augustus-gene-17.19	VaccDscaff23-snap-gene-70.29	VaccDscaff40-snap-gene-217.49	VaccDscaff12-snap-gene-306.22	NA	VaccDscaff23-augustus-gene-87.14	NA	NA	NA	NA	NA	NA	VaccDscaff2-augustus-gene-342.21	VaccDscaff95-snap-gene-5.53	VaccDscaff25-augustus-gene-341.19	VaccDscaff2-augustus-gene-345.19
MYB61-Like1.2	VaccDscaff2-augustus-gene-345.19	-0.4	-0.81 ***	-0.83 ***	-0.81 ***	-0.74 **	-0.83 ***	-0.84 ***	-0.77 *	-0.69 *	-0.51	-0.58 *	-0.91 ***	-0.88 ***	-0.84 ***	0.36	0.42	0.56 *	0.61 *	0.70 *	0.78 **	0.73 *	0.81 ***	0.75 **	0.81 ***	0.74 **	0.64 *	0.59 *	0.35	0.44	0.51	0.64 *	0.85 ***	1 ***
MYB61-Like1.1	VaccDscaff25-augustus-gene-341.19	-0.39	-0.72 *	-0.76 **	-0.60 *	-0.61 *	-0.66 *	-0.71 *	-0.60 *	-0.53	-0.29	-0.44	-0.69 *	-0.61 *	-0.62 *	0.05	0.21	0.13	0.36	0.3	0.42	0.45	0.52	0.55 *	0.58 *	0.58 *	0.52	0.43	0.54	0.36	0.43	0.71 *	1 ***	0.85 ***
OSC-Like3.1	VaccDscaff95-snap-gene-5.53	0.19	-0.85 ***	-0.74 **	-0.67 *	-0.74 **	-0.74 **	-0.74 **	-0.81 ***	-0.76 **	-0.28	-0.31	-0.49	-0.55 *	-0.5	0.12	0.26	0.33	0.69 *	0.5	0.54	0.67 *	0.67 *	0.22	0.29	0.14	0.01	-0.07	0.01	-0.12	0.25	1 ***	0.71 *	0.64 *
MYB61-Like1.3	VaccDscaff2-augustus-gene-342.21	-0.31	-0.63 *	-0.72 *	-0.68 *	-0.74 **	-0.70 *	-0.73 *	-0.57 *	-0.69 *	-0.51	-0.61 *	-0.59 *	-0.69 *	-0.72 *	-0.2	0.15	0.34	0.39	0.42	0.49	0.52	0.45	0.16	0.37	0.56 *	0.36	0.38	0.49	0.19	1 ***	0.25	0.43	0.51
oleanolic acid	NA	-0.85 ***	0.05	-0.06	-0.09	0.03	-0.06	-0.08	0.12	0.03	0.16	0.01	-0.4	-0.33	-0.39	0.08	-0.16	0.12	-0.15	0.13	0.15	-0.03	0.15	0.66 *	0.53	0.69 *	0.94 ***	0.84 ***	0.62 *	1 ***	0.19	-0.12	0.36	0.44
uvaol	NA	-0.87 ***	-0.07	-0.26	-0.2	-0.2	-0.18	-0.23	0	-0.07	-0.17	-0.38	-0.4	-0.31	-0.47	-0.27	0.08	-0.08	-0.17	-0.11	-0.02	-0.03	0.04	0.4	0.38	0.71 *	0.71 *	0.68 *	1 ***	0.62 *	0.49	0.01	0.54	0.35
lupeol	NA	-0.91 ***	-0.12	-0.3	-0.41	-0.25	-0.34	-0.33	-0.17	-0.2	-0.36	-0.48	-0.73 *	-0.62 *	-0.68 *	0.18	0.2	0.45	0.16	0.41	0.46	0.3	0.44	0.86 ***	0.84 ***	0.93 ***	0.95 ***	1 ***	0.68 *	0.84 ***	0.38	-0.07	0.43	0.59 *
total triterpenoids	NA	-0.92 ***	-0.16	-0.32	-0.37	-0.24	-0.32	-0.34	-0.13	-0.19	-0.18	-0.34	-0.67 *	-0.58 *	-0.65 *	0.12	0.14	0.33	0.08	0.34	0.38	0.22	0.39	0.83 ***	0.76 **	0.90 ***	1 ***	0.95 ***	0.71 *	0.94 ***	0.36	0.01	0.52	0.64 *
ursolic acid	NA	-0.85 ***	-0.38	-0.57 *	-0.65 *	-0.53	-0.59 *	-0.59 *	-0.41	-0.43	-0.58 *	-0.72 *	-0.87 ***	-0.79 **	-0.87 ***	0.15	0.46	0.54	0.33	0.54	0.59 *	0.5	0.60 *	0.86 ***	0.88 ***	1 ***	0.90 ***	0.93 ***	0.71 *	0.69 *	0.56 *	0.14	0.58 *	0.74 **
α-amyrin	NA	-0.61 *	-0.49	-0.60 *	-0.72 *	-0.55 *	-0.67 *	-0.63 *	-0.58 *	-0.51	-0.66 *	-0.71 *	-0.94 ***	-0.84 ***	-0.83 ***	0.37	0.5	0.71 *	0.58 *	0.73 *	0.78 **	0.68 *	0.79 **	0.96 ***	1 ***	0.88 ***	0.76 **	0.84 ***	0.38	0.53	0.37	0.29	0.58 *	0.81 ***
OSC-Like2.2	VaccDscaff23-augustus-gene-87.14	-0.69	-0.33	-0.45	-0.56 *	-0.37	-0.5	-0.47	-0.4	-0.32	-0.48	-0.55 *	-0.84 ***	-0.70 *	-0.72 *	0.37	0.46	0.59 *	0.41	0.60 *	0.63 *	0.51	0.66 *	1 ***	0.96 ***	0.86 ***	0.83 ***	0.86 ***	0.4	0.66 *	0.16	0.22	0.55 *	0.75 **
β-sitosterol	NA	-0.14	-0.81 ***	-0.79 *	-0.93 ***	-0.85 ***	-0.91 ***	-0.85 ***	-0.91 ***	-0.87 ***	-0.71 *	-0.69 *	-0.88 ***	-0.93 ***	-0.87 ***	0.42	0.55 *	0.89 ***	0.92 ***	0.96 ***	0.98 ***	0.97 ***	1 ***	0.66 *	0.79 **	0.60 *	0.39	0.44	0.04	0.15	0.45	0.67 *	0.52	0.81 ***
OSC-Like2.1	VaccDscaff12-snap-gene-306.22	0	-0.84 ***	-0.80 **	-0.94 ***	-0.89 ***	-0.92 ***	-0.87 ***	-0.96 ***	-0.91 ***	-0.77 **	-0.71 *	-0.82 ***	-0.90 ***	-0.83 ***	0.38	0.55 *	0.87 ***	0.96 ***	0.95 ***	0.97 ***	1 ***	0.97 ***	0.51	0.68 *	0.5	0.22	0.3	-0.03	-0.03	0.52	0.67 *	0.45	0.73 *
OSC-Like5.2	VaccDscaff40-snap-gene-217.49	-0.12	-0.76 **	-0.74 **	-0.90 ***	-0.81 ***	-0.87 ***	-0.82 ***	-0.88 ***	-0.84 ***	-0.74 **	-0.68 *	-0.87 ***	-0.93 ***	-0.85 ***	0.5	0.5	0.93 ***	0.90 ***	0.98 ***	1 ***	0.97 ***	0.98 ***	0.63 *	0.78 **	0.59 *	0.38	0.46	-0.02	0.15	0.49	0.54	0.42	0.78 **
OSC-Like5.1	VaccDscaff23-snap-gene-70.29	-0.07	-0.70 *	-0.67 *	-0.86 ***	-0.76 **	-0.82 ***	-0.76 **	-0.83 ***	-0.81 ***	-0.68 *	-0.61 *	-0.80 **	-0.89 ***	-0.80 **	0.5	0.53	0.95 ***	0.89 ***	1 ***	0.98 ***	0.95 ***	0.96 ***	0.60 *	0.73 *	0.54	0.34	0.41	-0.11	0.13	0.42	0.5	0.3	0.70 *
OSC-Like4.2	VaccDscaff10-augustus-gene-17.19	0.15	-0.80 **	-0.70 **	-0.86 ***	-0.81 ***	-0.84 ***	-0.77 **	-0.91 ***	-0.87 ***	-0.67 *	-0.60 *	-0.71 *	-0.78 **	-0.70 *	0.31	0.48	0.81 ***	1 ***	0.89 ***	0.90 ***	0.96 ***	0.92 ***	0.41	0.58 *	0.33	0.08	0.16	-0.17	-0.15	0.39	0.69 *	0.36	0.61 *
OSC-Like4.3	VaccDscaff8-snap-gene-24.29	-0.13	-0.51	-0.52	-0.77 **	-0.66 *	-0.70 *	-0.61 *	-0.72 **	-0.68 *	-0.74 **	-0.64 *	-0.73 *	-0.82 ***	-0.76 **	0.58 *	0.56 *	1 ***	0.81 ***	0.95 ***	0.93 ***	0.87 ***	0.89 ***	0.59 *	0.71 *	0.54	0.33	0.45	-0.08	0.12	0.34	0.33	0.13	0.56 *
OSC-Like4.1	VaccDscaff5-augustus-gene-406.21	-0.14	-0.39	-0.48	-0.60 *	-0.55 *	-0.52	-0.51	-0.5	-0.38	-0.77 **	-0.76 **	-0.56 *	-0.52	-0.57 *	0.3	1 ***	0.56 *	0.48	0.53	0.5	0.55 *	0.55 *	0.46	0.5	0.46	0.14	0.2	0.08	-0.16	0.15	0.26	0.21	0.42
OSC-Like5.3	VaccDscaff12-snap-gene-322.27	0.04	-0.11	-0.04	-0.19	-0.1	-0.17	-0.11	-0.3	-0.08	-0.32	-0.11	-0.3	-0.34	-0.22	1 ***	0.3	0.58 *	0.31	0.5	0.5	0.38	0.42	0.37	0.37	0.15	0.12	0.18	-0.27	0.08	-0.2	0.12	0.05	0.36
CYP716A-Like2.3	VaccDscaff40-processed-gene-218.4	0.5	0.74 **	0.84 ***	0.93 ***	0.87 ***	0.90 ***	0.88 ***	0.79 **	0.81 ***	0.75 **	0.82 ***	0.95 ***	0.98 ***	1 ***	-0.22	-0.57 *	-0.76 **	-0.70 *	-0.80 **	-0.85 ***	-0.83 ***	-0.87 ***	-0.72 *	-0.83 ***	-0.87 ***	-0.65 *	-0.68 *	-0.47	-0.39	-0.72 *	-0.5	-0.62 *	-0.84 ***
CYP716A-Like2.1	VaccDscaff23-augustus-gene-68.32	0.37	0.80 **	0.85 ***	0.95 ***	0.88 ***	0.93 ***	0.90 ***	0.86 ***	0.85 ***	0.75 **	0.78 **	0.95 ***	1 ***	0.98 ***	-0.34	-0.52	-0.82 ***	-0.78 **	-0.89 ***	-0.93 ***	-0.90 ***	-0.93 ***	-0.70 *	-0.84 ***	-0.79 **	-0.58 *	-0.62 *	-0.31	-0.33	-0.69 *	-0.55 *	-0.61 *	-0.88 ***
CYP716A-Like3.1	VaccDscaff23-snap-gene-68.36	0.5	0.72 *	0.82 ***	0.89 ***	0.78 **	0.86 ***	0.85 ***	0.78 **	0.73 *	0.75 **	0.81 ***	1 ***	0.95 ***	0.95 ***	-0.3	-0.56 *	-0.73 *	-0.71 *	-0.80 **	-0.87 ***	-0.82 ***	-0.88 ***	-0.84 ***	-0.94 ***	-0.87 ***	-0.67 *	-0.73 *	-0.4	-0.4	-0.59 *	-0.49	-0.69 *	-0.91 ***
oleanolic acid to ursolic acid ratio	NA	0.35	0.58 *	0.74 **	0.81 ***	0.76 **	0.76 **	0.74 **	0.68 *	0.63 *	0.96 ***	1 ***	0.81 ***	0.78 **	0.82 ***	-0.11	-0.76 **	-0.64 *	-0.60 *	-0.61 *	-0.68 *	-0.71 *	-0.69 *	-0.55 *	-0.71 *	-0.72 *	-0.34	-0.48	-0.38	0.01	-0.61*	-0.31	-0.44	-0.58 *
β-amyrin	NA	0.17	0.54	0.65 *	0.78 **	0.72 *	0.72 *	0.68 *	0.71 *	0.61 *	1 ***	0.96 ***	0.75 **	0.75 **	0.75 **	-0.32	-0.77 **	-0.74 **	-0.67 *	-0.68 *	-0.74 **	-0.77 **	-0.71 *	-0.48	-0.66 *	-0.58 *	-0.18	-0.36	-0.17	0.16	-0.51	-0.28	-0.29	-0.51
OSC-Like1.2	VaccDscaff23-snap-gene-87.18	-0.04	0.93 ***	0.90 ***	0.94 ***	0.96 ***	0.96 ***	0.94 ***	0.95 ****	1 ***	0.61 *	0.63 *	0.73 *	0.85 ***	0.81 ***	-0.08	-0.38	-0.68 *	-0.87 ***	-0.81 ***	-0.84 ***	-0.91 ***	-0.87 ***	-0.32	-0.51	-0.43	-0.19	-0.2	-0.07	0.03	-0.69 *	-0.76 **	-0.53	-0.69 *
OSC-Like1.1	VaccDscaff41-snap-gene-186.31	-0.09	0.95 ***	0.90 ***	0.94 ***	0.94 ***	0.96 ***	0.93 ***	1 ***	0.95 ***	0.71 *	0.68 *	0.78 **	0.86 ***	0.79 **	-0.3	-0.5	-0.72 *	-0.91 ***	-0.83 ***	-0.88 ***	-0.96 ***	-0.91 ***	-0.4	-0.58 *	-0.41	-0.13	-0.17	0	0.12	-0.57 *	-0.81 ***	-0.60 *	-0.77 **
CYP716A-Like1.4	VaccDscaff12-augustus-gene-323.22	0.13	0.95 ***	0.99 ***	0.97 ***	0.97 ***	0.99 ***	1 ***	0.93 ***	0.94 ***	0.68 *	0.74 **	0.85 ***	0.90 ***	0.88 ***	-0.11	-0.51	-0.61 *	-0.77 **	-0.76 **	-0.82 ***	-0.87 ***	-0.85 ***	-0.47	-0.63 *	-0.59 *	-0.34	-0.33	-0.23	-0.08	-0.73 *	-0.74 **	-0.71 *	-0.84 ***
CYP716A-Like1.2	VaccDscaff40-augustus-gene-218.18	0.11	0.94 ***	0.97 ***	0.99 ***	0.98 ***	1 ***	0.99 ***	0.96 ***	0.96 ***	0.72 *	0.76 **	0.86 ***	0.93 ***	0.90 ***	-0.17	-0.52	-0.70 *	-0.84 ***	-0.82 ***	-0.87 ***	-0.92 ***	-0.91 ***	-0.5	-0.67 *	-0.59 *	-0.32	-0.34	-0.18	-0.06	-0.70 *	-0.74 **	-0.66 *	-0.83 ***
CYP716A-Like1.1	VaccDscaff23-augustus-gene-68.33	0.07	0.93 ***	0.95 ***	0.97 ***	1 ***	0.98 ***	0.97 ***	0.94 ***	0.96 ***	0.72 *	0.76 **	0.78 **	0.88 ***	0.87 ***	-0.1	-0.55 *	-0.66 *	-0.81 ***	-0.76 **	-0.81 ***	-0.89 ***	-0.85 ***	-0.37	-0.55 *	-0.53	-0.24	-0.25	-0.2	0.03	-0.74 **	-0.74 **	-0.61 *	-0.74 **
CYP716A-Like2.2	VaccDscaff41-augustus-gene-203.19	0.18	0.89 ***	0.93 ***	1 ***	0.97 ***	0.99 ***	0.97 ***	0.94 ***	0.94 ***	0.78 **	0.81 ***	0.89 ***	0.95 ***	0.93 ***	-0.19	-0.60 *	-0.77 **	-0.86 ***	-0.86 ***	-0.90 ***	-0.94 ***	-0.93 ***	-0.56 *	-0.72 *	-0.65 *	-0.37	-0.41	-0.2	-0.09	-0.68 *	-0.67 *	-0.60 *	-0.81 ***
CYP716A-Like1.3	VaccDscaff41-augustus-gene-202.31	0.13	0.94 ***	1 ***	0.93 ***	0.95 ***	0.97 ***	0.99 ***	0.90 ***	0.90 ***	0.65 *	0.74 **	0.82 ***	0.85 ***	0.84 ***	-0.04	-0.48	-0.52	-0.70 *	-0.67 *	-0.74 **	-0.80 **	-0.79 **	-0.45	-0.60 *	-0.57 *	-0.32	-0.3	-0.26	-0.06	-0.72 *	-0.74 **	-0.76 **	-0.83 ***
OSC-Like1.3	VaccDscaff12-augustus-gene-304.18	-0.08	1 ***	0.94 ***	0.89 ***	0.93 ***	0.94 ***	0.95 ***	0.95 ***	0.93 ***	0.54	0.58 *	0.72 *	0.80 **	0.74 **	-0.11	-0.39	-0.51	-0.80 **	-0.70 *	-0.76 **	-0.84 ***	-0.81 ***	-0.33	-0.49	-0.38	-0.16	-0.12	-0.07	0.05	-0.63 *	-0.85 ***	-0.72 *	-0.81 ***
betulin	NA	1 ***	-0.08	0.13	0.18	0.07	0.11	0.13	-0.09	-0.04	0.17	0.35	0.5	0.37	0.5	0.04	-0.14	-0.13	0.15	-0.07	-0.12	0	-0.14	-0.69 *	-0.61 *	-0.85 ***	-0.92 ***	-0.91 ***	-0.87 ***	-0.85 ***	-0.31	0.19	-0.39	-0.4
	cluster I
	cluster II
	cluster III

## Sheet: Table S10
Table S10 Raw data for transcript-metabolite network analysis presented in Figure 8
metabolite	transcript	description	Pfam	function	Pearson correlation coefficient	p-value	rank	DEG by ABA treatment *	common or specific transcript-metabolite correlations
α-amyrin	VaccDscaff11-snap-gene-345.48	correlator	PF11210	Protein of unknown function (DUF2996)	0.98094	0.001	1	no	α-amyrin
α-amyrin	VaccDscaff9-augustus-gene-281.27	correlator	PF00892	EamA-like transporter family	0.978643	0.001	2	no	α-amyrin
α-amyrin	VaccDscaff6-processed-gene-64.9	correlator	PF12819; PF07714	Malectin-like domain; protein tyrosine and serine/threonine kinase	0.978085	0.001	3	both	α-amyrin; β-sitosteorol
α-amyrin	VaccDscaff12-augustus-gene-97.22	correlator	PF00069	Protein kinase domain	0.977724	0.001	4	no	α-amyrin
α-amyrin	VaccDscaff680-snap-gene-0.8	correlator	PF03151	Triose-phosphate transporter family	0.977366	0.001	5	no	α-amyrin
α-amyrin	VaccDscaff18-snap-gene-340.25	correlator	PF00005; PF00664	ABC transporter; ABC transporter transmembrane region	0.97633	0.001	6	down	α-amyrin
α-amyrin	VaccDscaff29-processed-gene-175.14	correlator	NA	unknown	0.976051	0.001	7	no	α-amyrin; β-sitosteorol
α-amyrin	VaccDscaff17-snap-gene-387.55	correlator	PF00334; PF13768	Nucleoside diphosphate kinase; von Willebrand factor type A domain	0.976029	0.001	8	no	α-amyrin
α-amyrin	VaccDscaff160-processed-gene-2.19	correlator	NA	unknown	0.975691	0.001	9	no	α-amyrin
α-amyrin	VaccDscaff19-processed-gene-358.8	correlator	PF04859	Plant protein of unknown function (DUF641)	0.975091	0.001	10	no	α-amyrin
α-amyrin	VaccDscaff3-snap-gene-9.43	potential TF	PF02362	B3 DNA binding domain	0.975058	0.001	11	no	α-amyrin
α-amyrin	VaccDscaff22-augustus-gene-130.23	correlator	PF04321	RmlD substrate binding domain	0.975047	0.001	12	no	α-amyrin; β-sitosteorol
α-amyrin	VaccDscaff29-processed-gene-96.5	correlator	NA	unkown	0.974799	0.001	13	no	α-amyrin
α-amyrin	VaccDscaff13-augustus-gene-52.32	correlator	PF03110	SBP domain	0.972665	0.001	14	no	α-amyrin
α-amyrin	VaccDscaff40-snap-gene-217.49	OSC-Like5.2	PF13243; PF13249	Squalene-hopene cyclase C-terminal domain; squalene-hopene cyclase N-terminal domain	0.971625	0.001	15	no	α-amyrin; β-sitosteorol
α-amyrin	VaccDscaff14-augustus-gene-326.39	correlator	PF00201	UDP-glucoronosyl and UDP-glucosyl transferase	0.970511	0.001	16	no	α-amyrin
α-amyrin	VaccDscaff39-processed-gene-41.17	correlator	NA	unkown	0.970473	0.001	17	no	α-amyrin
α-amyrin	VaccDscaff4-augustus-gene-46.47	correlator	PF00403	Heavy-metal-associated domain	0.96845	0.001	18	no	α-amyrin
α-amyrin	VaccDscaff150-snap-gene-2.65	correlator	PF04231	Endonuclease I	0.967067	0.001	19	no	α-amyrin
α-amyrin	VaccDscaff11-augustus-gene-368.33	correlator	PF00190	Cupin	0.964132	0.001	20	no	α-amyrin
α-amyrin	VaccDscaff35-processed-gene-306.3	potential TF	PF00847	AP2 domain	0.964046	0.001	21	no	α-amyrin
α-amyrin	VaccDscaff21-processed-gene-49.5	correlator	PF00005; PF19055; PF01061	ABC transporter; ABC-2 type transporter; ABC-2 type transporter	0.963948	0.001	22	no	α-amyrin
α-amyrin	VaccDscaff3-augustus-gene-267.18	correlator	PF13947; PF00069; PF12947	Wall-associated receptor kinase galacturonan-binding; protein kinase domain; EGF domain	0.963879	0.001	23	no	α-amyrin
α-amyrin	VaccDscaff118-augustus-gene-3.72	correlator	PF00651; PF03000	BTB/POZ domain; NPH3 family	0.963851	0.001	24	no	α-amyrin
α-amyrin	VaccDscaff4-augustus-gene-44.61	correlator	PF05512	AWPM-19-like family	0.963837	0.001	25	no	α-amyrin
α-amyrin	VaccDscaff35-processed-gene-301.16	correlator	PF03171; PF14226	2OG-Fe(II) oxygenase superfamily; non-haem dioxygenase in morphine synthesis N-terminal	0.963836	0.001	26	no	α-amyrin
α-amyrin	VaccDscaff9-processed-gene-66.18	correlator	NA	unkown	0.96339	0.001	27	no	α-amyrin
α-amyrin	VaccDscaff38-augustus-gene-56.31	correlator	PF02704	Gibberellin regulated protein	0.963153	0.001	28	no	α-amyrin
α-amyrin	VaccDscaff34-snap-gene-100.25	correlator	PF02260; PF00454; PF02259	FATC domain; phosphatidylinositol 3- and 4-kinase; FAT domain	0.963147	0.001	29	no	α-amyrin; β-sitosteorol
α-amyrin	VaccDscaff26-processed-gene-50.8	correlator	PF00005; PF19055; PF01061	ABC transporter; ABC-2 type transporter; ABC-2 type transporter	0.963117	0.001	30	no	α-amyrin
α-amyrin	VaccDscaff2-augustus-gene-23.25	correlator	PF00230	Major intrinsic protein	0.962823	0.001	31	down	α-amyrin
α-amyrin	VaccDscaff43-augustus-gene-75.25	correlator	PF00271; PF00270	Helicase conserved C-terminal domain; DEAD/DEAH box helicase	0.962018	0.001	32	no	α-amyrin
α-amyrin	VaccDscaff27-augustus-gene-358.15	correlator	PF00106	Short chain dehydrogenase	0.961575	0.001	33	no	α-amyrin
α-amyrin	VaccDscaff26-processed-gene-95.5	correlator	PF01277	Oleosin	0.961042	0.001	34	no	α-amyrin
α-amyrin	VaccDscaff12-processed-gene-3.7	correlator	PF08498; PF08241	Sterol methyltransferase C-terminal; methyltransferase domain	0.960376	0.001	35	no	α-amyrin
α-amyrin	VaccDscaff48-snap-gene-51.51	correlator	NA	unkown	0.960342	0.001	36	no	α-amyrin
α-amyrin	VaccDscaff33-processed-gene-326.6	correlator	PF08263	Leucine rich repeat N-terminal domain	0.95931	0.001	37	no	α-amyrin
α-amyrin	VaccDscaff34-augustus-gene-60.31	correlator	PF03770	Inositol polyphosphate kinase	0.957206	0.001	38	no	α-amyrin
α-amyrin	VaccDscaff11-processed-gene-8.16	correlator	PF00153	Mitochondrial carrier protein	0.956062	0.001	39	no	α-amyrin
α-amyrin	VaccDscaff9-augustus-gene-336.36	potential TF	PF00010	Helix-loop-helix DNA-binding domain	0.953093	0.001	40	no	α-amyrin
α-amyrin	VaccDscaff4-augustus-gene-407.27	correlator	NA	unkown	0.952088	0.001	41	no	α-amyrin; β-sitosteorol
α-amyrin	VaccDscaff30-snap-gene-150.49	correlator	NA	unkown	0.952069	0.001	42	no	α-amyrin
α-amyrin	VaccDscaff64-augustus-gene-4.30	potential TF	PF00249	Myb-like DNA-binding domain	0.952013	0.001	43	no	α-amyrin
α-amyrin	VaccDscaff44-augustus-gene-135.13	correlator	PF13516; PF08263; PF13855; PF07714	Leucine rich repeat; leucine rich repeat N-terminal domain; leucine rich repeat; protein tyrosine and serine/threonine kinase	0.952	0.001	44	no	α-amyrin
α-amyrin	VaccDscaff25-augustus-gene-283.27	potential CYP450	PF00067	Cytochrome P450	0.951922	0.001	45	no	α-amyrin
α-amyrin	VaccDscaff2-augustus-gene-342.26	correlator	PF00854	POT family	0.951857	0.001	46	no	α-amyrin
α-amyrin	VaccDscaff35-augustus-gene-45.47	correlator	PF00403	Heavy-metal-associated domain	0.951837	0.001	47	no	α-amyrin
α-amyrin	VaccDscaff8-snap-gene-248.29	correlator	PF13855; PF12819; PF07714	Leucine rich repeat; malectin-like domain; protein tyrosine and serine/threonine kinase	0.951327	0.001	48	no	α-amyrin
α-amyrin	VaccDscaff10-snap-gene-328.30	correlator	PF05368	NmrA-like family	0.950792	0.001	49	no	α-amyrin
α-amyrin	VaccDscaff13-augustus-gene-7.25	correlator	NA	unkown	0.950743	0.001	50	no	α-amyrin
α-amyrin	VaccDscaff33-processed-gene-52.7	correlator	NA	unkown	0.950317	0.001	51	no	α-amyrin
α-amyrin	VaccDscaff4-augustus-gene-404.24	potential TF	PF00847	AP2 domain	0.950315	0.001	52	no	α-amyrin
α-amyrin	VaccDscaff6-snap-gene-147.40	potential CYP450	PF00067	Cytochrome P450	0.949298	0.001	53	no	α-amyrin
α-amyrin	VaccDscaff1-snap-gene-304.36	correlator	PF08646	Replication factor-A C terminal domain	0.948161	0.001	54	no	α-amyrin; β-sitosteorol
α-amyrin	VaccDscaff33-snap-gene-313.37	correlator	NA	unkown	0.947993	0.001	55	no	α-amyrin
α-amyrin	VaccDscaff1331-augustus-gene-0.6	correlator	PF03141	Putative S-adenosyl-L-methionine-dependent methyltransferase	0.947914	0.001	56	no	α-amyrin
α-amyrin	VaccDscaff33-augustus-gene-3.34	correlator	NA	unkown	0.945802	0.001	57	no	α-amyrin
α-amyrin	VaccDscaff5-augustus-gene-348.42	correlator	NA	unkown	0.944727	0.001	58	no	α-amyrin
α-amyrin	VaccDscaff14-augustus-gene-256.32	correlator	PF06203; PF00643	CCT motif; B-box zinc finger	0.943657	0.001	59	no	α-amyrin
α-amyrin	VaccDscaff36-augustus-gene-141.33	correlator	NA	unkown	0.940819	0.001	60	no	α-amyrin
α-amyrin	VaccDscaff5-processed-gene-64.1	correlator	PF00111	2Fe-2S iron-sulfur cluster binding domain	0.940755	0.001	61	no	α-amyrin
α-amyrin	VaccDscaff14-augustus-gene-377.32	correlator	PF16656; PF00149; PF14008	Purple acid phosphatase, N-terminal domain; calcineurin-like phosphoesterase; iron/zinc purple acid phosphatase-like protein C	0.940741	0.001	62	no	α-amyrin
α-amyrin	VaccDscaff6-augustus-gene-252.32	potential TF	PF00010; PF14215	Helix-loop-helix DNA-binding domain; bHLH-MYC and R2R3-MYB transcription factors N-terminal	0.940681	0.001	63	no	α-amyrin; β-sitosteorol
α-amyrin	VaccDscaff40-augustus-gene-25.21	correlator	PF03763	Remorin, C-terminal region	0.940656	0.001	64	no	α-amyrin
α-amyrin	VaccDscaff6-augustus-gene-405.28	correlator	PF02458	Transferase family	0.940505	0.001	65	down	α-amyrin
α-amyrin	VaccDscaff17-snap-gene-155.11	correlator	PF07714	Protein tyrosine and serine/threonine kinase	0.940362	0.001	66	no	α-amyrin
α-amyrin	VaccDscaff3-augustus-gene-420.16	potential TF	PF05920; PF07526	Homeobox KN domain; Aasociated with HOX	0.940309	0.001	67	no	α-amyrin
α-amyrin	VaccDscaff42-processed-gene-15.2	correlator	PF00098; PF06839	Zinc knuckle; GRF zinc finger	0.940277	0.001	68	no	α-amyrin
α-amyrin	VaccDscaff48-snap-gene-76.42	correlator	PF00201	UDP-glucoronosyl and UDP-glucosyl transferase	0.939848	0.001	69	no	α-amyrin
α-amyrin	VaccDscaff12-snap-gene-306.22	OSC-Like2.1	PF13243; PF13249	Squalene-hopene cyclase C-terminal domain; squalene-hopene cyclase N-terminal domain	0.937659	0.001	70	down	α-amyrin; lupeol; ursolic acid
α-amyrin	VaccDscaff6-augustus-gene-177.16	correlator	PF00069	Protein kinase domain	0.937613	0.001	71	no	α-amyrin
α-amyrin	VaccDscaff20-augustus-gene-296.21	correlator	PF16135	Tify domain binding domain	0.936591	0.001	72	no	α-amyrin
α-amyrin	VaccDscaff22-augustus-gene-357.32	correlator	NA	unkown	0.934566	0.001	73	no	α-amyrin
α-amyrin	VaccDscaff22-augustus-gene-31.32	correlator	PF03171; PF14226	2OG-Fe(II) oxygenase superfamily; non-haem dioxygenase in morphine synthesis N-terminal	0.933536	0.001	74	no	α-amyrin
α-amyrin	VaccDscaff1-augustus-gene-329.53	correlator	PF00085; PF00515; PF13432	Thioredoxin; tetratricopeptide repeat; tetratricopeptide repeat	0.929488	0.001	75	no	α-amyrin
α-amyrin	VaccDscaff6-augustus-gene-367.19	correlator	PF02704	Gibberellin regulated protein	0.92746	0.001	76	no	α-amyrin
α-amyrin	VaccDscaff6-processed-gene-102.2	correlator	PF01554	MatE	0.932426	0.001	77	no	α-amyrin
α-amyrin	VaccDscaff17-augustus-gene-259.31	correlator	PF02985	HEAT repeat	0.93204	0.001	78	no	α-amyrin
α-amyrin	VaccDscaff10-augustus-gene-350.45	correlator	PF00120; PF03951	Glutamine synthetase, catalytic domain; glutamine synthetase, beta-grasp domain	0.931944	0.001	79	no	α-amyrin
α-amyrin	VaccDscaff44-augustus-gene-197.23	correlator	PF07731; PF00394; PF07732	Multicopper oxidase; multicopper oxidase; multicopper oxidase	0.929139	0.001	80	down	α-amyrin
α-amyrin	VaccDscaff15-snap-gene-97.38	correlator	PF03450; PF00111; PF01799; PF00941; PF01315; PF02738	CO dehydrogenase flavoprotein C-terminal domain; 2Fe-2S iron-sulfur cluster binding domain; [2Fe-2S] binding domain; FAD binding domain in molybdopterin dehydrogenase; aldehyde oxidase and xanthine dehydrogenase, a/b hammerhead domain; molybdopterin-binding domain of aldehyde dehydrogenase	0.929081	0.001	81	no	α-amyrin
α-amyrin	VaccDscaff1-snap-gene-354.33	correlator	PF03171; PF14226	2OG-Fe(II) oxygenase superfamily; non-haem dioxygenase in morphine synthesis N-terminal	0.929045	0.001	82	no	α-amyrin
α-amyrin	VaccDscaff44-augustus-gene-172.24	correlator	PF00069; PF00954	Protein kinase domain; S-locus glycoprotein domain	0.928961	0.001	83	no	α-amyrin
α-amyrin	VaccDscaff39-processed-gene-69.2	correlator	PF00201	UDP-glucoronosyl and UDP-glucosyl transferase	0.928918	0.001	84	no	α-amyrin
α-amyrin	VaccDscaff21-snap-gene-311.34	correlator	PF01554	MatE	0.928844	0.001	85	no	α-amyrin
α-amyrin	VaccDscaff18-snap-gene-291.43	correlator	NA	unkown	0.92874	0.001	86	no	α-amyrin
α-amyrin	VaccDscaff14-processed-gene-224.13	correlator	NA	unkown	0.928701	0.001	87	no	α-amyrin
α-amyrin	VaccDscaff13-snap-gene-341.31	correlator	PF03492	SAM dependent carboxyl methyltransferase	0.928696	0.001	88	no	α-amyrin
α-amyrin	VaccDscaff26-snap-gene-84.44	correlator	NA	unkown	0.928647	0.001	89	no	α-amyrin
α-amyrin	VaccDscaff48-augustus-gene-71.40	correlator	PF08263; PF00560; PF00069	Leucine rich repeat N-terminal domain; leucine rich repeat; protein kinase domain	0.928512	0.001	90	no	α-amyrin
α-amyrin	VaccDscaff23-snap-gene-70.29	OSC-Like5.1	PF13243; PF13249	Squalene-hopene cyclase C-terminal domain; squalene-hopene cyclase N-terminal domain	0.928186	0.001	91	no	α-amyrin; β-sitosteorol
α-amyrin	VaccDscaff2-augustus-gene-345.19	MYB61-Like1.2	PF00249	Myb-like DNA-binding domain	0.928138	0.001	92	no	α-amyrin; ursolic acid; β-sitosteorol
α-amyrin	VaccDscaff24-augustus-gene-41.34	correlator	PF14383; PF12552; PF14309	DUF761-associated sequence motif; protein of unknown function (DUF3741); domain of unknown function (DUF4378)	0.928127	0.001	93	no	α-amyrin
α-amyrin	VaccDscaff33-processed-gene-312.2	correlator	PF01593	Flavin containing amine oxidoreductase	0.92803	0.001	94	no	α-amyrin
α-amyrin	VaccDscaff47-augustus-gene-81.34	correlator	NA	unkown	0.92796	0.001	95	no	α-amyrin
α-amyrin	VaccDscaff2-augustus-gene-275.29	potential TF	PF00010	Helix-loop-helix DNA-binding domain	0.927879	0.001	96	no	α-amyrin; β-sitosteorol
α-amyrin	VaccDscaff7-snap-gene-412.41	correlator	PF01190	Pollen protein Ole e 1 like	0.927854	0.001	97	no	α-amyrin
α-amyrin	VaccDscaff12-processed-gene-68.13	potential TF	PF04770	ZF-HD protein dimerisation region	0.927831	0.001	98	no	α-amyrin
α-amyrin	VaccDscaff37-processed-gene-78.6	correlator	PF00069; PF01453	Protein kinase domain; D-mannose binding lectin	0.927804	0.001	99	down	α-amyrin
α-amyrin	VaccDscaff32-snap-gene-268.25	correlator	PF05637	Galactosyl transferase GMA12/MNN10 family	0.927706	0.001	100	no	α-amyrin
β-amyrin	VaccDscaff27-augustus-gene-353.20	correlator	NA	unkown	0.941717	0.001	1	no	β-amyrin; OA/UA
β-amyrin	VaccDscaff45-processed-gene-45.4	correlator	NA	unkown	0.941107	0.001	2	no	β-amyrin; OA/UA
β-amyrin	VaccDscaff40-augustus-gene-118.22	correlator	PF00646	F-box domain	0.937513	0.001	3	no	β-amyrin; OA/UA
β-amyrin	VaccDscaff38-processed-gene-266.22	correlator	NA	unkown	0.933245	0.001	4	no	β-amyrin; OA/UA
β-amyrin	VaccDscaff15-augustus-gene-96.16	correlator	NA	unkown	0.929965	0.001	5	up	β-amyrin
β-amyrin	VaccDscaff26-snap-gene-3.29	correlator	NA	unkown	0.927807	0.001	6	up	β-amyrin; OA/UA
β-amyrin	VaccDscaff24-augustus-gene-283.18	correlator	NA	unkown	0.927116	0.001	7	no	β-amyrin; OA/UA
β-amyrin	VaccDscaff69-snap-gene-6.58	correlator	PF00082	Subtilase family	0.924012	0.001	8	no	β-amyrin; OA/UA
β-amyrin	VaccDscaff19-processed-gene-235.21	correlator	PF03126	Plus-3 domain	0.923417	0.001	9	up	β-amyrin
β-amyrin	VaccDscaff16-processed-gene-366.3	correlator	PF03352	Methyladenine glycosylase	0.923319	0.001	10	no	β-amyrin
β-amyrin	VaccDscaff41-augustus-gene-203.19	CYP716A-Like2.2	PF00067	Cytochrome P450	0.919725	0.001	11	no	β-amyrin; OA/UA
β-amyrin	VaccDscaff25-augustus-gene-255.28	correlator	PF02681	Divergent PAP2 family	0.918439	0.001	12	no	β-amyrin
β-amyrin	VaccDscaff26-snap-gene-184.17	correlator	PF00085	Thioredoxin	0.914913	0.001	13	no	β-amyrin
β-amyrin	VaccDscaff11-snap-gene-209.29	correlator	PF02485	Core-2/I-branching enzyme	0.913045	0.001	14	no	β-amyrin
β-amyrin	VaccDscaff13-snap-gene-1.35	correlator	NA	unkown	0.911839	0.001	15	no	β-amyrin
β-amyrin	VaccDscaff29-processed-gene-169.2	correlator	NA	unkown	0.910407	0.001	16	no	β-amyrin; OA/UA
β-amyrin	VaccDscaff17-processed-gene-222.4	correlator	NA	unkown	0.909563	0.001	17	no	β-amyrin
β-amyrin	VaccDscaff26-snap-gene-365.34	correlator	PF07035	Colon cancer-associated protein Mic1-like	0.908755	0.001	18	no	β-amyrin
β-amyrin	VaccDscaff3-augustus-gene-422.12	correlator	NA	unkown	0.906471	0.001	19	no	β-amyrin
β-amyrin	VaccDscaff41-augustus-gene-179.17	correlator	PF10184	Uncharacterized conserved protein (DUF2358)	0.905877	0.001	20	no	β-amyrin
β-amyrin	VaccDscaff19-augustus-gene-96.25	correlator	PF00642	Zinc finger C-x8-C-x5-C-x3-H type (and similar)	0.905194	0.001	21	no	β-amyrin
β-amyrin	VaccDscaff26-augustus-gene-122.37	correlator	PF09451	Autophagy-related protein 27	0.904853	0.001	22	no	β-amyrin; OA/UA
β-amyrin	VaccDscaff30-augustus-gene-218.23	correlator	PF07228	Stage II sporulation protein E (SpoIIE)	0.904016	0.001	23	up	β-amyrin; OA/UA
β-amyrin	VaccDscaff27-augustus-gene-295.42	correlator	PF00646	F-box domain	0.903564	0.001	24	up	β-amyrin; OA/UA
β-amyrin	VaccDscaff23-snap-gene-68.36	CYP716A-Like3.1	PF00067	Cytochrome P450	0.903087	0.001	25	up	β-amyrin; OA/UA
β-amyrin	VaccDscaff27-processed-gene-68.18	correlator	NA	unkown	0.90249	0.001	26	up	β-amyrin; OA/UA
β-amyrin	VaccDscaff17-augustus-gene-231.18	correlator	NA	unkown	0.89759	0.001	27	no	β-amyrin
β-amyrin	VaccDscaff2-snap-gene-37.40	correlator	PF00069	Protein kinase domain	0.894256	0.001	28	no	β-amyrin
β-amyrin	VaccDscaff19-augustus-gene-332.25	correlator	PF05212	Protein of unknown function (DUF707)	0.893971	0.001	29	no	β-amyrin
β-amyrin	VaccDscaff23-augustus-gene-68.32	CYP716A-Like2.1	PF00067	Cytochrome P450	0.893712	0.001	30	up	β-amyrin; OA/UA
β-amyrin	VaccDscaff40-snap-gene-169.41	correlator	PF07893	Protein of unknown function (DUF1668)	0.893382	0.001	31	no	β-amyrin
β-amyrin	VaccDscaff6-processed-gene-75.24	correlator	NA	unkown	0.89326	0.001	32	no	β-amyrin; OA/UA
β-amyrin	VaccDscaff40-snap-gene-123.25	correlator	PF00076	RNA recognition motif (a.k.a. RRM, RBD, or RNP domain)	0.892234	0.001	33	no	β-amyrin
β-amyrin	VaccDscaff153-augustus-gene-0.20	correlator	PF05182	Fip1 motif	0.892107	0.001	34	no	β-amyrin
β-amyrin	VaccDscaff2-snap-gene-287.35	potential TF	PF00010	Helix-loop-helix DNA-binding domain	0.890198	0.001	35	no	β-amyrin
β-amyrin	VaccDscaff35-snap-gene-273.53	correlator	PF05691	Raffinose synthase or seed imbibition protein Sip1	0.889127	0.001	36	no	β-amyrin
β-amyrin	VaccDscaff40-processed-gene-133.17	correlator	NA	unkown	0.886395	0.001	37	no	β-amyrin; OA/UA
β-amyrin	VaccDscaff1-snap-gene-49.29	correlator	PF13920	Zinc finger, C3HC4 type (RING finger)	0.886038	0.001	38	no	β-amyrin
β-amyrin	VaccDscaff18-augustus-gene-255.25	correlator	PF00069	Protein kinase domain	0.885338	0.001	39	up	β-amyrin
β-amyrin	VaccDscaff24-augustus-gene-220.32	correlator	PF00804; PF05739	Syntaxin; SNARE domain	0.88479	0.001	40	no	β-amyrin
β-amyrin	VaccDscaff19-augustus-gene-236.22	correlator	PF06749	Protein of unknown function (DUF1218)	0.884024	0.001	41	no	β-amyrin
β-amyrin	VaccDscaff23-augustus-gene-68.33	CYP716A-Like1.1	PF00067	Cytochrome P450	0.883825	0.001	42	up	β-amyrin; OA/UA
β-amyrin	VaccDscaff1-augustus-gene-146.25	correlator	PF00854	POT family	0.883275	0.001	43	no	β-amyrin
β-amyrin	VaccDscaff10-processed-gene-100.8	correlator	PF13639	Ring finger domain	0.883118	0.001	44	no	β-amyrin
β-amyrin	VaccDscaff19-snap-gene-20.37	correlator	NA	unkown	0.882818	0.001	45	no	β-amyrin
β-amyrin	VaccDscaff2-augustus-gene-316.33	correlator	PF02496	ABA/WDS induced protein	0.881629	0.001	46	no	β-amyrin; OA/UA
β-amyrin	VaccDscaff35-augustus-gene-300.19	correlator	PF00125; PF16211	Core histone H2A/H2B/H3/H4; C-terminus of histone H2A	0.881105	0.001	47	up	β-amyrin; OA/UA
β-amyrin	VaccDscaff36-processed-gene-95.0	correlator	PF12937	F-box-like	0.880771	0.001	48	no	β-amyrin
β-amyrin	VaccDscaff21-processed-gene-49.16	correlator	PF11891	Protein RETICULATA-related	0.880324	0.001	49	no	β-amyrin; OA/UA
β-amyrin	VaccDscaff35-processed-gene-70.4	correlator	PF00071	Ras family	0.879568	0.001	50	no	β-amyrin; OA/UA
β-amyrin	VaccDscaff26-snap-gene-333.41	correlator	PF07893	Protein of unknown function (DUF1668)	0.879423	0.001	51	no	β-amyrin
β-amyrin	VaccDscaff47-augustus-gene-168.29	correlator	PF01544	CorA-like Mg2+ transporter protein	0.878454	0.001	52	no	β-amyrin; OA/UA
β-amyrin	VaccDscaff8-augustus-gene-200.13	correlator	PF05184; PF03489	Saposin-like type B, region 1; saposin-like type B, region 2	0.877715	0.001	53	no	β-amyrin; OA/UA
β-amyrin	VaccDscaff22-augustus-gene-323.35	correlator	PF13181	Tetratricopeptide repeat	0.877422	0.001	54	up	β-amyrin; OA/UA
β-amyrin	VaccDscaff3-processed-gene-250.11	correlator	PF14543; PF14541	Xylanase inhibitor N-terminal; xylanase inhibitor C-terminal	0.876779	0.001	55	no	β-amyrin; OA/UA
β-amyrin	VaccDscaff15-snap-gene-375.43	correlator	PF00999	Sodium/hydrogen exchanger family	0.875118	0.001	56	no	β-amyrin
β-amyrin	VaccDscaff25-processed-gene-281.1	correlator	PF14432; PF01535; PF13041	DYW family of nucleic acid deaminases; PPR repeat; PPR repeat family	0.8751	0.001	57	no	β-amyrin; OA/UA
β-amyrin	VaccDscaff30-snap-gene-11.29	correlator	NA	unkown	0.875035	0.001	58	no	β-amyrin
β-amyrin	VaccDscaff34-augustus-gene-4.25	correlator	PF00641; PF08325	Zn-finger in Ran binding protein and others; WLM domain	0.873942	0.001	59	no	β-amyrin; OA/UA
β-amyrin	VaccDscaff47-snap-gene-108.38	correlator	PF00933; PF01915	Glycosyl hydrolase family 3 N terminal domain; glycosyl hydrolase family 3 C-terminal domain	0.873552	0.001	60	no	β-amyrin; OA/UA
β-amyrin	VaccDscaff2-processed-gene-126.2	correlator	PF07059	Protein ENHANCED DISEASE RESISTANCE 2, C-terminal	0.872516	0.001	61	no	β-amyrin
β-amyrin	VaccDscaff30-augustus-gene-139.26	correlator	PF07714	Protein tyrosine and serine/threonine kinase	0.871966	0.001	62	up	β-amyrin
β-amyrin	VaccDscaff47-processed-gene-180.2	potential TF	PF02362	B3 DNA binding domain	0.871708	0.001	63	no	β-amyrin
β-amyrin	VaccDscaff45-processed-gene-228.16	correlator	NA	unkown	0.871355	0.001	64	no	β-amyrin
β-amyrin	VaccDscaff1-augustus-gene-290.26	potential TF	PF00382; PF08271	Transcription factor TFIIB repeat; TFIIB zinc-binding	0.87112	0.001	65	up	β-amyrin
β-amyrin	VaccDscaff17-processed-gene-259.7	potential TF	PF02362	B3 DNA binding domain	0.871038	0.001	66	up	β-amyrin
β-amyrin	VaccDscaff21-processed-gene-288.13	correlator	NA	unkown	0.870851	0.001	67	no	β-amyrin
β-amyrin	VaccDscaff46-processed-gene-107.6	correlator	PF00957; PF13774	Synaptobrevin; regulated-SNARE-like domain	0.870435	0.001	68	no	β-amyrin
β-amyrin	VaccDscaff31-augustus-gene-301.38	correlator	NA	unkown	0.869762	0.001	69	no	β-amyrin
β-amyrin	VaccDscaff47-augustus-gene-5.35	correlator	NA	unkown	0.869229	0.001	70	up	β-amyrin
β-amyrin	VaccDscaff49-augustus-gene-23.36	correlator	NA	unkown	0.868804	0.001	71	no	β-amyrin
β-amyrin	VaccDscaff34-processed-gene-61.1	correlator	PF07712	Stress up-regulated Nod 19	0.868771	0.001	72	up	β-amyrin
β-amyrin	VaccDscaff31-augustus-gene-80.13	correlator	PF12937	F-box-like	0.868091	0.001	73	up	β-amyrin; OA/UA
β-amyrin	VaccDscaff9-processed-gene-180.6	correlator	NA	unkown	0.86801	0.001	74	no	β-amyrin
β-amyrin	VaccDscaff39-processed-gene-75.4	correlator	PF00005; PF19055; PF01061	ABC transporter; ABC-2 type transporter; ABC-2 type transporter	0.868008	0.001	75	no	β-amyrin; OA/UA
β-amyrin	VaccDscaff37-augustus-gene-118.34	potential TF	PF00400	WD domain, G-beta repeat	0.867163	0.001	76	no	β-amyrin
β-amyrin	VaccDscaff8-snap-gene-351.42	correlator	PF07859	Alpha/beta hydrolase fold	0.866476	0.001	77	no	β-amyrin; OA/UA
β-amyrin	VaccDscaff29-augustus-gene-18.24	correlator	PF00025	ADP-ribosylation factor family	0.86604	0.001	78	no	β-amyrin
β-amyrin	VaccDscaff33-augustus-gene-137.34	correlator	PF00957; PF13774	Synaptobrevin; regulated-SNARE-like domain	0.865885	0.001	79	up	β-amyrin; OA/UA
β-amyrin	VaccDscaff12-augustus-gene-323.22	CYP716A-Like1.4	PF00067	Cytochrome P450	0.865837	0.001	80	both	β-amyrin; OA/UA
β-amyrin	VaccDscaff13-augustus-gene-275.33	correlator	PF03765; PF00650	CRAL/TRIO, N-terminal domain; CRAL/TRIO domain	0.864984	0.002	81	no	β-amyrin
β-amyrin	VaccDscaff1-augustus-gene-311.32	correlator	PF00226	DnaJ domain	0.864625	0.002	82	no	β-amyrin
β-amyrin	VaccDscaff40-processed-gene-218.4	CYP716A-Like2.3	PF00067	Cytochrome P450	0.864369	0.002	83	up	β-amyrin; OA/UA
β-amyrin	VaccDscaff42-processed-gene-13.21	correlator	PF02921; PF00355	Ubiquinol cytochrome reductase transmembrane region; rieske [2Fe-2S] domain	0.864219	0.002	84	no	β-amyrin
β-amyrin	VaccDscaff1021-processed-gene-0.1	correlator	NA	unkown	0.864103	0.002	85	no	β-amyrin
β-amyrin	VaccDscaff36-snap-gene-142.35	correlator	PF09785; PF01798	Prp31 C terminal domain; snoRNA binding domain, fibrillarin	0.863587	0.002	86	no	β-amyrin
β-amyrin	VaccDscaff7-snap-gene-31.38	correlator	PF00314	Thaumatin family	0.86343	0.002	87	no	β-amyrin; OA/UA
β-amyrin	VaccDscaff2-augustus-gene-327.14	correlator	PF02541	Ppx/GppA phosphatase family	0.862936	0.003	88	no	β-amyrin
β-amyrin	VaccDscaff7-snap-gene-10.22	correlator	NA	unkown	0.862723	0.003	89	no	β-amyrin; OA/UA
β-amyrin	VaccDscaff47-snap-gene-181.39	correlator	PF01627	Hpt domain	0.862239	0.003	90	up	β-amyrin; OA/UA
β-amyrin	VaccDscaff43-processed-gene-45.20	correlator	PF06101	Vacuolar protein sorting-associated protein 62	0.862184	0.003	91	no	β-amyrin; OA/UA
β-amyrin	VaccDscaff27-augustus-gene-305.41	correlator	PF06232	Embryo-specific protein 3 (ATS3)	0.861794	0.005	92	up	β-amyrin
β-amyrin	VaccDscaff20-snap-gene-67.38	correlator	PF00168; PF17047	C2 domain; synaptotagmin-like mitochondrial-lipid-binding domain	0.861704	0.005	93	no	β-amyrin
β-amyrin	VaccDscaff19-augustus-gene-95.34	correlator	PF03033; PF00201	Glycosyltransferase family 28 N-terminal domain; UDP-glucoronosyl and UDP-glucosyl transferase	0.861411	0.005	94	no	β-amyrin
β-amyrin	VaccDscaff14-augustus-gene-174.41	correlator	PF02622	Uncharacterized ACR, COG1678	0.860592	0.005	95	up	β-amyrin
β-amyrin	VaccDscaff48-snap-gene-101.45	correlator	PF04177	TAP42-like family	0.860291	0.005	96	up	β-amyrin
β-amyrin	VaccDscaff16-snap-gene-28.59	correlator	PF00011	Hsp20/alpha crystallin family	0.859952	0.008	97	no	β-amyrin
β-amyrin	VaccDscaff34-processed-gene-277.0	correlator	PF13855; PF00560; PF08263	Leucine rich repeat; leucine rich repeat; leucine rich repeat N-terminal domain	0.859924	0.008	98	no	β-amyrin; OA/UA
β-amyrin	VaccDscaff31-processed-gene-309.0	correlator	PF01595	Cyclin M transmembrane N-terminal domain	0.859368	0.008	99	no	β-amyrin
β-amyrin	VaccDscaff30-augustus-gene-80.30	correlator	PF01553	Acyltransferase	0.859301	0.008	100	no	β-amyrin
lupeol	VaccDscaff43-processed-gene-124.6	correlator	PF08241	Methyltransferase domain	0.95939	0.001	1	no	lupeol; ursolic acid
lupeol	VaccDscaff11-augustus-gene-275.35	correlator	PF00083	Sugar (and other) transporter	0.949301	0.001	2	no	lupeol
lupeol	VaccDscaff27-processed-gene-309.6	correlator	PF11145	Protein of unknown function (DUF2921)	0.948441	0.001	3	no	lupeol
lupeol	VaccDscaff24-augustus-gene-51.33	correlator	PF00307	Calponin homology (CH) domain	0.946166	0.001	4	no	lupeol
lupeol	VaccDscaff25-snap-gene-86.23	potential TF	PF03514; PF12041	GRAS domain family; transcriptional regulator DELLA protein N terminal	0.945598	0.001	5	no	lupeol; oleanolic acid
lupeol	VaccDscaff5-augustus-gene-22.20	correlator	PF02771; PF00441; PF01636; PF02770	Acyl-CoA dehydrogenase, N-terminal domain; acyl-CoA dehydrogenase, C-terminal domain; phosphotransferase enzyme family; acyl-CoA dehydrogenase, middle domain	0.945447	0.001	6	no	lupeol
lupeol	VaccDscaff28-snap-gene-259.25	correlator	PF14845; PF00728	Beta-acetyl hexosaminidase like; glycosyl hydrolase family 20, catalytic domain	0.945027	0.001	7	no	lupeol
lupeol	VaccDscaff6-augustus-gene-84.21	correlator	NA	unkown	0.943405	0.001	8	no	lupeol; ursolic acid
lupeol	VaccDscaff2-augustus-gene-292.29	correlator	NA	unkown	0.942247	0.001	9	no	lupeol
lupeol	VaccDscaff44-augustus-gene-21.18	correlator	NA	unkown	0.941871	0.001	10	no	lupeol; ursolic acid
lupeol	VaccDscaff35-augustus-gene-29.28	potential TF	PF00010	Helix-loop-helix DNA-binding domain	0.941507	0.001	11	no	lupeol
lupeol	VaccDscaff6-snap-gene-94.35	correlator	PF00854	POT family	0.94086	0.001	12	down	lupeol; ursolic acid
lupeol	VaccDscaff16-processed-gene-139.6	correlator	PF05637	Galactosyl transferase GMA12/MNN10 family	0.940817	0.001	13	no	lupeol
lupeol	VaccDscaff25-snap-gene-310.45	correlator	PF00316; PF00728	Fructose-1-6-bisphosphatase, N-terminal domain; glycosyl hydrolase family 20, catalytic domain	0.937943	0.001	14	no	lupeol
lupeol	VaccDscaff47-augustus-gene-92.26	correlator	PF02096	60Kd inner membrane protein	0.937595	0.001	15	no	lupeol
lupeol	VaccDscaff4-augustus-gene-272.25	correlator	PF01477; PF00305	PLAT/LH2 domain; lipoxygenase	0.937442	0.001	16	no	lupeol
lupeol	VaccDscaff41-augustus-gene-72.33	correlator	PF12697	Alpha/beta hydrolase family	0.937414	0.001	17	no	lupeol
lupeol	VaccDscaff9-snap-gene-316.29	correlator	PF16212; PF16209; PF13246	Phospholipid-translocating P-type ATPase C-terminal; phospholipid-translocating ATPase N-terminal; cation transport ATPase (P-type)	0.9372	0.001	18	up	lupeol
lupeol	VaccDscaff22-snap-gene-38.62	correlator	PF01370	NAD dependent epimerase/dehydratase family	0.936771	0.001	19	no	lupeol; ursolic acid
lupeol	VaccDscaff45-processed-gene-82.3	correlator	PF01593	Flavin containing amine oxidoreductase	0.931787	0.001	20	no	lupeol
lupeol	VaccDscaff3-augustus-gene-231.16	correlator	PF00069; PF13426	Protein kinase domain; PAS domain	0.926722	0.001	21	no	lupeol; ursolic acid
lupeol	VaccDscaff22-processed-gene-262.4	correlator	PF08241	Methyltransferase domain	0.926379	0.001	22	down	lupeol
lupeol	VaccDscaff2-augustus-gene-407.36	correlator	PF00107; PF08240	Zinc-binding dehydrogenase; alcohol dehydrogenase GroES-like domain	0.925484	0.001	23	down	lupeol
lupeol	VaccDscaff33-augustus-gene-157.19	correlator	PF00544	Pectate lyase	0.923918	0.001	24	no	lupeol
lupeol	VaccDscaff14-augustus-gene-366.23	correlator	PF02401	LytB protein	0.923823	0.001	25	no	lupeol; ursolic acid
lupeol	VaccDscaff26-augustus-gene-32.28	correlator	PF03169	OPT oligopeptide transporter protein	0.923498	0.001	26	no	lupeol
lupeol	VaccDscaff20-augustus-gene-94.34	correlator	PF11904	GPCR-chaperone	0.923345	0.001	27	no	lupeol
lupeol	VaccDscaff97-snap-gene-5.46	correlator	PF12937	F-box-like	0.923231	0.001	28	no	lupeol
lupeol	VaccDscaff42-snap-gene-22.29	correlator	PF00071; PF01761	Ras family; 3-dehydroquinate synthase	0.922903	0.001	29	down	lupeol
lupeol	VaccDscaff10-snap-gene-381.47	correlator	PF00407	Pathogenesis-related protein Bet v 1 family	0.922682	0.001	30	down	lupeol
lupeol	VaccDscaff11-augustus-gene-189.20	correlator	PF13968; PF04578	Domain of unknown function (DUF4220); protein of unknown function, DUF594	0.922263	0.001	31	no	lupeol
lupeol	VaccDscaff4-snap-gene-324.41	correlator	PF07168	Ureide permease	0.922181	0.001	32	no	lupeol
lupeol	VaccDscaff41-snap-gene-14.30	correlator	PF00069; PF08263	Protein kinase domain; leucine rich repeat N-terminal domain	0.920818	0.001	33	no	lupeol
lupeol	VaccDscaff19-augustus-gene-337.38	correlator	PF00190	Cupin	0.920574	0.001	34	no	lupeol
lupeol	VaccDscaff12-processed-gene-390.1	correlator	NA	unkown	0.920527	0.001	35	up	lupeol
lupeol	VaccDscaff42-snap-gene-60.39	correlator	PF00679; PF00009; PF06421; PF03144	Elongation factor G C-terminus; elongation factor Tu GTP binding domain; GTP-binding protein LepA C-terminus; elongation factor Tu domain 2	0.919595	0.001	36	no	lupeol
lupeol	VaccDscaff39-processed-gene-88.2	correlator	NA	unkown	0.919562	0.001	37	no	lupeol
lupeol	VaccDscaff17-processed-gene-349.5	correlator	PF16994	Glycosyl-transferase family 4	0.919069	0.001	38	up	lupeol; oleanolic acid
lupeol	VaccDscaff8-snap-gene-280.40	correlator	PF14870	Photosynthesis system II assembly factor YCF48	0.91902	0.001	39	no	lupeol
lupeol	VaccDscaff18-processed-gene-336.9	potential TF	PF04770	ZF-HD protein dimerisation region	0.913747	0.001	40	no	lupeol
lupeol	VaccDscaff24-snap-gene-77.47	correlator	PF00004	ATPase family associated with various cellular activities (AAA)	0.911662	0.001	41	no	lupeol
lupeol	VaccDscaff2-augustus-gene-213.19	correlator	PF00069; PF13426	Protein kinase domain; PAS domain	0.907041	0.001	42	no	lupeol
lupeol	VaccDscaff15-augustus-gene-285.15	correlator	PF03641	Possible lysine decarboxylase	0.906759	0.001	43	up	lupeol
lupeol	VaccDscaff20-augustus-gene-187.22	correlator	PF00076	RNA recognition motif (a.k.a. RRM, RBD, or RNP domain)	0.906488	0.001	44	no	lupeol
lupeol	VaccDscaff34-augustus-gene-284.39	correlator	PF05701	Weak chloroplast movement under blue light	0.904675	0.001	45	no	lupeol
lupeol	VaccDscaff20-snap-gene-210.31	potential OSC	PF13243; PF13249	Squalene-hopene cyclase C-terminal domain; squalene-hopene cyclase N-terminal domain	0.903703	0.001	46	no	lupeol; ursolic acid
lupeol	VaccDscaff23-snap-gene-113.39	correlator	NA	unkown	0.902711	0.001	47	no	lupeol
lupeol	VaccDscaff28-snap-gene-139.28-mRNA-1	potential OSC	PF13243; PF13249	Squalene-hopene cyclase C-terminal domain; squalene-hopene cyclase N-terminal domain	0.899657	0.001	48	down	lupeol
lupeol	VaccDscaff16-augustus-gene-25.29	correlator	PF03141	Putative S-adenosyl-L-methionine-dependent methyltransferase	0.89774	0.001	49	no	lupeol
lupeol	VaccDscaff11-augustus-gene-203.18	correlator	PF00141	Peroxidase	0.896092	0.001	50	no	lupeol; ursolic acid
lupeol	VaccDscaff28-snap-gene-343.41	correlator	PF00581	Rhodanese-like domain	0.894791	0.001	51	no	lupeol
lupeol	VaccDscaff46-augustus-gene-18.42	potential CYP450	PF00067	Cytochrome P450	0.893197	0.001	52	no	lupeol
lupeol	VaccDscaff24-processed-gene-229.1	correlator	PF02701	Dof domain, zinc finger	0.891895	0.001	53	up	lupeol; oleanolic acid
lupeol	VaccDscaff74-processed-gene-4.3	correlator	PF04129	Vps52/Sac2 family	0.88899	0.001	54	no	lupeol
lupeol	VaccDscaff6-snap-gene-23.48	correlator	PF03552	Cellulose synthase	0.888029	0.001	55	no	lupeol; oleanolic acid
lupeol	VaccDscaff698-processed-gene-0.2	potential OSC	PF13243; PF13249	Squalene-hopene cyclase C-terminal domain; squalene-hopene cyclase N-terminal domain	0.884144	0.001	56	no	lupeol
lupeol	VaccDscaff12-augustus-gene-353.26	correlator	PF00022	Actin	0.882179	0.001	57	no	lupeol
lupeol	VaccDscaff46-augustus-gene-186.26	correlator	PF13839	GDSL/SGNH-like acyl-esterase family found in Pmr5 and Cas1p	0.881993	0.001	58	no	lupeol; ursolic acid
lupeol	VaccDscaff12-snap-gene-306.22	OSC-Like2.1	PF13243; PF13249	Squalene-hopene cyclase C-terminal domain; squalene-hopene cyclase N-terminal domain	0.877223	0.001	59	down	α-amyrin; lupeol; ursolic acid
lupeol	VaccDscaff5-augustus-gene-157.25	correlator	PF01960	ArgJ family	0.876769	0.001	60	no	lupeol; ursolic acid
lupeol	VaccDscaff3-augustus-gene-252.22	correlator	PF04752	ChaC-like protein	0.874831	0.001	61	no	lupeol
lupeol	VaccDscaff6-processed-gene-153.8	correlator	PF01764	Lipase (class 3)	0.87359	0.001	62	no	lupeol
lupeol	VaccDscaff15-augustus-gene-199.24	correlator	PF01571; PF08669	Aminomethyltransferase folate-binding domain; glycine cleavage T-protein C-terminal barrel domain	0.871563	0.001	63	no	lupeol
lupeol	VaccDscaff27-augustus-gene-238.24	correlator	PF05140	ResB-like family	0.871191	0.001	64	no	lupeol
lupeol	VaccDscaff16-snap-gene-12.40	correlator	PF02705	K+ potassium transporter	0.869175	0.001	65	no	lupeol
lupeol	VaccDscaff13-augustus-gene-177.17	correlator	PF05278	Arabidopsis phospholipase-like protein (PEARLI 4)	0.868193	0.001	66	no	lupeol
lupeol	VaccDscaff19-processed-gene-29.0	correlator	PF01277	Oleosin	0.867202	0.001	67	no	lupeol
lupeol	VaccDscaff31-augustus-gene-125.32	correlator	PF04570	Zinc-finger of the FCS-type, C2-C2	0.86618	0.001	68	no	lupeol
lupeol	VaccDscaff18-augustus-gene-288.21	correlator	NA	unkown	0.864892	0.002	69	no	lupeol
lupeol	VaccDscaff14-snap-gene-27.34	correlator	PF00924	Mechanosensitive ion channel	0.863539	0.002	70	no	lupeol; ursolic acid
lupeol	VaccDscaff24-augustus-gene-239.14	correlator	PF03110	SBP domain	0.862462	0.003	71	no	lupeol
lupeol	VaccDscaff1-augustus-gene-268.31	correlator	PF16211; PF00931	C-terminus of histone H2A; NB-ARC domain	0.861234	0.005	72	no	lupeol
lupeol	VaccDscaff23-augustus-gene-286.31	correlator	PF03360	Glycosyltransferase family 43	0.860135	0.005	73	no	lupeol
lupeol	VaccDscaff19-snap-gene-308.33	correlator	NA	unkown	0.86008	0.005	74	no	lupeol
lupeol	VaccDscaff22-processed-gene-332.0	correlator	PF00069; PF00190	Protein kinase domain; cupin	0.857585	0.008	75	no	lupeol
lupeol	VaccDscaff15-processed-gene-20.4	correlator	PF18808; PF13646; PF02985; PF18829	Importin repeat; HEAT repeats; HEAT repeat; Importin repeat 6	0.857481	0.008	76	no	lupeol; ursolic acid
lupeol	VaccDscaff11-processed-gene-226.7	correlator	PF00234	Protease inhibitor/seed storage/LTP family	0.854294	0.008	77	no	lupeol
lupeol	VaccDscaff47-processed-gene-77.2	correlator	PF08241	Methyltransferase domain	0.854279	0.008	78	down	lupeol
lupeol	VaccDscaff28-augustus-gene-169.13	correlator	PF00954; PF00069; PF01453	S-locus glycoprotein domain; protein kinase domain; D-mannose binding lectin	0.854267	0.008	79	no	lupeol
lupeol	VaccDscaff27-snap-gene-335.53	correlator	PF01070	FMN-dependent dehydrogenase	0.852291	0.008	80	down	lupeol; ursolic acid
lupeol	VaccDscaff8-augustus-gene-392.32	correlator	PF00407	Pathogenesis-related protein Bet v 1 family	0.852011	0.008	81	no	lupeol; oleanolic acid
lupeol	VaccDscaff10-snap-gene-263.54	correlator	PF11267	Domain of unknown function (DUF3067)	0.850912	0.009	82	no	lupeol
lupeol	VaccDscaff6-snap-gene-8.32	correlator	PF17903	Krr1 KH1 domain	0.848836	0.009	83	down	lupeol
lupeol	VaccDscaff48-augustus-gene-87.31	correlator	PF01277	Oleosin	0.848111	0.009	84	no	lupeol
lupeol	VaccDscaff40-snap-gene-116.35	correlator	PF11891	Protein RETICULATA-related	0.847966	0.009	85	up	lupeol
lupeol	VaccDscaff25-augustus-gene-298.33	correlator	PF00226	DnaJ domain	0.847508	0.009	86	no	lupeol
lupeol	VaccDscaff6-augustus-gene-43.54	correlator	PF10536	Plant mobile domain	0.845391	0.011	87	no	lupeol
lupeol	VaccDscaff26-processed-gene-79.6	correlator	PF04674	Phosphate-induced protein 1 conserved region	0.845122	0.011	88	no	lupeol
lupeol	VaccDscaff9-augustus-gene-262.11	correlator	PF00155	Aminotransferase class I and II	0.842292	0.011	89	no	lupeol; ursolic acid
lupeol	VaccDscaff23-augustus-gene-199.32	correlator	NA	unkown	0.84228	0.011	90	no	lupeol; ursolic acid
lupeol	VaccDscaff41-augustus-gene-224.34	correlator	PF06325	Ribosomal protein L11 methyltransferase (PrmA)	0.840364	0.013	91	no	lupeol
lupeol	VaccDscaff6-processed-gene-79.8	correlator	PF00646; PF07734	F-box domain; F-box associated	0.839411	0.013	92	no	lupeol
lupeol	VaccDscaff30-augustus-gene-89.34	correlator	PF10664	Cyanobacterial and plastid NDH-1 subunit M	0.83797	0.013	93	no	lupeol
lupeol	VaccDscaff41-augustus-gene-211.36	correlator	PF07714	Protein tyrosine and serine/threonine kinase	0.836782	0.013	94	no	lupeol
lupeol	VaccDscaff27-processed-gene-299.8	correlator	PF01490	Transmembrane amino acid transporter protein	0.833655	0.015	95	no	lupeol
lupeol	VaccDscaff10-augustus-gene-17.19	potential OSC	PF13243; PF13249	Squalene-hopene cyclase C-terminal domain; squalene-hopene cyclase N-terminal domain	0.832608	0.015	96	no	lupeol
lupeol	VaccDscaff33-augustus-gene-325.27	correlator	NA	unkown	0.832393	0.015	97	no	lupeol
lupeol	VaccDscaff34-processed-gene-33.0	correlator	PF16994	Glycosyl-transferase family 4	0.831378	0.015	98	no	lupeol
lupeol	VaccDscaff40-augustus-gene-170.29	potential OSC	PF13243; PF13249	Squalene-hopene cyclase C-terminal domain; squalene-hopene cyclase N-terminal domain	0.830076	0.015	99	no	lupeol
lupeol	VaccDscaff6-processed-gene-174.3	correlator	PF07734; PF12937	F-box associated; F-box-like	0.828178	0.016	100	no	lupeol
oleanolic acid	VaccDscaff34-processed-gene-183.2	correlator	NA	unkown	0.941921	0.001	1	no	oleanolic acid
oleanolic acid	VaccDscaff14-snap-gene-322.46	correlator	PF00069; PF08263	Protein kinase domain; leucine rich repeat N-terminal domain	0.938735	0.001	2	no	oleanolic acid
oleanolic acid	VaccDscaff44-augustus-gene-146.31	potential OSC	PF13243; PF13249	Squalene-hopene cyclase C-terminal domain; squalene-hopene cyclase N-terminal domain	0.938105	0.001	3	up	oleanolic acid
oleanolic acid	VaccDscaff45-snap-gene-218.38	potential TF	PF02362	B3 DNA binding domain	0.936272	0.001	4	no	oleanolic acid
oleanolic acid	VaccDscaff22-augustus-gene-279.28	correlator	NA	unkown	0.934556	0.001	5	no	oleanolic acid
oleanolic acid	VaccDscaff39-augustus-gene-105.21	correlator	PF00071	Ras family	0.933159	0.001	6	up	oleanolic acid
oleanolic acid	VaccDscaff2-processed-gene-23.5	correlator	PF03168	Late embryogenesis abundant protein	0.927426	0.001	7	no	oleanolic acid
oleanolic acid	VaccDscaff3-augustus-gene-204.28	correlator	NA	unkown	0.92484	0.001	8	no	oleanolic acid
oleanolic acid	VaccDscaff39-augustus-gene-285.22	correlator	PF02171; PF16486; PF08699; PF16488; PF02170		0.923846	0.001	9	no	oleanolic acid
oleanolic acid	VaccDscaff1-processed-gene-346.25	correlator	PF00931	NB-ARC domain	0.922059	0.001	10	no	oleanolic acid
oleanolic acid	VaccDscaff36-augustus-gene-218.34	correlator	PF03004	Plant transposase (Ptta/En/Spm family)	0.921445	0.001	11	no	oleanolic acid
oleanolic acid	VaccDscaff1-augustus-gene-196.35	potential CYP450	PF00067	Cytochrome P450	0.920367	0.001	12	no	oleanolic acid
oleanolic acid	VaccDscaff2-augustus-gene-159.17	correlator	PF13962; PF12796; PF13857	Domain of unknown function; ankyrin repeats (3 copies); ankyrin repeats (many copies)	0.920078	0.001	13	no	oleanolic acid
oleanolic acid	VaccDscaff28-augustus-gene-343.35	correlator	PF05631	Sugar-tranasporters, 12 TM	0.916483	0.001	14	no	oleanolic acid
oleanolic acid	VaccDscaff4-augustus-gene-422.20	correlator	PF02309	AUX/IAA family	0.912828	0.001	15	no	oleanolic acid
oleanolic acid	VaccDscaff26-processed-gene-311.8	correlator	PF00856; PF05033; PF02182	SET domain; Pre-SET motif; SAD/SRA domain	0.91079	0.001	16	no	oleanolic acid
oleanolic acid	VaccDscaff6-snap-gene-12.35	correlator	PF16544	Homodimerisation region of STAR domain protein	0.909096	0.001	17	no	oleanolic acid
oleanolic acid	VaccDscaff42-augustus-gene-31.26	correlator	PF20073; PF13087; PF13086	Domain of unknown function (DUF6469); AAA domain; AAA domain	0.906597	0.001	18	up	oleanolic acid
oleanolic acid	VaccDscaff40-augustus-gene-279.32	correlator	PF03094	Mlo family	0.905739	0.001	19	no	oleanolic acid
oleanolic acid	VaccDscaff19-processed-gene-173.1	correlator	PF00168	C2 domain	0.904646	0.001	20	no	oleanolic acid
oleanolic acid	VaccDscaff36-augustus-gene-165.20	correlator	PF06273	Plant specific eukaryotic initiation factor 4B	0.903726	0.001	21	no	oleanolic acid
oleanolic acid	VaccDscaff11-processed-gene-44.7	correlator	PF01535; PF13041	PPR repeat; PPR repeat family	0.90294	0.001	22	up	oleanolic acid
oleanolic acid	VaccDscaff20-processed-gene-173.3	correlator	PF00076; PF14111	RNA recognition motif (a.k.a. RRM, RBD, or RNP domain); domain of unknown function (DUF4283)	0.901727	0.001	23	no	oleanolic acid
oleanolic acid	VaccDscaff6-snap-gene-23.48	correlator	PF03552	Cellulose synthase	0.901261	0.001	24	no	lupeol; oleanolic acid
oleanolic acid	VaccDscaff25-snap-gene-86.23	potential TF	PF03514; PF12041	GRAS domain family; transcriptional regulator DELLA protein N terminal	0.898105	0.001	25	no	lupeol; oleanolic acid
oleanolic acid	VaccDscaff13-augustus-gene-147.18	correlator	NA	unkown	0.897985	0.001	26	no	oleanolic acid
oleanolic acid	VaccDscaff15-processed-gene-221.14	correlator	NA	unkown	0.897465	0.001	27	no	oleanolic acid
oleanolic acid	VaccDscaff4-processed-gene-183.6	correlator	NA	unkown	0.897336	0.001	28	no	oleanolic acid
oleanolic acid	VaccDscaff1-augustus-gene-410.32	correlator	PF00311	Phosphoenolpyruvate carboxylase	0.897107	0.001	29	no	oleanolic acid
oleanolic acid	VaccDscaff307-augustus-gene-0.29	correlator	NA	unkown	0.894897	0.001	30	no	oleanolic acid
oleanolic acid	VaccDscaff17-processed-gene-349.5	correlator	PF16994	Glycosyl-transferase family 4	0.894507	0.001	31	up	lupeol; oleanolic acid
oleanolic acid	VaccDscaff14-snap-gene-245.40	potential CYP450	PF00067	Cytochrome P450	0.894452	0.001	32	no	oleanolic acid
oleanolic acid	VaccDscaff31-augustus-gene-202.24	correlator	PF00635	MSP (Major sperm protein) domain	0.893977	0.001	33	up	oleanolic acid
oleanolic acid	VaccDscaff23-augustus-gene-30.32	correlator	PF01248	Ribosomal protein L7Ae/L30e/S12e/Gadd45 family	0.89179	0.001	34	no	oleanolic acid
oleanolic acid	VaccDscaff19-snap-gene-195.25	correlator	PF00534; PF08323	Glycosyl transferases group 1; starch synthase catalytic domain	0.891194	0.001	35	up	oleanolic acid
oleanolic acid	VaccDscaff1-snap-gene-15.37	correlator	NA	unkown	0.891083	0.001	36	no	oleanolic acid
oleanolic acid	VaccDscaff19-augustus-gene-107.19	correlator	PF14700; PF00940	DNA-directed RNA polymerase N-terminal; DNA-dependent RNA polymerase	0.890552	0.001	37	up	oleanolic acid
oleanolic acid	VaccDscaff4-augustus-gene-153.21	correlator	PF00483	Nucleotidyl transferase	0.889846	0.001	38	no	oleanolic acid
oleanolic acid	VaccDscaff23-augustus-gene-26.27	correlator	PF06325	Ribosomal protein L11 methyltransferase (PrmA)	0.888936	0.001	39	no	oleanolic acid
oleanolic acid	VaccDscaff15-processed-gene-314.12	correlator	PF02099	Josephin	0.887426	0.001	40	no	oleanolic acid
oleanolic acid	VaccDscaff29-processed-gene-279.2	correlator	PF00642	Zinc finger C-x8-C-x5-C-x3-H type (and similar)	0.884204	0.001	41	no	oleanolic acid
oleanolic acid	VaccDscaff8-augustus-gene-281.41	correlator	PF11267	Domain of unknown function (DUF3067)	0.883899	0.001	42	up	oleanolic acid
oleanolic acid	VaccDscaff9-snap-gene-247.40	correlator	NA	unkown	0.883893	0.001	43	no	oleanolic acid
oleanolic acid	VaccDscaff37-augustus-gene-103.23	correlator	PF06839	GRF zinc finger	0.883748	0.001	44	no	oleanolic acid
oleanolic acid	VaccDscaff4-augustus-gene-181.17	correlator	NA	unkown	0.883658	0.001	45	up	oleanolic acid
oleanolic acid	VaccDscaff17-snap-gene-148.29	correlator	PF01582; PF00931	TIR domain; NB-ARC domain	0.883638	0.001	46	no	oleanolic acid
oleanolic acid	VaccDscaff24-processed-gene-229.1	correlator	PF02701	Dof domain, zinc finger	0.883452	0.001	47	up	lupeol; oleanolic acid
oleanolic acid	VaccDscaff45-augustus-gene-212.25	correlator	NA	unkown	0.883253	0.001	48	no	oleanolic acid
oleanolic acid	VaccDscaff20-augustus-gene-104.19	correlator	NA	unkown	0.882386	0.001	49	up	oleanolic acid
oleanolic acid	VaccDscaff18-snap-gene-380.33	correlator	PF01435	Peptidase family M48	0.882152	0.001	50	no	oleanolic acid
oleanolic acid	VaccDscaff2-snap-gene-352.25	correlator	PF01128	2-C-methyl-D-erythritol 4-phosphate cytidylyltransferase	0.881309	0.001	51	no	oleanolic acid
oleanolic acid	VaccDscaff29-snap-gene-116.34	correlator	PF00565	Staphylococcal nuclease homologue	0.880948	0.001	52	no	oleanolic acid
oleanolic acid	VaccDscaff46-processed-gene-102.3	correlator	PF12899	Alkaline and neutral invertase	0.880844	0.001	53	no	oleanolic acid
oleanolic acid	VaccDscaff23-augustus-gene-342.22	correlator	PF02545	Maf-like protein	0.880385	0.001	54	no	oleanolic acid
oleanolic acid	VaccDscaff28-snap-gene-309.74	correlator	PF00201	UDP-glucoronosyl and UDP-glucosyl transferase	0.879658	0.001	55	no	oleanolic acid
oleanolic acid	VaccDscaff110-processed-gene-0.5	correlator	PF07650; PF01926	KH domain; 50S ribosome-binding GTPase	0.879623	0.001	56	no	oleanolic acid
oleanolic acid	VaccDscaff11-snap-gene-384.39	correlator	PF02536	mTERF	0.879588	0.001	57	no	oleanolic acid
oleanolic acid	VaccDscaff95-augustus-gene-1.29	correlator	PF00013	KH domain	0.879499	0.001	58	no	oleanolic acid
oleanolic acid	VaccDscaff3-augustus-gene-122.24	correlator	PF03141	Putative S-adenosyl-L-methionine-dependent methyltransferase	0.878644	0.001	59	up	oleanolic acid
oleanolic acid	VaccDscaff37-processed-gene-154.9	correlator	NA	unkown	0.877958	0.001	60	no	oleanolic acid
oleanolic acid	VaccDscaff13-augustus-gene-228.16	correlator	PF16499; PF17801	Alpha galactosidase A; alpha galactosidase C-terminal beta sandwich domain	0.877872	0.001	61	up	oleanolic acid
oleanolic acid	VaccDscaff44-snap-gene-42.30	correlator	PF03652	Holliday junction resolvase	0.877664	0.001	62	no	oleanolic acid
oleanolic acid	VaccDscaff28-augustus-gene-269.26	correlator	PF00069	Protein kinase domain	0.87765	0.001	63	no	oleanolic acid
oleanolic acid	VaccDscaff13-augustus-gene-93.32	correlator	PF06203; PF00643	CCT motif; B-box zinc finger	0.877257	0.001	64	no	oleanolic acid
oleanolic acid	VaccDscaff8-augustus-gene-392.32	correlator	PF00407	Pathogenesis-related protein Bet v 1 family	0.87717	0.001	65	no	lupeol; oleanolic acid
oleanolic acid	VaccDscaff24-snap-gene-13.35	correlator	PF02536	mTERF	0.876401	0.001	66	no	oleanolic acid
oleanolic acid	VaccDscaff13-processed-gene-40.0	correlator	PF04783; PF04782; PF00071; PF01761	Protein of unknown function (DUF630); protein of unknown function (DUF632); Ras family; 3-dehydroquinate synthase	0.876331	0.001	67	no	oleanolic acid
oleanolic acid	VaccDscaff12-processed-gene-376.2	correlator	PF01535; PF13041; PF12854	PPR repeat; PPR repeat family; PPR repeat	0.876175	0.001	68	up	oleanolic acid
oleanolic acid	VaccDscaff14-augustus-gene-30.42	correlator	PF00069	Protein kinase domain	0.87616	0.001	69	no	oleanolic acid
oleanolic acid	VaccDscaff20-augustus-gene-73.30	correlator	PF19568	Sporulation stage III, protein AA	0.876134	0.001	70	no	oleanolic acid
oleanolic acid	VaccDscaff33-augustus-gene-85.24	correlator	PF00931	NB-ARC domain	0.876061	0.001	71	no	oleanolic acid
oleanolic acid	VaccDscaff45-snap-gene-49.43	correlator	PF00069	Protein kinase domain	0.876006	0.001	72	no	oleanolic acid
oleanolic acid	VaccDscaff31-snap-gene-332.48	correlator	NA	unkown	0.875798	0.001	73	no	oleanolic acid
oleanolic acid	VaccDscaff8-snap-gene-58.34	correlator	NA	unkown	0.875558	0.001	74	no	oleanolic acid
oleanolic acid	VaccDscaff6-augustus-gene-238.23	correlator	PF01067; PF00648	Calpain large subunit, domain III; aalpain family cysteine protease	0.874677	0.001	75	no	oleanolic acid
oleanolic acid	VaccDscaff2-augustus-gene-421.30	correlator	PF02401	LytB protein	0.874591	0.001	76	no	oleanolic acid
oleanolic acid	VaccDscaff27-snap-gene-278.25	correlator	PF00155	Aminotransferase class I and II	0.874498	0.001	77	no	oleanolic acid
oleanolic acid	VaccDscaff13-augustus-gene-233.20	correlator	PF06549	Protein of unknown function (DUF1118)	0.873995	0.001	78	no	oleanolic acid
oleanolic acid	VaccDscaff14-snap-gene-341.57	correlator	NA	unkown	0.873716	0.001	79	no	oleanolic acid
oleanolic acid	VaccDscaff51-snap-gene-4.36	correlator	PF13041; PF01535; PF17177; PF13812	PPR repeat family; PPR repeat; pentacotripeptide-repeat region of PRORP; pentatricopeptide repeat domain	0.873677	0.001	80	no	oleanolic acid
oleanolic acid	VaccDscaff26-augustus-gene-22.30	correlator	PF13812; PF01535; PF13041	Pentatricopeptide repeat domain; PPR repeat; PPR repeat family	0.872653	0.001	81	no	oleanolic acid
oleanolic acid	VaccDscaff37-processed-gene-74.2	correlator	PF12937	F-box-like	0.872618	0.001	82	up	oleanolic acid
oleanolic acid	VaccDscaff21-snap-gene-43.34	correlator	PF01434; PF17862; PF00004	Peptidase family M41; AAA+ lid domain; ATPase family associated with various cellular activities (AAA)	0.872451	0.001	83	no	oleanolic acid
oleanolic acid	VaccDscaff33-snap-gene-107.29	correlator	PF07714; PF14381	Protein tyrosine and serine/threonine kinase; ethylene-responsive protein kinase Le-CTR1	0.872435	0.001	84	no	oleanolic acid
oleanolic acid	VaccDscaff51-augustus-gene-10.39	correlator	PF00378	Enoyl-CoA hydratase/isomerase	0.871857	0.001	85	no	oleanolic acid
oleanolic acid	VaccDscaff35-augustus-gene-294.39	correlator	PF00327; PF08079	Ribosomal protein L30p/L7e; ribosomal L30 N-terminal domain	0.87151	0.001	86	no	oleanolic acid
oleanolic acid	VaccDscaff90-augustus-gene-2.20	correlator	NA	unkown	0.871405	0.001	87	up	oleanolic acid
oleanolic acid	VaccDscaff68-augustus-gene-4.40	correlator	PF13962; PF12796	Domain of unknown function; ankyrin repeats (3 copies)	0.871103	0.001	88	no	oleanolic acid
oleanolic acid	VaccDscaff48-snap-gene-100.36	correlator	NA	unkown	0.87055	0.001	89	no	oleanolic acid
oleanolic acid	VaccDscaff14-processed-gene-8.10	correlator	PF01423	LSM domain	0.870404	0.001	90	no	oleanolic acid
oleanolic acid	VaccDscaff13-snap-gene-56.53	correlator	PF02536	mTERF	0.869991	0.001	91	no	oleanolic acid
oleanolic acid	VaccDscaff43-augustus-gene-51.26	correlator	PF00462	Glutaredoxin	0.869728	0.001	92	no	oleanolic acid
oleanolic acid	VaccDscaff11-processed-gene-216.1	correlator	PF00168	C2 domain	0.868914	0.001	93	no	oleanolic acid
oleanolic acid	VaccDscaff1119-snap-gene-0.8	correlator	NA	unkown	0.868753	0.001	94	no	oleanolic acid
oleanolic acid	VaccDscaff1-processed-gene-91.20	correlator	NA	unkown	0.868706	0.001	95	no	oleanolic acid
oleanolic acid	VaccDscaff4-processed-gene-273.3	correlator	PF03798	TLC domain	0.868409	0.001	96	no	oleanolic acid
oleanolic acid	VaccDscaff31-processed-gene-230.1	correlator	PF00076	RNA recognition motif (a.k.a. RRM, RBD, or RNP domain)	0.868157	0.001	97	up	oleanolic acid
oleanolic acid	VaccDscaff46-augustus-gene-132.37	correlator	NA	unkown	0.86815	0.001	98	no	oleanolic acid
oleanolic acid	VaccDscaff33-augustus-gene-58.28	correlator	PF04542; PF04545; PF04539; PF00140	Sigma-70 region 2; Sigma-70 region 4; Sigma-70 region 3; Sigma-70 factor, region 1.2	0.867964	0.001	99	no	oleanolic acid
oleanolic acid	VaccDscaff809-processed-gene-0.1	correlator	NA	unkown	0.867833	0.001	100	no	oleanolic acid
ursolic acid	VaccDscaff43-snap-gene-226.27	correlator	PF04690	YABBY protein	0.979281	0.001	1	no	ursolic acid
ursolic acid	VaccDscaff5-augustus-gene-101.32	correlator	PF13962; PF12796; PF13606	Domain of unknown function; ankyrin repeats (3 copies); ankyrin repeat	0.976523	0.001	2	no	ursolic acid
ursolic acid	VaccDscaff22-snap-gene-39.44	correlator	PF08069; PF07714; PF13855; PF00312	Ribosomal S13/S15 N-terminal domain; protein tyrosine and serine/threonine kinase; leucine rich repeat; ribosomal protein S15	0.974978	0.001	3	no	ursolic acid
ursolic acid	VaccDscaff22-snap-gene-38.62	correlator	PF01370	NAD dependent epimerase/dehydratase family	0.974119	0.001	4	no	lupeol; ursolic acid
ursolic acid	VaccDscaff26-augustus-gene-259.25	correlator	NA	unkown	0.973843	0.001	5	down	ursolic acid
ursolic acid	VaccDscaff134-snap-gene-0.24	correlator	NA	unkown	0.97124	0.001	6	no	ursolic acid
ursolic acid	VaccDscaff10-augustus-gene-255.15	correlator	PF11891	Protein RETICULATA-related	0.971047	0.001	7	no	ursolic acid
ursolic acid	VaccDscaff5-augustus-gene-157.25	correlator	PF01960	ArgJ family	0.966074	0.001	8	no	lupeol; ursolic acid
ursolic acid	VaccDscaff6-augustus-gene-84.21	correlator	NA	unkown	0.966028	0.001	9	no	lupeol; ursolic acid
ursolic acid	VaccDscaff6-snap-gene-94.35	correlator	PF00854	POT family	0.965703	0.001	10	down	lupeol; ursolic acid
ursolic acid	VaccDscaff33-augustus-gene-207.18	correlator	PF00428; PF00466; PF17777	60s Acidic ribosomal protein; ribosomal protein L10; insertion domain in 60S ribosomal protein L10P	0.965156	0.001	11	no	ursolic acid
ursolic acid	VaccDscaff4-augustus-gene-131.34	correlator	PF00248	Aldo/keto reductase family	0.963333	0.001	12	no	ursolic acid
ursolic acid	VaccDscaff46-processed-gene-1.10	correlator	PF00314	Thaumatin family	0.96108	0.001	13	no	ursolic acid
ursolic acid	VaccDscaff9-processed-gene-351.21	correlator	NA	unkown	0.960847	0.001	14	down	ursolic acid
ursolic acid	VaccDscaff31-augustus-gene-278.39	correlator	NA	unkown	0.95659	0.001	15	no	ursolic acid
ursolic acid	VaccDscaff15-processed-gene-382.10	correlator	PF01501	Glycosyl transferase family 8	0.955931	0.001	16	no	ursolic acid
ursolic acid	VaccDscaff11-augustus-gene-203.18	correlator	PF00141	Peroxidase	0.955863	0.001	17	no	lupeol; ursolic acid
ursolic acid	VaccDscaff19-augustus-gene-269.27	correlator	PF00141	Peroxidase	0.955333	0.001	18	no	ursolic acid
ursolic acid	VaccDscaff27-snap-gene-300.34	correlator	PF01928	CYTH domain	0.954801	0.001	19	no	ursolic acid
ursolic acid	VaccDscaff9-augustus-gene-262.11	correlator	PF00155	Aminotransferase class I and II	0.954608	0.001	20	no	lupeol; ursolic acid
ursolic acid	VaccDscaff41-augustus-gene-91.32	correlator	PF00394; PF07732; PF07731	Multicopper oxidase; multicopper oxidase; multicopper oxidase	0.954508	0.001	21	down	ursolic acid
ursolic acid	VaccDscaff19-augustus-gene-355.45	correlator	PF00004	ATPase family associated with various cellular activities (AAA)	0.952437	0.001	22	no	ursolic acid
ursolic acid	VaccDscaff44-augustus-gene-21.18	correlator	NA	unkown	0.950125	0.001	23	no	lupeol; ursolic acid
ursolic acid	VaccDscaff32-processed-gene-296.4	correlator	PF00657	GDSL-like lipase/acylhydrolase	0.949555	0.001	24	no	ursolic acid
ursolic acid	VaccDscaff20-snap-gene-210.31	potential OSC	PF13243; PF13249	Squalene-hopene cyclase C-terminal domain; squalene-hopene cyclase N-terminal domain	0.94931	0.001	25	no	lupeol; ursolic acid
ursolic acid	VaccDscaff2-processed-gene-280.10	correlator	PF01357; PF03330	Expansin C-terminal domain; lytic transglycolase	0.949126	0.001	26	no	ursolic acid
ursolic acid	VaccDscaff29-augustus-gene-282.23	correlator	NA	unkown	0.948306	0.001	27	no	ursolic acid
ursolic acid	VaccDscaff8-augustus-gene-96.17	potential TF	PF01852; PF00046	START domain; homeodomain	0.947582	0.001	28	no	ursolic acid
ursolic acid	VaccDscaff29-processed-gene-320.3	correlator	NA	unkown	0.947483	0.001	29	no	ursolic acid
ursolic acid	VaccDscaff22-snap-gene-86.30	correlator	PF03055	Retinal pigment epithelial membrane protein	0.943439	0.001	30	no	ursolic acid
ursolic acid	VaccDscaff3-augustus-gene-378.26	correlator	PF00407	Pathogenesis-related protein Bet v 1 family	0.943267	0.001	31	down	ursolic acid
ursolic acid	VaccDscaff14-snap-gene-366.36	correlator	PF13460	NAD(P)H-binding	0.943242	0.001	32	no	ursolic acid
ursolic acid	VaccDscaff41-augustus-gene-104.29	correlator	PF03350	Uncharacterized protein family, UPF0114	0.943222	0.001	33	no	ursolic acid
ursolic acid	VaccDscaff11-snap-gene-48.30	correlator	PF01370	NAD dependent epimerase/dehydratase family	0.943144	0.001	34	no	ursolic acid
ursolic acid	VaccDscaff38-processed-gene-180.10	correlator	PF05097	Protein of unknown function (DUF688)	0.942947	0.001	35	no	ursolic acid
ursolic acid	VaccDscaff13-snap-gene-390.46	correlator	PF00504	Chlorophyll A-B binding protein	0.942609	0.001	36	no	ursolic acid
ursolic acid	VaccDscaff13-snap-gene-393.32	correlator	PF00578	AhpC/TSA family	0.93953	0.001	37	no	ursolic acid
ursolic acid	VaccDscaff37-snap-gene-223.40	correlator	PF07732; PF00394; PF07731	Multicopper oxidase; multicopper oxidase; multicopper oxidase	0.93898	0.001	38	no	ursolic acid
ursolic acid	VaccDscaff23-augustus-gene-199.32	correlator	NA	unkown	0.938877	0.001	39	no	lupeol; ursolic acid
ursolic acid	VaccDscaff14-augustus-gene-172.25	correlator	PF09335	SNARE associated Golgi protein	0.938593	0.001	40	up	ursolic acid
ursolic acid	VaccDscaff5-augustus-gene-7.29	correlator	PF00575	S1 RNA binding domain	0.938567	0.001	41	no	ursolic acid
ursolic acid	VaccDscaff7-snap-gene-204.30	correlator	NA	unkown	0.938373	0.001	42	no	ursolic acid
ursolic acid	VaccDscaff21-augustus-gene-109.27	correlator	NA	unkown	0.935408	0.001	43	no	ursolic acid
ursolic acid	VaccDscaff24-augustus-gene-133.31	correlator	PF13855; PF00069	Leucine rich repeat; protein kinase domain	0.935386	0.001	44	no	ursolic acid
ursolic acid	VaccDscaff43-processed-gene-124.6	correlator	PF08241	Methyltransferase domain	0.934816	0.001	45	no	lupeol; ursolic acid
ursolic acid	VaccDscaff17-processed-gene-69.3	correlator	PF00139; PF00069	Legume lectin domain; protein kinase domain	0.934802	0.001	46	no	ursolic acid
ursolic acid	VaccDscaff29-augustus-gene-320.27	correlator	PF03107	unkown	0.934512	0.001	47	no	ursolic acid
ursolic acid	VaccDscaff42-processed-gene-42.19	correlator	NA	unkown	0.934264	0.001	48	no	ursolic acid
ursolic acid	VaccDscaff46-augustus-gene-186.26	correlator	PF13839	GDSL/SGNH-like acyl-esterase family found in Pmr5 and Cas1p	0.933601	0.001	49	no	lupeol; ursolic acid
ursolic acid	VaccDscaff18-augustus-gene-326.31	potential CYP450	PF00067	Cytochrome P450	0.933494	0.001	50	no	ursolic acid
ursolic acid	VaccDscaff38-augustus-gene-280.26	correlator	PF03109	ABC1 atypical kinase-like domain	0.928675	0.001	51	no	ursolic acid
ursolic acid	VaccDscaff14-snap-gene-27.34	correlator	PF00924	Mechanosensitive ion channel	0.928472	0.001	52	no	lupeol; ursolic acid
ursolic acid	VaccDscaff18-processed-gene-291.21	correlator	PF00234	Protease inhibitor/seed storage/LTP family	0.928446	0.001	53	down	ursolic acid
ursolic acid	VaccDscaff31-processed-gene-330.18	correlator	PF03759	PRONE (Plant-specific Rop nucleotide exchanger)	0.928285	0.001	54	no	ursolic acid
ursolic acid	VaccDscaff8-augustus-gene-214.18	correlator	PF02221	ML domain	0.928196	0.001	55	no	ursolic acid
ursolic acid	VaccDscaff3-augustus-gene-231.16	correlator	PF00069; PF13426	Protein kinase domain; PAS domain	0.927815	0.001	56	no	lupeol; ursolic acid
ursolic acid	VaccDscaff19-snap-gene-67.49	correlator	PF00069; PF12646; PF00139	Protein kinase domain; domain of unknown function (DUF3783); legume lectin domain	0.927794	0.001	57	no	ursolic acid
ursolic acid	VaccDscaff24-augustus-gene-6.34	correlator	PF00320	GATA zinc finger	0.925774	0.001	58	no	ursolic acid
ursolic acid	VaccDscaff24-augustus-gene-72.36	correlator	PF01964; PF13667	Radical SAM ThiC family; ThiC-associated domain	0.925729	0.001	59	no	ursolic acid
ursolic acid	VaccDscaff25-augustus-gene-87.25	correlator	PF00407	Pathogenesis-related protein Bet v 1 family	0.925725	0.001	60	no	ursolic acid
ursolic acid	VaccDscaff30-processed-gene-225.5	correlator	NA	unkown	0.922701	0.001	61	no	ursolic acid
ursolic acid	VaccDscaff38-snap-gene-75.39	correlator	PF00069	Protein kinase domain	0.922532	0.001	62	no	ursolic acid
ursolic acid	VaccDscaff2-snap-gene-420.36	correlator	PF13460	NAD(P)H-binding	0.922443	0.001	63	no	ursolic acid
ursolic acid	VaccDscaff27-snap-gene-335.53	correlator	PF01070	FMN-dependent dehydrogenase	0.922415	0.001	64	down	lupeol; ursolic acid
ursolic acid	VaccDscaff28-processed-gene-113.4	correlator	PF10604	Polyketide cyclase/dehydrase and lipid transport	0.922412	0.001	65	no	ursolic acid
ursolic acid	VaccDscaff6-augustus-gene-149.16	potential TF	PF00010	Helix-loop-helix DNA-binding domain	0.922254	0.001	66	no	ursolic acid
ursolic acid	VaccDscaff10-augustus-gene-192.35	potential CYP450	PF00067	Cytochrome P450	0.922057	0.001	67	no	ursolic acid
ursolic acid	VaccDscaff1-processed-gene-45.0	correlator	NA	unkown	0.919162	0.001	68	no	ursolic acid
ursolic acid	VaccDscaff13-augustus-gene-282.27	correlator	PF16656; PF14008; PF00149	Purple acid phosphatase, N-terminal domain; iron/zinc purple acid phosphatase-like protein C; calcineurin-like phosphoesterase;	0.919149	0.001	69	down	ursolic acid
ursolic acid	VaccDscaff29-augustus-gene-270.21	correlator	PF00931	NB-ARC domain	0.919136	0.001	70	no	ursolic acid
ursolic acid	VaccDscaff15-augustus-gene-196.27	correlator	PF00141	Peroxidase	0.919064	0.001	71	no	ursolic acid
ursolic acid	VaccDscaff33-augustus-gene-313.33	correlator	PF00335	Tetraspanin family	0.918556	0.001	72	no	ursolic acid
ursolic acid	VaccDscaff160-snap-gene-1.34	correlator	PF00696	Amino acid kinase family	0.918487	0.001	73	no	ursolic acid
ursolic acid	VaccDscaff46-snap-gene-11.33	correlator	NA	unkown	0.915363	0.001	74	no	ursolic acid
ursolic acid	VaccDscaff48-augustus-gene-99.28	correlator	PF00145; PF00385	C-5 cytosine-specific DNA methylase; CHROMO (CHRromatin Organisation MOdifier) domain	0.915261	0.001	75	no	ursolic acid
ursolic acid	VaccDscaff8-processed-gene-289.16	correlator	NA	unkown	0.915219	0.001	76	no	ursolic acid
ursolic acid	VaccDscaff30-snap-gene-304.44	correlator	PF00777; PF07207	Glycosyltransferase family 29 (sialyltransferase); light regulated protein Lir1	0.914899	0.001	77	no	ursolic acid
ursolic acid	VaccDscaff34-snap-gene-54.49	correlator	PF14543; PF14541	Xylanase inhibitor N-terminal; xylanase inhibitor C-terminal	0.914682	0.001	78	no	ursolic acid
ursolic acid	VaccDscaff14-augustus-gene-366.23	correlator	PF02401	LytB protein	0.912711	0.001	79	no	lupeol; ursolic acid
ursolic acid	VaccDscaff30-snap-gene-328.39	correlator	PF00353; PF01263	RTX calcium-binding nonapeptide repeat (4 copies); aldose 1-epimerase	0.912494	0.001	80	no	ursolic acid
ursolic acid	VaccDscaff3-processed-gene-282.7	correlator	PF13968; PF04578	Domain of unknown function (DUF4220); protein of unknown function, DUF594	0.912352	0.001	81	no	ursolic acid
ursolic acid	VaccDscaff1-augustus-gene-260.32	correlator	NA	unkown	0.912348	0.001	82	no	ursolic acid
ursolic acid	VaccDscaff3-augustus-gene-3.36	correlator	PF13460	NAD(P)H-binding	0.912295	0.001	83	no	ursolic acid
ursolic acid	VaccDscaff2-snap-gene-213.35	correlator	PF01494	FAD binding domain	0.910055	0.001	84	no	ursolic acid
ursolic acid	VaccDscaff1-processed-gene-409.3	correlator	PF12222	Peptide N-acetyl-beta-D-glucosaminyl asparaginase amidase A	0.909929	0.001	85	no	ursolic acid
ursolic acid	VaccDscaff15-processed-gene-20.4	correlator	PF18808; PF13646; PF02985; PF18829	Importin repeat; HEAT repeats; HEAT repeat; Importin repeat 6	0.909854	0.001	86	no	lupeol; ursolic acid
ursolic acid	VaccDscaff2-augustus-gene-345.19	MYB61-Like1.2	PF00249	Myb-like DNA-binding domain	0.908785	0.001	87	no	α-amyrin; ursolic acid; β-sitosteorol
ursolic acid	VaccDscaff158-processed-gene-0.11	correlator	NA	unkown	0.90776	0.001	88	no	ursolic acid
ursolic acid	VaccDscaff10-augustus-gene-22.34	correlator	NA	unkown	0.907718	0.001	89	no	ursolic acid
ursolic acid	VaccDscaff6-augustus-gene-80.30	correlator	NA	unkown	0.905791	0.001	90	no	ursolic acid
ursolic acid	VaccDscaff8-augustus-gene-152.14	correlator	PF04481	Protein of unknown function (DUF561)	0.905786	0.001	91	no	ursolic acid
ursolic acid	VaccDscaff14-augustus-gene-384.40	correlator	PF00314	Thaumatin family	0.905688	0.001	92	no	ursolic acid
ursolic acid	VaccDscaff72-snap-gene-6.28	correlator	PF00044; PF02800	Glyceraldehyde 3-phosphate dehydrogenase, NAD binding domain; glyceraldehyde 3-phosphate dehydrogenase, C-terminal domain	0.905631	0.001	93	no	ursolic acid
ursolic acid	VaccDscaff17-augustus-gene-368.20	correlator	PF04570	Zinc-finger of the FCS-type, C2-C2	0.905616	0.001	94	no	ursolic acid
ursolic acid	VaccDscaff12-snap-gene-321.55	correlator	NA	unkown	0.90561	0.001	95	no	ursolic acid
ursolic acid	VaccDscaff11-processed-gene-275.0	correlator	PF00271; PF00270	Helicase conserved C-terminal domain; DEAD/DEAH box helicase	0.902658	0.001	96	no	ursolic acid
ursolic acid	VaccDscaff9-processed-gene-351.1	correlator	PF01453; PF08276; PF00069	D-mannose binding lectin; PAN-like domain; protein kinase domian	0.902556	0.001	97	no	ursolic acid
ursolic acid	VaccDscaff12-processed-gene-44.1	correlator	PF08498; PF08241	Sterol methyltransferase C-terminal; methyltransferase domain	0.902143	0.001	98	no	ursolic acid
ursolic acid	VaccDscaff12-snap-gene-306.22	OSC-Like2.1	PF13243; PF13249	Squalene-hopene cyclase C-terminal domain; squalene-hopene cyclase N-terminal domain	0.902131	0.001	99	down	α-amyrin; lupeol; ursolic acid
ursolic acid	VaccDscaff36-snap-gene-159.20	correlator	NA	unkown	0.902089	0.001	100	no	ursolic acid
β-sitosteorol	VaccDscaff47-processed-gene-59.8	correlator	PF00300	Histidine phosphatase superfamily (branch 1)	0.992381	0.001	1	no	β-sitosteorol
β-sitosteorol	VaccDscaff40-augustus-gene-234.17	correlator	PF01643; PF12590	Acyl-ACP thioesterase; acyl-ATP thioesterase	0.991597	0.001	2	no	β-sitosteorol
β-sitosteorol	VaccDscaff3-snap-gene-231.21	correlator	PF00107; PF08240	Zinc-binding dehydrogenase; alcohol dehydrogenase GroES-like domain	0.991588	0.001	3	down	β-sitosteorol
β-sitosteorol	VaccDscaff7-snap-gene-87.48	correlator	PF13266	Protein of unknown function (DUF4057)	0.991447	0.001	4	no	β-sitosteorol
β-sitosteorol	VaccDscaff6-processed-gene-20.3	correlator	PF02469	Fasciclin domain	0.990011	0.001	5	no	β-sitosteorol
β-sitosteorol	VaccDscaff39-snap-gene-93.26	correlator	PF00254	FKBP-type peptidyl-prolyl cis-trans isomerase	0.989827	0.001	6	no	β-sitosteorol
β-sitosteorol	VaccDscaff29-snap-gene-249.32	correlator	NA	unkown	0.989441	0.001	7	no	β-sitosteorol
β-sitosteorol	VaccDscaff37-augustus-gene-193.32	correlator	PF07137	VDE lipocalin domain	0.989397	0.001	8	no	β-sitosteorol
β-sitosteorol	VaccDscaff28-processed-gene-27.3	correlator	PF00931	NB-ARC domain	0.988163	0.001	9	no	β-sitosteorol
β-sitosteorol	VaccDscaff30-augustus-gene-83.21	correlator	PF07973; PF01411; PF02272	Threonyl and alanyl tRNA synthetase second additional domain; tRNA synthetases class II (A); DHHA1 domain	0.9879	0.001	10	no	β-sitosteorol
β-sitosteorol	VaccDscaff6-processed-gene-64.9	correlator	PF12819; PF07714	Malectin-like domain; protein tyrosine and serine/threonine kinase	0.987863	0.001	11	both	α-amyrin; β-sitosteorol
β-sitosteorol	VaccDscaff10-augustus-gene-204.27	correlator	PF02806	Alpha amylase, C-terminal all-beta domain	0.987707	0.001	12	no	β-sitosteorol
β-sitosteorol	VaccDscaff6-snap-gene-158.31	correlator	PF14360	PAP2 superfamily C-terminal	0.987616	0.001	13	no	β-sitosteorol
β-sitosteorol	VaccDscaff27-snap-gene-246.44	correlator	PF05183	RNA dependent RNA polymerase	0.987487	0.001	14	no	β-sitosteorol
β-sitosteorol	VaccDscaff30-augustus-gene-74.30	correlator	PF00027; PF00069; PF00481	Cyclic nucleotide-binding domain; protein kinase domain; protein phosphatase 2C	0.987213	0.001	15	no	β-sitosteorol
β-sitosteorol	VaccDscaff28-snap-gene-3.37	correlator	PF00561	Alpha/beta hydrolase fold	0.987104	0.001	16	down	β-sitosteorol
β-sitosteorol	VaccDscaff37-snap-gene-211.32	correlator	PF14413; PF04446	Thg1 C terminal domain; tRNAHis guanylyltransferase	0.987077	0.001	17	no	β-sitosteorol
β-sitosteorol	VaccDscaff15-augustus-gene-239.30	correlator	PF05891	AdoMet dependent proline di-methyltransferase	0.98701	0.001	18	no	β-sitosteorol
β-sitosteorol	VaccDscaff51-augustus-gene-3.22	correlator	PF00501	AMP-binding enzyme	0.98681	0.001	19	no	β-sitosteorol
β-sitosteorol	VaccDscaff20-snap-gene-62.40	correlator	PF02854	MIF4G domain	0.986756	0.001	20	no	β-sitosteorol
β-sitosteorol	VaccDscaff12-augustus-gene-33.20	correlator	PF01529	DHHC palmitoyltransferase	0.986402	0.001	21	no	β-sitosteorol
β-sitosteorol	VaccDscaff29-snap-gene-308.39	correlator	PF00931	NB-ARC domain	0.986352	0.001	22	no	β-sitosteorol
β-sitosteorol	VaccDscaff4-snap-gene-426.51	correlator	PF13639	Ring finger domain	0.986275	0.001	23	no	β-sitosteorol
β-sitosteorol	VaccDscaff19-snap-gene-17.38	correlator	PF03283	Pectinacetylesterase	0.986143	0.001	24	no	β-sitosteorol
β-sitosteorol	VaccDscaff4-augustus-gene-317.26	potential TF	PF00046; PF02183	Homeodomain; homeobox associated leucine zipper	0.986067	0.001	25	no	β-sitosteorol
β-sitosteorol	VaccDscaff22-augustus-gene-36.30	correlator	PF00225; PF00514	Kinesin motor domain; armadillo/beta-catenin-like repeat	0.985545	0.001	26	no	β-sitosteorol
β-sitosteorol	VaccDscaff23-augustus-gene-87.14	OSC-Like2.2	PF13243; PF13249	Squalene-hopene cyclase C-terminal domain; squalene-hopene cyclase N-terminal domain	0.985478	0.001	27	down	β-sitosteorol
β-sitosteorol	VaccDscaff21-augustus-gene-73.26	correlator	PF00294	pfkB family carbohydrate kinase	0.985469	0.001	28	no	β-sitosteorol
β-sitosteorol	VaccDscaff49-augustus-gene-2.37	correlator	PF00107; PF08240	Zinc-binding dehydrogenase; alcohol dehydrogenase GroES-like domain	0.985405	0.001	29	no	β-sitosteorol
β-sitosteorol	VaccDscaff17-augustus-gene-269.36	correlator	PF05183	RNA dependent RNA polymerase	0.984743	0.001	30	no	β-sitosteorol
β-sitosteorol	VaccDscaff31-processed-gene-296.6	correlator	PF00013	KH domain	0.984712	0.001	31	no	β-sitosteorol
β-sitosteorol	VaccDscaff15-augustus-gene-312.31	correlator	PF00626; PF02209	Gelsolin repeat; villin headpiece domain	0.984701	0.001	32	no	β-sitosteorol
β-sitosteorol	VaccDscaff37-snap-gene-123.45	correlator	PF00004	ATPase family associated with various cellular activities (AAA)	0.98466	0.001	33	no	β-sitosteorol
β-sitosteorol	VaccDscaff14-augustus-gene-205.27	correlator	PF08263; PF13855; PF00069	Leucine rich repeat N-terminal domain; leucine rich repeat; protein kinase domain	0.984638	0.001	34	no	β-sitosteorol
β-sitosteorol	VaccDscaff29-processed-gene-175.14	correlator	NA	unkown	0.984579	0.001	35	no	α-amyrin; β-sitosteorol
β-sitosteorol	VaccDscaff22-augustus-gene-130.23	correlator	PF04321	RmlD substrate binding domain	0.984551	0.001	36	no	α-amyrin; β-sitosteorol
β-sitosteorol	VaccDscaff74-augustus-gene-0.18	correlator	PF00171	Aldehyde dehydrogenase family	0.984502	0.001	37	no	β-sitosteorol
β-sitosteorol	VaccDscaff42-augustus-gene-19.41	correlator	PF16363	GDP-mannose 4,6 dehydratase	0.984343	0.001	38	no	β-sitosteorol
β-sitosteorol	VaccDscaff4-augustus-gene-407.27	correlator	NA	unkown	0.984201	0.001	39	no	α-amyrin; β-sitosteorol
β-sitosteorol	VaccDscaff46-augustus-gene-106.18	correlator	PF00687	Ribosomal protein L1p/L10e family	0.984159	0.001	40	up	β-sitosteorol
β-sitosteorol	VaccDscaff37-augustus-gene-215.22	correlator	PF02446	4-Alpha-glucanotransferase	0.984136	0.001	41	no	β-sitosteorol
β-sitosteorol	VaccDscaff40-snap-gene-69.31	correlator	PF01554	MatE	0.984004	0.001	42	no	β-sitosteorol
β-sitosteorol	VaccDscaff6-snap-gene-64.38	correlator	PF00160	Cyclophilin type peptidyl-prolyl cis-trans isomerase/CLD	0.983932	0.001	43	no	β-sitosteorol
β-sitosteorol	VaccDscaff17-augustus-gene-366.20	correlator	PF08263; PF13855; PF07714	Leucine rich repeat N-terminal domain; leucine rich repeat; protein tyrosine and serine/threonine kinase	0.983916	0.001	44	no	β-sitosteorol
β-sitosteorol	VaccDscaff2-processed-gene-443.2	correlator	PF00385; PF13857	CHROMO (CHRromatin Organisation MOdifier) domain; ankyrin repeats (many copies)	0.983837	0.001	45	no	β-sitosteorol
β-sitosteorol	VaccDscaff31-processed-gene-157.11	correlator	NA	unkown	0.983592	0.001	46	no	β-sitosteorol
β-sitosteorol	VaccDscaff753-augustus-gene-0.15	correlator	PF00076	RNA recognition motif (a.k.a. RRM, RBD, or RNP domain)	0.983559	0.001	47	no	β-sitosteorol
β-sitosteorol	VaccDscaff8-augustus-gene-343.17	correlator	PF07765	KIP1-like protein	0.983324	0.001	48	no	β-sitosteorol
β-sitosteorol	VaccDscaff11-snap-gene-209.30	correlator	PF13603; PF08264; PF00133; PF09334	Leucyl-tRNA synthetase, domain 2; anticodon-binding domain of tRNA ligase; tRNA synthetases class I (I, L, M and V); tRNA synthetases class I (M)	0.983262	0.001	49	no	β-sitosteorol
β-sitosteorol	VaccDscaff13-snap-gene-22.26	correlator	NA	unkown	0.983261	0.001	50	no	β-sitosteorol
β-sitosteorol	VaccDscaff32-snap-gene-10.43	correlator	PF04142	Nucleotide-sugar transporter	0.983178	0.001	51	no	β-sitosteorol
β-sitosteorol	VaccDscaff41-processed-gene-161.7	correlator	NA	unkown	0.983167	0.001	52	no	β-sitosteorol
β-sitosteorol	VaccDscaff34-snap-gene-100.25	correlator	PF02260; PF00454; PF02259	FATC domain; phosphatidylinositol 3- and 4-kinase; FAT domain	0.983086	0.001	53	no	α-amyrin; β-sitosteorol
β-sitosteorol	VaccDscaff29-augustus-gene-127.27	correlator	PF01422	unkown	0.98283	0.001	54	no	β-sitosteorol
β-sitosteorol	VaccDscaff35-processed-gene-75.3	correlator	PF13968; PF04578	Domain of unknown function (DUF4220); protein of unknown function, DUF594	0.982729	0.001	55	no	β-sitosteorol
β-sitosteorol	VaccDscaff40-augustus-gene-17.11	correlator	PF00326	Prolyl oligopeptidase family	0.982701	0.001	56	no	β-sitosteorol
β-sitosteorol	VaccDscaff34-augustus-gene-293.16	correlator	PF01212	Beta-eliminating lyase	0.982563	0.001	57	no	β-sitosteorol
β-sitosteorol	VaccDscaff25-augustus-gene-287.27	correlator	PF03721; PF00984; PF03720	UDP-glucose/GDP-mannose dehydrogenase family, NAD binding domain; UDP-glucose/GDP-mannose dehydrogenase family, central domain; UDP-glucose/GDP-mannose dehydrogenase family, UDP binding domain	0.982539	0.001	58	no	β-sitosteorol
β-sitosteorol	VaccDscaff37-snap-gene-156.38	correlator	PF02929; PF02837; PF02836; PF00703; PF16353	Beta galactosidase small chain; glycosyl hydrolases family 2, sugar binding domain; glycosyl hydrolases family 2, TIM barrel domain; glycosyl hydrolases family 2; domain of unknown function (DUF4981)	0.982439	0.001	59	no	β-sitosteorol
β-sitosteorol	VaccDscaff5-processed-gene-349.28	correlator	PF00931	NB-ARC domain	0.982202	0.001	60	no	β-sitosteorol
β-sitosteorol	VaccDscaff23-augustus-gene-231.18	correlator	PF10358	N-terminal C2 in EEIG1 and EHBP1 proteins	0.982101	0.001	61	no	β-sitosteorol
β-sitosteorol	VaccDscaff10-augustus-gene-357.34	correlator	NA	unkown	0.982042	0.001	62	no	β-sitosteorol
β-sitosteorol	VaccDscaff11-snap-gene-90.33	correlator	PF08267; PF04130; PF17681; PF01717	Cobalamin-independent synthase, N-terminal domain; gamma tubulin complex component C-terminal; gamma tubulin complex component N-terminal; cobalamin-independent synthase, aatalytic domain	0.981894	0.001	63	no	β-sitosteorol
β-sitosteorol	VaccDscaff2-snap-gene-381.75	correlator	PF18913; PF00316	Fructose-1-6-bisphosphatase, C-terminal domain; fructose-1-6-bisphosphatase, N-terminal domain	0.981798	0.001	64	no	β-sitosteorol
β-sitosteorol	VaccDscaff45-augustus-gene-82.28	correlator	PF01602; PF07718; PF14806	Adaptin N terminal region; coatomer beta C-terminal region; coatomer beta subunit appendage platform	0.981797	0.001	65	no	β-sitosteorol
β-sitosteorol	VaccDscaff28-augustus-gene-283.45	correlator	PF02887; PF00224	Pyruvate kinase, alpha/beta domain; pyruvate kinase, barrel domain	0.981705	0.001	66	no	β-sitosteorol
β-sitosteorol	VaccDscaff10-augustus-gene-61.34	correlator	PF07714	Protein tyrosine and serine/threonine kinase	0.981638	0.001	67	no	β-sitosteorol
β-sitosteorol	VaccDscaff22-snap-gene-40.46	correlator	PF12612	Tubulin folding cofactor D, C terminal	0.981524	0.001	68	down	β-sitosteorol
β-sitosteorol	VaccDscaff35-augustus-gene-286.15	correlator	PF00550	Phosphopantetheine attachment site	0.981506	0.001	69	no	β-sitosteorol
β-sitosteorol	VaccDscaff33-snap-gene-108.31	correlator	PF01222	Ergosterol biosynthesis ERG4/ERG24 family	0.981438	0.001	70	no	β-sitosteorol
β-sitosteorol	VaccDscaff43-augustus-gene-258.27	correlator	PF00295	Glycosyl hydrolases family 28	0.981371	0.001	71	no	β-sitosteorol
β-sitosteorol	VaccDscaff3-augustus-gene-194.29	correlator	PF08263; PF13855; PF00069	Leucine rich repeat N-terminal domain; leucine rich repeat; protein kinase domain	0.981288	0.001	72	down	β-sitosteorol
β-sitosteorol	VaccDscaff26-augustus-gene-16.32	correlator	PF05701	Weak chloroplast movement under blue light	0.981279	0.001	73	up	β-sitosteorol
β-sitosteorol	VaccDscaff3-snap-gene-28.48	correlator	PF13855; PF00931; PF20160; PF01582	Leucine rich repeat; NB-ARC domain; C-JID domain; TIR domain	0.981011	0.001	74	no	β-sitosteorol
β-sitosteorol	VaccDscaff42-snap-gene-33.25	correlator	PF20073; PF13087; PF13086	Domain of unknown function (DUF6469); AAA domain; AAA domain	0.981009	0.001	75	no	β-sitosteorol
β-sitosteorol	VaccDscaff13-snap-gene-348.27	correlator	PF00564; PF02042; PF00069	PB1 domain; RWP-RK domain; protein kinase domain	0.980938	0.001	76	no	β-sitosteorol
β-sitosteorol	VaccDscaff45-processed-gene-77.0	correlator	PF04433; PF01593	SWIRM domain; flavin containing amine oxidoreductase	0.980931	0.001	77	no	β-sitosteorol
β-sitosteorol	VaccDscaff34-snap-gene-129.36	correlator	PF01118; PF02774	Semialdehyde dehydrogenase, NAD binding domain; semialdehyde dehydrogenase, dimerisation domain	0.980889	0.001	78	no	β-sitosteorol
β-sitosteorol	VaccDscaff4-augustus-gene-327.23	correlator	PF03129; PF13393	Anticodon binding domain; histidyl-tRNA synthetase	0.980858	0.001	79	no	β-sitosteorol
β-sitosteorol	VaccDscaff40-augustus-gene-264.27	correlator	PF10213	Mitochondrial ribosomal subunit protein	0.980592	0.001	80	no	β-sitosteorol
β-sitosteorol	VaccDscaff840-augustus-gene-0.11	correlator	PF00572	Ribosomal protein L13	0.980451	0.001	81	down	β-sitosteorol
β-sitosteorol	VaccDscaff1-snap-gene-304.36	correlator	PF08646	Replication factor-A C terminal domain	0.980431	0.001	82	no	α-amyrin; β-sitosteorol
β-sitosteorol	VaccDscaff24-processed-gene-288.4	correlator	PF00504	Chlorophyll A-B binding protein	0.980354	0.001	83	no	β-sitosteorol
β-sitosteorol	VaccDscaff27-augustus-gene-315.41	correlator	PF00225	Kinesin motor domain	0.980272	0.001	84	down	β-sitosteorol
β-sitosteorol	VaccDscaff15-snap-gene-266.43	correlator	PF00091; PF02990; PF12327	Tubulin/FtsZ family, GTPase domain; endomembrane protein 70; FtsZ family, C-terminal domain	0.980059	0.001	85	no	β-sitosteorol
β-sitosteorol	VaccDscaff26-processed-gene-315.8	correlator	PF00069	Protein kinase domain	0.979979	0.001	86	no	β-sitosteorol
β-sitosteorol	VaccDscaff6-augustus-gene-252.32	potential TF	PF00010; PF14215	Helix-loop-helix DNA-binding domain; bHLH-MYC and R2R3-MYB transcription factors N-terminal	0.979797	0.001	87	no	α-amyrin; β-sitosteorol
β-sitosteorol	VaccDscaff21-augustus-gene-330.41	correlator	PF13855; PF00931	Leucine rich repeat; NB-ARC domain	0.979693	0.001	88	down	β-sitosteorol
β-sitosteorol	VaccDscaff29-snap-gene-159.30	correlator	NA	unkown	0.979176	0.001	89	both	β-sitosteorol
β-sitosteorol	VaccDscaff14-processed-gene-11.0	correlator	PF02347	Glycine cleavage system P-protein	0.979092	0.001	90	no	β-sitosteorol
β-sitosteorol	VaccDscaff10-augustus-gene-17.19	OSC-Like4.2	PF13243; PF13249	Squalene-hopene cyclase C-terminal domain; squalene-hopene cyclase N-terminal domain	0.978848	0.001	91	down	β-sitosteorol
β-sitosteorol	VaccDscaff2-augustus-gene-275.29	potential TF	PF00010	Helix-loop-helix DNA-binding domain	0.978755	0.001	92	no	α-amyrin; β-sitosteorol
β-sitosteorol	VaccDscaff40-snap-gene-217.49	OSC-Like5.2	PF13243; PF13249	Squalene-hopene cyclase C-terminal domain; squalene-hopene cyclase N-terminal domain	0.978698	0.001	93	no	α-amyrin; β-sitosteorol
β-sitosteorol	VaccDscaff1-processed-gene-81.4	correlator	PF07765	KIP1-like protein	0.978671	0.001	94	no	β-sitosteorol
β-sitosteorol	VaccDscaff27-snap-gene-85.30	correlator	NA	unkown	0.97859	0.001	95	no	β-sitosteorol
β-sitosteorol	VaccDscaff23-snap-gene-70.29	OSC-Like5.1	PF13243; PF13249	Squalene-hopene cyclase C-terminal domain; squalene-hopene cyclase N-terminal domain	0.978555	0.001	96	no	α-amyrin; β-sitosteorol
β-sitosteorol	VaccDscaff17-augustus-gene-85.17	correlator	PF04749	PLAC8 family	0.978549	0.001	97	no	β-sitosteorol
β-sitosteorol	VaccDscaff45-augustus-gene-221.21	correlator	NA	unkown	0.97852	0.001	98	no	β-sitosteorol
β-sitosteorol	VaccDscaff8-snap-gene-24.29	OSC-Like4.3	PF13243; PF13249	Squalene-hopene cyclase C-terminal domain; squalene-hopene cyclase N-terminal domain	0.978497	0.001	99	no	β-sitosteorol
β-sitosteorol	VaccDscaff2-augustus-gene-345.19	MYB61-Like1.2	PF00249	Myb-like DNA-binding domain	0.978385	0.001	100	no	α-amyrin; ursolic acid; β-sitosteorol
OA/UA	VaccDscaff38-processed-gene-266.22	correlator	NA	unkown	0.951076	0.001	1	no	β-amyrin; OA/UA
OA/UA	VaccDscaff40-augustus-gene-118.22	correlator	PF00646	F-box domain	0.949594	0.001	2	no	β-amyrin; OA/UA
OA/UA	VaccDscaff26-augustus-gene-122.37	correlator	PF09451	Autophagy-related protein 27	0.949319	0.001	3	no	β-amyrin; OA/UA
OA/UA	VaccDscaff27-augustus-gene-353.20	correlator	NA	unkown	0.948863	0.001	4	no	β-amyrin; OA/UA
OA/UA	VaccDscaff25-processed-gene-281.1	correlator	PF14432; PF01535; PF13041	DYW family of nucleic acid deaminases; PPR repeat; PPR repeat family	0.948171	0.001	5	no	β-amyrin; OA/UA
OA/UA	VaccDscaff26-snap-gene-3.29	correlator	NA	unkown	0.944383	0.001	6	up	β-amyrin; OA/UA
OA/UA	VaccDscaff35-augustus-gene-300.19	correlator	PF00125; PF16211	Core histone H2A/H2B/H3/H4; C-terminus of histone H2A	0.942662	0.001	7	up	β-amyrin; OA/UA
OA/UA	VaccDscaff47-snap-gene-181.39	correlator	PF01627	Hpt domain	0.92747	0.001	8	up	β-amyrin; OA/UA
OA/UA	VaccDscaff182-augustus-gene-1.50	correlator	PF00153	Mitochondrial carrier protein	0.924884	0.001	9	up	OA/UA
OA/UA	VaccDscaff12-augustus-gene-323.22	CYP716A-Like1.4	PF00067	Cytochrome P450	0.924281	0.001	10	both	β-amyrin; OA/UA
OA/UA	VaccDscaff2-snap-gene-341.30	correlator	PF01679	Proteolipid membrane potential modulator	0.922799	0.001	11	no	OA/UA
OA/UA	VaccDscaff26-processed-gene-218.18	correlator	NA	unkown	0.922173	0.001	12	no	OA/UA
OA/UA	VaccDscaff41-augustus-gene-203.19	CYP716A-Like2.2	PF00067	Cytochrome P450	0.921052	0.001	13	no	β-amyrin; OA/UA
OA/UA	VaccDscaff8-snap-gene-351.42	correlator	PF07859	Alpha/beta hydrolase fold	0.920412	0.001	14	no	β-amyrin; OA/UA
OA/UA	VaccDscaff33-augustus-gene-137.34	correlator	PF00957; PF13774	Synaptobrevin; regulated-SNARE-like domain	0.918325	0.001	15	up	β-amyrin; OA/UA
OA/UA	VaccDscaff32-augustus-gene-293.21	potential TF	PF08711; PF01426	TFIIS helical bundle-like domain; BAH domain	0.91621	0.001	16	no	OA/UA
OA/UA	VaccDscaff23-augustus-gene-289.19	correlator	PF07189	Splicing factor 3B subunit 10 (SF3b10)	0.913868	0.001	17	up	OA/UA
OA/UA	VaccDscaff23-snap-gene-68.36	CYP716A-Like3.1	PF00067	Cytochrome P450	0.913118	0.001	18	up	β-amyrin; OA/UA
OA/UA	VaccDscaff7-snap-gene-10.22	correlator	NA	unkown	0.911356	0.001	19	no	β-amyrin; OA/UA
OA/UA	VaccDscaff6-processed-gene-75.24	correlator	NA	unkown	0.909054	0.001	20	no	β-amyrin; OA/UA
OA/UA	VaccDscaff29-processed-gene-323.8	correlator	NA	unkown	0.905394	0.001	21	no	OA/UA
OA/UA	VaccDscaff13-augustus-gene-201.24	correlator	PF07891	Protein of unknown function (DUF1666)	0.904871	0.001	22	no	OA/UA
OA/UA	VaccDscaff7-augustus-gene-170.24	correlator	PF01602; PF07718; PF14806	Adaptin N terminal region; coatomer beta C-terminal region; coatomer beta subunit appendage platform	0.902621	0.001	23	no	OA/UA
OA/UA	VaccDscaff28-augustus-gene-88.20	correlator	PF03105	SPX domain	0.9023	0.001	24	no	OA/UA
OA/UA	VaccDscaff24-processed-gene-79.14	correlator	NA	unkown	0.900483	0.001	25	no	OA/UA
OA/UA	VaccDscaff22-augustus-gene-323.35	correlator	PF13181	Tetratricopeptide repeat	0.900473	0.001	26	up	β-amyrin; OA/UA
OA/UA	VaccDscaff42-processed-gene-45.3	correlator	PF13639	Ring finger domain	0.899649	0.001	27	up	OA/UA
OA/UA	VaccDscaff47-augustus-gene-134.34	correlator	PF03819	MazG nucleotide pyrophosphohydrolase domain	0.899327	0.001	28	up	OA/UA
OA/UA	VaccDscaff39-augustus-gene-34.40	correlator	PF13855; PF00560; PF08263	Leucine rich repeat; leucine rich repeat; leucine rich repeat N-terminal domain	0.897998	0.001	29	up	OA/UA
OA/UA	VaccDscaff43-processed-gene-45.20	correlator	PF06101	Vacuolar protein sorting-associated protein 62	0.897078	0.001	30	no	β-amyrin; OA/UA
OA/UA	VaccDscaff23-augustus-gene-245.22	correlator	NA	unkown	0.896139	0.001	31	no	OA/UA
OA/UA	VaccDscaff17-snap-gene-37.50	correlator	PF00481	Protein phosphatase 2C	0.896097	0.001	32	no	OA/UA
OA/UA	VaccDscaff1-augustus-gene-419.42	correlator	NA	unkown	0.895845	0.001	33	no	OA/UA
OA/UA	VaccDscaff2-augustus-gene-316.33	correlator	PF02496	ABA/WDS induced protein	0.89511	0.001	34	no	β-amyrin; OA/UA
OA/UA	VaccDscaff27-augustus-gene-295.42	correlator	PF00646	F-box domain	0.894398	0.001	35	up	β-amyrin; OA/UA
OA/UA	VaccDscaff47-snap-gene-108.38	correlator	PF00933; PF01915	Glycosyl hydrolase family 3 N terminal domain; glycosyl hydrolase family 3 C-terminal domain	0.892246	0.001	36	no	β-amyrin; OA/UA
OA/UA	VaccDscaff19-augustus-gene-343.26	correlator	PF13962; PF00023; PF12796	Domain of unknown function; ankyrin repeats (3 copies); ankyrin repeat	0.888982	0.001	37	up	OA/UA
OA/UA	VaccDscaff29-processed-gene-169.2	correlator	NA	unkown	0.888121	0.001	38	no	β-amyrin; OA/UA
OA/UA	VaccDscaff12-augustus-gene-40.45	correlator	PF07714	Protein tyrosine and serine/threonine kinase	0.887593	0.001	39	up	OA/UA
OA/UA	VaccDscaff40-processed-gene-133.17	correlator	NA	unkown	0.886925	0.001	40	no	β-amyrin; OA/UA
OA/UA	VaccDscaff20-augustus-gene-46.49	correlator	PF00201	UDP-glucoronosyl and UDP-glucosyl transferase	0.886778	0.001	41	no	OA/UA
OA/UA	VaccDscaff7-snap-gene-31.38	correlator	PF00314	Thaumatin family	0.886594	0.001	42	no	β-amyrin; OA/UA
OA/UA	VaccDscaff3-processed-gene-250.11	correlator	PF14543; PF14541	Xylanase inhibitor N-terminal; xylanase inhibitor C-terminal	0.886555	0.001	43	no	β-amyrin; OA/UA
OA/UA	VaccDscaff45-processed-gene-45.4	correlator	NA	unkown	0.88654	0.001	44	no	β-amyrin; OA/UA
OA/UA	VaccDscaff26-augustus-gene-111.37	correlator	PF00782	Dual specificity phosphatase, catalytic domain	0.88586	0.001	45	no	OA/UA
OA/UA	VaccDscaff10-snap-gene-186.25	correlator	PF05184; PF03489	Saposin-like type B, region 1; saposin-like type B, region 2	0.885806	0.001	46	no	OA/UA
OA/UA	VaccDscaff2-augustus-gene-223.23	correlator	NA	unkown	0.885049	0.001	47	no	OA/UA
OA/UA	VaccDscaff2-processed-gene-85.13	correlator	NA	unkown	0.884986	0.001	48	no	OA/UA
OA/UA	VaccDscaff35-processed-gene-70.4	correlator	PF00071	Ras family	0.884766	0.001	49	no	β-amyrin; OA/UA
OA/UA	VaccDscaff34-augustus-gene-4.25	correlator	PF00641; PF08325	Zn-finger in Ran binding protein and others; WLM domain	0.884464	0.001	50	no	β-amyrin; OA/UA
OA/UA	VaccDscaff43-snap-gene-76.34	correlator	PF02892	BED zinc finger	0.883875	0.001	51	no	OA/UA
OA/UA	VaccDscaff69-snap-gene-6.58	correlator	PF00082	Subtilase family	0.8832	0.001	52	no	β-amyrin; OA/UA
OA/UA	VaccDscaff16-augustus-gene-323.23	correlator	PF00191	Annexin	0.883156	0.001	53	no	OA/UA
OA/UA	VaccDscaff3-processed-gene-408.10	correlator	PF00069	Protein kinase domain	0.8831	0.001	54	up	OA/UA
OA/UA	VaccDscaff23-augustus-gene-68.33	CYP716A-Like1.1	PF00067	Cytochrome P450	0.882437	0.001	55	up	β-amyrin; OA/UA
OA/UA	VaccDscaff13-processed-gene-254.6	correlator	PF13499	EF-hand domain pair	0.882117	0.001	56	up	OA/UA
OA/UA	VaccDscaff45-augustus-gene-10.24	correlator	PF14966	DNA repair REX1-B	0.881971	0.001	57	no	OA/UA
OA/UA	VaccDscaff23-augustus-gene-68.32	CYP716A-Like2.1	PF00067	Cytochrome P450	0.881801	0.001	58	up	β-amyrin; OA/UA
OA/UA	VaccDscaff8-augustus-gene-200.13	correlator	PF05184; PF03489	Saposin-like type B, region 1; saposin-like type B, region 2	0.881734	0.001	59	no	β-amyrin; OA/UA
OA/UA	VaccDscaff47-augustus-gene-168.29	correlator	PF01544	CorA-like Mg2+ transporter protein	0.881383	0.001	60	no	β-amyrin; OA/UA
OA/UA	VaccDscaff44-processed-gene-250.5	correlator	NA	unkown	0.881197	0.001	61	no	OA/UA
OA/UA	VaccDscaff35-augustus-gene-241.27	correlator	PF00168	C2 domain	0.881022	0.001	62	no	OA/UA
OA/UA	VaccDscaff39-processed-gene-75.4	correlator	PF00005; PF19055; PF01061	ABC transporter; ABC-2 type transporter; ABC-2 type transporter	0.880318	0.001	63	no	β-amyrin; OA/UA
OA/UA	VaccDscaff8-augustus-gene-189.25	correlator	PF01467	Cytidylyltransferase-like	0.880306	0.001	64	up	OA/UA
OA/UA	VaccDscaff28-augustus-gene-160.23	correlator	PF00248	Aldo/keto reductase family	0.880303	0.001	65	no	OA/UA
OA/UA	VaccDscaff17-snap-gene-244.37	correlator	PF03171; PF14226	2OG-Fe(II) oxygenase superfamily; non-haem dioxygenase in morphine synthesis N-terminal	0.879843	0.001	66	no	OA/UA
OA/UA	VaccDscaff34-processed-gene-35.11	correlator	PF12937; PF08268	F-box-like; F-box associated domain	0.879812	0.001	67	no	OA/UA
OA/UA	VaccDscaff9-augustus-gene-387.32	correlator	NA	unkown	0.87897	0.001	68	no	OA/UA
OA/UA	VaccDscaff34-processed-gene-87.18	correlator	PF14111	Domain of unknown function (DUF4283)	0.878849	0.001	69	up	OA/UA
OA/UA	VaccDscaff24-augustus-gene-283.18	correlator	NA	unkown	0.878804	0.001	70	no	β-amyrin; OA/UA
OA/UA	VaccDscaff21-processed-gene-49.16	correlator	PF11891	Protein RETICULATA-related	0.87845	0.001	71	no	β-amyrin; OA/UA
OA/UA	VaccDscaff43-augustus-gene-255.27	correlator	NA	unkown	0.878094	0.001	72	no	OA/UA
OA/UA	VaccDscaff30-augustus-gene-218.23	correlator	PF07228	Stage II sporulation protein E (SpoIIE)	0.877707	0.001	73	up	β-amyrin; OA/UA
OA/UA	VaccDscaff13-snap-gene-336.42	correlator	PF03767	HAD superfamily, subfamily IIIB (acid phosphatase)	0.877562	0.001	74	no	OA/UA
OA/UA	VaccDscaff31-augustus-gene-80.13	correlator	PF12937	F-box-like	0.877239	0.001	75	up	β-amyrin; OA/UA
OA/UA	VaccDscaff31-processed-gene-308.0	correlator	NA	unkown	0.877162	0.001	76	no	OA/UA
OA/UA	VaccDscaff27-processed-gene-68.18	correlator	NA	unkown	0.876494	0.001	77	up	β-amyrin; OA/UA
OA/UA	VaccDscaff26-snap-gene-93.39	correlator	PF00646	F-box domain	0.875652	0.001	78	no	OA/UA
OA/UA	VaccDscaff33-processed-gene-166.7	correlator	PF10536	Plant mobile domain	0.87527	0.001	79	no	OA/UA
OA/UA	VaccDscaff29-processed-gene-210.4	correlator	PF12656	G-patch domain	0.87519	0.001	80	no	OA/UA
OA/UA	VaccDscaff34-processed-gene-277.0	correlator	PF13855; PF00560; PF08263	Leucine rich repeat; leucine rich repeat; leucine rich repeat N-terminal domain	0.874415	0.001	81	no	β-amyrin; OA/UA
OA/UA	VaccDscaff43-augustus-gene-19.19	correlator	NA	unkown	0.873859	0.001	82	no	OA/UA
OA/UA	VaccDscaff1-augustus-gene-241.25	potential CYP450	PF00067	Cytochrome P450	0.873301	0.001	83	no	OA/UA
OA/UA	VaccDscaff37-processed-gene-239.7	correlator	NA	unkown	0.873254	0.001	84	no	OA/UA
OA/UA	VaccDscaff35-snap-gene-103.31	correlator	PF12481	Aluminium induced protein	0.872781	0.001	85	up	OA/UA
OA/UA	VaccDscaff3-augustus-gene-422.14	correlator	PF07797	Protein of unknown function (DUF1639)	0.872492	0.001	86	no	OA/UA
OA/UA	VaccDscaff40-processed-gene-218.4	CYP716A-Like2.3	PF00067	Cytochrome P450	0.871646	0.001	87	up	β-amyrin; OA/UA
OA/UA	VaccDscaff11-augustus-gene-274.24	correlator	NA	unkown	0.871279	0.001	88	no	OA/UA
OA/UA	VaccDscaff38-augustus-gene-256.34	correlator	NA	unkown	0.870432	0.001	89	no	OA/UA
OA/UA	VaccDscaff13-processed-gene-254.7	correlator	PF13499	EF-hand domain pair	0.870076	0.001	90	no	OA/UA
OA/UA	VaccDscaff31-augustus-gene-166.14	correlator	PF05903	PPPDE putative peptidase domain	0.869916	0.001	91	up	OA/UA
OA/UA	VaccDscaff178-processed-gene-1.28	correlator	NA	unkown	0.869114	0.001	92	no	OA/UA
OA/UA	VaccDscaff15-augustus-gene-67.32	correlator	PF03514; PF04227	GRAS domain family; indigoidine synthase A like protein	0.86907	0.001	93	no	OA/UA
OA/UA	VaccDscaff20-augustus-gene-1.33	correlator	PF00076	RNA recognition motif (a.k.a. RRM, RBD, or RNP domain)	0.868959	0.001	94	up	OA/UA
OA/UA	VaccDscaff68-snap-gene-4.43	correlator	PF16884; PF00107	N-terminal domain of oxidoreductase; zinc-binding dehydrogenase	0.868848	0.001	95	no	OA/UA
OA/UA	VaccDscaff15-snap-gene-12.43	correlator	PF13041; PF01535	PPR repeat family; PPR repeat	0.868824	0.001	96	no	OA/UA
OA/UA	VaccDscaff4-processed-gene-144.18	correlator	NA	unkown	0.867472	0.001	97	no	OA/UA
OA/UA	VaccDscaff50-augustus-gene-24.33	correlator	PF00646	F-box domain	0.867431	0.001	98	no	OA/UA
OA/UA	VaccDscaff262-augustus-gene-0.45	correlator	PF00646; PF07734	F-box domain; F-box associated	0.867348	0.001	99	up	OA/UA
OA/UA	VaccDscaff179-augustus-gene-0.12	correlator	PF12937	F-box-like	0.867294	0.001	100	up	OA/UA
* "no" refers to transcripts that are not deferentially expressed by ABA treatment at any stage; "up" refers to transcripts that are upregulated by ABA treatment at one or more stages; "down" refers to transcripts that are downregulated by ABA treatment at one or more stages; "both" refers to transcripts that are upregulated or downregulated by ABA treatment at different stages. Cell colors in pu…

## Sheet: Table S11
Table S10 Raw read counts of blueberry transcripts
transcript_id	G_ABA_1	G_ABA_2	G_ABA_3	G_CN_1	G_CN_2	G_CN_3	H_ABA_1	H_ABA_2	H_ABA_3	H_CN_1	H_CN_2	H_CN_3	R_ABA_1	R_ABA_2	R_ABA_3	R_CN_1	R_CN_2	R_CN_3	W2_ABA_1	W2_ABA_2	W2_ABA_3	W2_CN_1	W2_CN_2	W2_CN_3	W4_ABA_1	W4_ABA_2	W4_ABA_3	W4_CN_1	W4_CN_2	W4_CN_3
VaccDscaff701-snap-gene-0.14	18	25	33	34	29	31	62	48	44	19	95	67	27	54	26	26	31	27	59	40	21	22	28	19	88	110	86	84	82	110
VaccDscaff701-augustus-gene-0.11	81	63	96	50	57	36	3	13	6	9	11	5	3	7	10	15	0	32	0	3	0	0	8	5	0	0	0	0	0	0
VaccDscaff533-snap-gene-0.7	4	11	8	21	12	12	1	8	16	2	0	6	8	4	6	3	5	1	6	3	6	0	0	0	3	1	0	2	5	0
VaccDscaff533-processed-gene-0.3	0	0	0	0	0	0	0	0	0	0	0	0	0	0	0	0	0	0	0	0	0	0	0	0	0	0	0	0	0	0
VaccDscaff533-processed-gene-0.0	0	0	0	0	0	0	0	0	0	0	0	0	0	0	0	0	0	0	0	0	0	0	0	0	0	0	0	4	0	0
VaccDscaff62-snap-gene-0.27	0	0	0	0	0	0	0	0	0	0	0	0	0	0	0	0	0	0	0	0	0	0	0	0	0	0	0	0	0	0
VaccDscaff62-snap-gene-0.24	0	0	0	0	0	0	0	0	0	0	0	0	0	0	0	0	0	0	0	0	0	0	0	0	0	0	0	0	0	0
VaccDscaff62-snap-gene-0.25	3	3	0	3	7	0	6	2	1	2	5	10	2	0	10	3	5	5	2	0	1	0	3	0	2	0	0	0	0	0
VaccDscaff62-snap-gene-0.26	0	0	0	0	0	0	0	0	0	1	0	0	0	0	0	0	1	0	0	0	0	0	3	1	0	0	0	0	0	0
VaccDscaff62-augustus-gene-1.29	0	0	0	0	0	0	0	0	0	0	0	0	0	0	0	0	0	0	0	0	0	0	0	0	0	0	0	0	0	0
VaccDscaff62-augustus-gene-1.28	112	118	166	116	105	139	113	100	140	103	55	72	74	111	118	103	79	96	14	33	31	26	28	16	29	19	19	23	15	15
VaccDscaff62-snap-gene-1.35	87	81	81	56	43	28	61	40	33	60	23	40	43	90	62	67	43	84	39	4	20	25	26	39	46	18	7	13	14	16
VaccDscaff62-snap-gene-2.45	120	107	160	121	115	123	121	126	71	88	61	125	98	130	70	135	137	120	40	37	38	36	47	72	31	33	43	28	40	26
VaccDscaff62-snap-gene-2.47	173	122	159	138	140	254	36	28	50	12	22	38	35	70	52	92	31	103	24	14	22	33	39	19	101	61	36	52	51	75
VaccDscaff62-snap-gene-2.41	0	2	0	0	0	6	0	5	0	0	0	9	0	4	2	0	0	0	0	0	0	0	0	0	0	0	0	0	0	0
VaccDscaff62-processed-gene-2.5	586	572	656	513	503	711	391	397	428	437	317	376	460	447	490	510	411	471	188	209	241	190	294	199	244	229	220	191	218	193
VaccDscaff62-processed-gene-2.21	2	2	2	0	8	0	2	8	0	0	0	0	0	1	3	0	0	0	0	0	0	0	0	0	1	3	3	1	0	0
VaccDscaff62-augustus-gene-2.40	11	20	32	12	18	32	14	8	1	2	1	11	5	12	15	17	3	12	0	0	0	9	0	0	9	6	3	0	2	2
VaccDscaff62-augustus-gene-3.31	92	65	128	76	65	70	76	65	94	93	96	119	135	134	99	77	112	97	77	80	46	60	67	53	211	123	190	130	80	132
VaccDscaff62-augustus-gene-3.25	840	894	1051	797	821	776	850	914	1082	712	1102	883	913	913	900	869	802	820	665	559	576	571	555	620	694	490	632	472	503	541
VaccDscaff62-processed-gene-3.12	26	64	49	86	57	109	93	103	60	35	55	116	50	42	48	53	28	61	89	84	106	58	114	70	47	34	46	81	99	63
VaccDscaff62-snap-gene-3.34	199	292	324	260	205	195	215	226	280	292	345	231	230	218	242	244	260	252	693	582	526	539	572	416	646	470	630	530	513	630
VaccDscaff62-snap-gene-3.40	0	0	0	0	0	0	0	0	0	0	0	0	0	0	0	0	0	0	0	0	0	6	2	1	0	0	0	0	0	0
VaccDscaff62-snap-gene-3.35	0	0	0	1	0	0	6	3	0	0	2	9	0	0	1	0	1	6	1	0	6	0	3	3	4	2	0	0	0	0
VaccDscaff62-augustus-gene-3.28	1	5	16	6	5	6	0	0	1	0	6	0	2	1	8	0	0	2	0	4	0	0	0	0	0	8	14	0	3	4
VaccDscaff62-augustus-gene-3.32	2	2	9	3	1	8	6	27	18	1	33	16	5	5	5	6	14	23	6	0	5	15	17	0	32	9	20	14	8	11
VaccDscaff62-processed-gene-3.21	0	0	0	0	0	0	0	0	0	0	0	0	0	0	0	0	0	0	0	0	0	0	0	0	0	0	0	0	0	0
VaccDscaff62-augustus-gene-3.29	2	1	3	0	2	0	6	0	0	7	0	2	1	0	2	1	3	0	0	0	0	5	0	0	0	0	0	0	2	0
VaccDscaff62-snap-gene-4.34	186	136	186	186	101	164	118	104	64	95	61	123	103	107	101	163	83	122	39	19	39	46	51	28	25	13	19	8	16	24
VaccDscaff62-augustus-gene-4.21	81	99	67	105	100	114	110	123	93	56	95	99	36	43	86	51	84	80	63	26	53	51	49	23	73	68	52	70	60	69
VaccDscaff62-processed-gene-4.2	1103	1244	1145	1040	1115	1062	1397	1770	2121	1504	1764	1746	1497	1470	1343	1550	1536	1486	1243	1137	1132	978	1428	1347	1621	1375	1575	1281	1431	1442
VaccDscaff62-augustus-gene-4.27	88	49	62	56	65	68	112	118	104	74	117	71	73	107	82	107	66	89	112	102	81	112	161	116	160	137	268	137	184	179
VaccDscaff62-processed-gene-4.19	0	0	0	0	0	0	0	0	0	0	0	0	0	0	0	0	0	0	0	0	0	0	0	0	0	0	0	0	0	0
VaccDscaff62-processed-gene-4.13	32	56	78	50	36	44	26	27	73	11	23	27	47	53	47	59	74	27	31	29	39	24	62	39	25	53	57	51	60	41
VaccDscaff62-processed-gene-4.7	7	7	0	10	0	0	0	0	0	0	0	0	0	3	0	0	0	0	19	19	1	13	15	4	10	14	11	4	6	2
VaccDscaff62-snap-gene-4.32	0	0	0	0	0	0	0	0	0	0	0	0	0	0	0	0	0	0	0	0	0	0	0	0	0	0	0	0	0	0
VaccDscaff62-snap-gene-4.31	0	0	0	0	0	0	0	0	0	0	0	0	0	0	0	0	0	0	0	0	0	0	0	0	0	0	0	0	0	0
VaccDscaff62-snap-gene-4.33	156	186	190	146	174	161	76	97	86	51	48	52	54	71	89	84	83	76	11	23	46	33	53	70	25	32	12	13	37	31
VaccDscaff62-augustus-gene-5.25	13	21	14	18	17	0	0	0	0	0	0	0	12	0	0	1	0	4	18	10	19	7	4	5	9	4	0	8	0	0
VaccDscaff62-processed-gene-5.1	0	0	0	0	1	2	0	0	0	0	0	0	0	0	0	0	0	0	0	0	0	0	0	0	1	1	1	0	0	1
VaccDscaff62-augustus-gene-5.22	0	0	0	0	0	0	0	0	0	0	0	0	0	0	0	0	0	0	0	0	0	0	0	0	0	2	0	0	0	0
VaccDscaff62-processed-gene-5.4	56	58	65	68	47	28	33	36	66	54	43	96	73	36	88	87	75	75	10	8	8	10	19	14	15	7	32	7	48	24
VaccDscaff62-augustus-gene-5.24	0	0	0	0	0	0	0	0	0	0	0	0	0	0	0	0	0	0	0	0	0	0	0	0	0	0	0	0	0	0
VaccDscaff62-augustus-gene-5.26	0	0	3	0	0	0	0	0	0	1	0	0	1	0	0	7	0	2	0	1	2	6	6	0	4	8	0	0	0	1
VaccDscaff62-processed-gene-6.1	0	0	0	0	0	0	0	0	0	0	0	0	0	0	0	0	0	0	0	0	0	0	0	0	0	0	0	0	0	0
VaccDscaff62-processed-gene-6.15	0	0	0	0	0	0	0	0	0	0	0	0	0	0	0	0	0	0	0	0	0	0	0	0	0	0	0	0	0	0
VaccDscaff62-augustus-gene-6.32	0	3	0	0	0	4	0	0	0	0	0	0	0	0	0	0	1	0	0	0	2	0	0	0	0	0	0	0	0	0
VaccDscaff62-snap-gene-6.40	5	3	0	0	2	2	6	8	7	10	1	11	9	1	4	5	3	9	2	0	0	0	0	0	1	6	2	6	0	5
VaccDscaff62-augustus-gene-6.35	0	0	0	0	0	0	0	0	0	0	0	0	0	0	0	0	0	0	0	0	0	0	0	0	0	0	0	0	0	0
VaccDscaff62-augustus-gene-6.36	0	0	1	0	0	0	0	8	0	2	1	0	1	1	2	4	2	0	2	0	0	0	9	0	0	0	0	0	0	3
VaccDscaff62-processed-gene-6.12	9	4	16	8	0	4	3	0	0	0	0	6	1	0	5	0	6	1	0	0	0	0	0	0	1	0	4	0	3	0
VaccDscaff62-augustus-gene-6.31	70	94	110	79	90	104	48	67	33	38	36	48	13	38	50	41	45	72	19	12	24	14	21	46	52	48	32	24	26	62
VaccDscaff62-augustus-gene-6.37	0	0	0	0	4	0	0	0	0	0	0	0	0	0	0	0	0	0	0	0	2	0	6	0	1	0	0	0	0	0
VaccDscaff62-processed-gene-6.6	0	0	0	0	0	0	0	0	0	0	0	0	0	0	0	0	0	0	0	0	0	0	0	0	0	0	0	0	0	0
VaccDscaff62-processed-gene-7.0	1	4	2	7	1	4	0	0	0	0	0	0	0	2	0	0	0	0	1	1	1	0	0	3	0	0	0	0	0	0
VaccDscaff62-processed-gene-7.12	0	0	0	0	0	0	0	0	0	0	0	0	0	0	1	0	0	1	0	0	0	0	0	0	0	0	0	0	0	0
VaccDscaff62-augustus-gene-7.28	0	0	14	0	3	0	0	0	2	0	0	8	2	1	0	18	5	0	11	0	1	0	0	0	0	0	7	6	0	1
VaccDscaff62-augustus-gene-7.32	0	0	2	0	0	0	0	0	0	0	0	0	0	0	0	0	0	0	0	0	0	0	0	0	0	0	0	0	0	0
VaccDscaff62-snap-gene-7.37	152	131	52	185	105	59	120	118	165	83	120	122	98	35	93	140	105	126	62	56	71	45	26	60	107	73	86	80	65	5
VaccDscaff62-augustus-gene-7.33	0	1	3	2	0	7	0	0	0	0	0	0	0	0	4	0	0	0	0	0	0	1	0	0	0	0	0	0	1	0
VaccDscaff62-processed-gene-7.17	0	0	0	0	0	0	0	0	0	0	0	0	0	0	0	0	0	0	0	0	0	0	0	0	0	0	0	0	0	0
VaccDscaff62-augustus-gene-7.34	91	71	69	94	68	63	130	56	107	156	102	112	90	59	95	111	68	95	98	103	57	47	112	158	73	64	97	101	78	62
VaccDscaff62-snap-gene-7.38	0	0	0	5	6	1	0	0	0	12	0	9	0	0	0	0	0	0	0	0	0	0	0	17	0	0	3	0	0	0
VaccDscaff62-augustus-gene-7.35	0	1	0	0	2	3	1	3	0	2	0	0	0	1	0	6	0	8	5	0	0	1	0	8	2	0	0	13	0	2
VaccDscaff62-processed-gene-7.10	24	28	28	40	25	10	34	41	39	32	31	7	20	32	43	29	22	44	14	32	31	8	30	54	72	39	53	45	81	37
VaccDscaff62-processed-gene-7.27	0	0	0	0	0	0	0	0	0	0	0	0	0	0	0	0	0	0	0	2	0	0	0	0	0	0	0	0	0	0
VaccDscaff62-augustus-gene-7.31	0	1	6	0	0	7	0	1	5	15	0	0	0	0	0	0	0	0	5	9	8	0	8	0	7	1	0	0	4	12
VaccDscaff62-processed-gene-8.0	25	27	47	33	23	46	52	40	65	50	37	31	32	30	30	59	42	30	47	20	32	22	18	55	44	37	63	45	63	64
VaccDscaff62-snap-gene-8.76	47	25	40	31	34	22	21	45	54	24	16	12	42	12	14	44	23	28	71	70	84	55	117	52	117	82	78	93	106	82
VaccDscaff62-processed-gene-8.13	0	0	0	0	0	0	0	0	0	0	0	0	0	0	0	0	0	0	0	0	0	0	0	0	0	0	0	0	0	0
VaccDscaff62-snap-gene-8.87	26	28	24	19	13	26	7	8	22	28	21	19	29	32	14	29	17	17	7	14	12	11	10	1	23	8	21	15	7	6
VaccDscaff62-augustus-gene-8.63	142	111	76	97	109	116	154	202	184	134	155	148	103	108	88	103	58	96	108	76	67	60	94	77	146	124	112	91	144	125
VaccDscaff62-processed-gene-8.4	15	10	27	12	9	1	1	1	1	0	8	3	0	6	1	3	0	6	4	2	4	2	0	0	0	0	0	2	0	2
VaccDscaff62-augustus-gene-8.64	27	74	53	43	30	57	65	101	62	64	74	87	44	36	83	49	34	27	37	58	32	29	36	26	71	49	61	44	24	69
VaccDscaff62-snap-gene-8.88	0	0	0	0	0	0	0	0	0	0	0	0	0	0	0	0	0	0	2	3	0	0	0	0	0	0	0	0	0	1
VaccDscaff62-augustus-gene-8.71	0	0	0	0	0	0	0	0	0	0	0	0	0	0	0	0	0	0	0	0	0	0	0	0	0	0	0	0	0	0
VaccDscaff62-processed-gene-8.6	1	0	5	0	0	0	0	2	4	0	0	0	0	0	0	0	0	0	0	0	0	0	0	0	0	0	4	1	0	0
VaccDscaff62-processed-gene-8.16	16	1	7	6	10	9	13	5	8	2	2	10	9	9	18	14	9	3	6	0	4	0	8	6	11	23	0	2	0	1
VaccDscaff62-snap-gene-8.82	128	115	104	127	154	121	95	86	59	68	62	37	132	83	158	91	123	135	38	18	20	42	12	47	32	25	35	31	39	19
VaccDscaff62-snap-gene-8.83	10	0	0	0	3	5	0	3	1	8	2	1	4	0	1	0	0	5	1	4	0	0	2	4	4	1	7	1	0	4
VaccDscaff62-processed-gene-8.52	16	12	10	28	16	29	3	36	15	2	23	8	8	6	18	6	13	17	6	0	2	1	7	2	1	7	5	2	4	2
VaccDscaff62-processed-gene-8.34	1	0	0	3	0	0	0	0	2	0	2	0	0	0	0	7	3	0	0	7	3	2	0	0	0	0	0	0	0	0
VaccDscaff62-processed-gene-8.35	0	0	0	7	7	2	0	0	1	0	0	1	0	5	2	5	0	4	1	102	0	0	0	0	0	0	0	2	3	0
VaccDscaff62-processed-gene-8.18	0	0	0	0	0	0	0	0	0	0	0	0	0	0	0	0	0	0	0	0	0	0	0	0	0	0	0	0	0	0
VaccDscaff62-snap-gene-8.93	11	26	13	16	16	19	14	11	19	12	35	9	43	29	13	34	21	24	8	8	0	17	33	18	7	7	4	12	8	3
VaccDscaff62-snap-gene-8.92	0	0	0	0	0	0	0	0	0	0	0	0	0	0	0	0	0	0	0	0	0	0	0	0	0	0	0	0	0	0
VaccDscaff62-processed-gene-8.10	0	0	0	0	0	1	0	0	0	0	0	0	0	0	0	0	0	0	0	0	0	0	0	0	0	1	0	0	0	1
VaccDscaff62-snap-gene-8.94	58	50	99	70	42	125	54	5	26	2	41	25	29	39	55	31	39	52	8	7	5	8	34	10	20	22	19	13	16	20
VaccDscaff62-processed-gene-8.57	0	0	0	0	0	0	0	0	0	0	0	0	0	0	0	0	0	0	0	0	0	0	0	0	0	0	0	0	0	0
VaccDscaff62-snap-gene-8.95	1	3	4	5	0	0	0	1	0	0	3	1	1	5	0	2	0	1	4	0	0	0	4	2	2	1	0	1	2	1
VaccDscaff62-processed-gene-8.11	0	0	0	0	0	0	0	0	0	0	0	0	0	0	0	0	0	0	0	0	0	0	0	0	0	0	0	0	0	0
VaccDscaff79-augustus-gene-0.13	0	0	0	0	0	0	0	0	0	0	0	0	0	0	0	0	0	0	0	0	0	0	0	0	0	0	0	0	0	0
VaccDscaff79-snap-gene-0.18	0	0	0	0	0	0	0	0	0	0	0	0	0	0	0	0	0	0	0	0	0	0	0	0	0	0	0	0	0	0
VaccDscaff79-processed-gene-0.7	0	0	0	0	0	0	0	0	0	0	0	0	0	0	0	0	0	0	0	0	0	0	0	0	0	0	0	0	0	0
VaccDscaff79-processed-gene-0.12	16	17	11	14	10	35	28	31	27	8	47	26	21	14	14	16	8	8	37	31	38	37	50	43	42	91	13	52	32	17
VaccDscaff79-augustus-gene-0.15	0	0	0	0	0	0	0	0	0	0	0	0	0	0	0	0	0	0	0	0	0	0	0	0	0	0	0	0	0	0
VaccDscaff79-augustus-gene-0.16	0	0	0	0	0	0	0	0	0	0	0	0	0	0	0	0	0	0	0	0	0	0	0	0	0	0	0	0	0	0
VaccDscaff79-augustus-gene-1.37	0	0	0	0	1	0	0	0	1	0	0	0	0	20	7	0	0	0	0	1	0	3	3	2	1	0	0	1	2	0
VaccDscaff79-processed-gene-1.2	0	0	0	0	0	0	0	0	0	0	0	0	0	0	0	0	0	0	0	0	0	0	0	0	0	0	0	0	0	0
VaccDscaff79-processed-gene-1.3	0	0	0	0	0	0	0	0	0	0	0	0	0	0	0	0	0	0	16	13	11	14	18	31	7	11	2	11	16	6
VaccDscaff79-snap-gene-1.41	13	22	27	5	10	21	18	13	6	18	47	31	15	21	13	21	23	13	25	17	1	1	5	10	27	4	6	4	1	6
VaccDscaff79-processed-gene-1.23	0	0	0	0	0	0	0	0	0	0	0	0	0	0	0	0	0	0	0	0	0	0	0	0	0	0	0	0	0	0
VaccDscaff79-processed-gene-1.11	0	0	0	0	0	0	0	0	0	0	0	0	0	0	0	0	0	0	0	0	0	0	0	0	0	0	0	0	0	0
VaccDscaff79-snap-gene-2.21	0	0	0	0	0	0	0	0	0	0	0	0	0	0	0	0	0	0	0	0	0	0	0	0	0	0	0	0	0	0
VaccDscaff79-augustus-gene-2.20	1	1	0	1	0	0	1	0	1	0	0	0	0	0	1	0	0	0	0	0	0	0	1	0	0	0	0	0	0	0
VaccDscaff79-augustus-gene-4.41	10	10	3	12	10	18	10	10	22	8	11	12	14	9	5	13	13	3	5	9	7	32	20	2	6	16	2	4	0	5
VaccDscaff79-snap-gene-4.43	0	0	0	0	0	0	0	0	0	0	0	0	0	0	0	0	0	0	0	0	0	0	0	0	0	0	0	0	0	0
VaccDscaff79-processed-gene-4.31	0	0	0	0	0	0	0	0	0	0	0	0	0	0	0	0	0	0	0	0	0	0	0	0	0	0	0	0	0	0
VaccDscaff79-processed-gene-4.5	0	0	0	0	0	0	0	0	0	0	0	0	0	0	0	0	0	0	0	0	0	0	0	0	0	0	0	0	0	0
VaccDscaff79-augustus-gene-4.39	0	0	0	0	0	0	0	0	0	0	0	0	0	0	0	0	0	0	0	0	0	0	0	0	0	0	0	0	0	0
VaccDscaff79-snap-gene-4.45	0	1	0	0	0	0	0	0	0	0	0	0	0	0	0	0	0	0	0	0	0	0	0	0	0	0	0	0	0	0
VaccDscaff79-processed-gene-5.0	0	0	0	0	0	0	0	0	0	0	0	0	0	0	0	0	0	0	0	0	0	0	0	0	0	0	0	0	0	0
VaccDscaff79-processed-gene-5.14	0	0	0	0	0	0	0	0	0	0	0	0	0	0	0	0	0	0	0	0	0	0	0	0	0	0	0	0	0	0
VaccDscaff79-processed-gene-5.27	0	0	0	0	0	0	0	0	0	0	0	0	0	0	0	0	0	0	0	0	0	0	0	0	0	0	0	0	0	0
VaccDscaff79-snap-gene-5.37	0	3	0	0	1	1	0	0	5	0	0	0	1	0	8	1	1	0	0	0	0	0	0	3	0	0	0	0	0	0
VaccDscaff79-snap-gene-5.38	0	0	0	0	0	0	0	2	0	0	0	0	0	0	0	0	0	0	0	0	0	0	0	0	0	0	0	0	0	0
VaccDscaff79-processed-gene-5.8	0	0	1	0	0	0	0	0	0	1	0	0	1	0	0	0	0	0	0	0	0	0	0	0	1	0	0	0	7	1
VaccDscaff79-augustus-gene-5.36	0	0	0	0	0	0	0	0	0	0	0	0	0	0	0	0	0	0	0	0	0	0	0	0	0	0	0	0	0	0
VaccDscaff79-processed-gene-6.32	0	0	0	0	0	0	0	0	0	0	0	0	0	0	0	0	0	0	0	0	0	0	0	0	0	0	0	0	0	0
VaccDscaff79-processed-gene-6.3	0	0	0	0	0	0	0	0	0	0	0	0	0	0	0	0	0	0	0	0	0	0	0	0	0	0	0	0	0	0
VaccDscaff79-augustus-gene-6.49	1	1	0	0	0	0	0	2	0	0	3	0	0	0	0	0	0	0	0	0	0	0	0	0	0	0	2	0	0	0
VaccDscaff79-processed-gene-6.16	0	0	0	0	0	0	0	0	0	0	0	0	0	0	0	0	0	0	0	0	0	0	0	0	0	0	0	0	0	0
VaccDscaff79-processed-gene-6.6	0	0	0	0	0	0	0	0	0	0	0	0	0	0	0	0	0	0	0	0	0	0	0	0	0	0	0	0	0	0
VaccDscaff79-snap-gene-6.54	0	0	0	1	0	1	0	0	0	0	1	2	0	0	0	0	0	0	0	0	0	0	0	0	0	0	0	0	0	0
VaccDscaff79-processed-gene-6.18	0	0	0	0	0	0	0	0	0	0	0	0	0	0	0	0	0	0	0	0	0	0	0	0	0	0	0	0	0	0
VaccDscaff79-processed-gene-6.48	0	0	0	0	0	0	0	0	0	0	0	0	0	0	0	0	0	0	0	0	0	0	0	0	0	0	0	0	0	0
VaccDscaff495-snap-gene-0.13	0	0	0	0	6	1	0	1	0	28	0	0	0	7	0	1	0	0	0	0	0	0	0	0	2	0	0	0	0	0
VaccDscaff495-snap-gene-0.14	13	12	5	6	8	32	3	2	0	0	3	0	0	1	0	0	0	0	0	0	2	2	0	0	3	0	0	3	0	0
VaccDscaff495-processed-gene-0.1	0	0	0	0	0	0	0	0	0	0	0	0	0	0	0	0	0	0	0	0	0	0	0	0	0	0	0	0	0	0
VaccDscaff495-processed-gene-0.7	0	0	0	0	0	0	0	0	0	0	0	0	0	0	0	0	0	0	0	0	0	0	0	0	0	0	0	0	0	0
VaccDscaff864-augustus-gene-0.4	0	3	4	0	1	0	0	1	0	0	0	0	0	0	0	0	0	0	0	2	0	0	0	0	0	0	0	2	0	0
VaccDscaff864-augustus-gene-0.5	382	335	470	357	278	340	690	528	489	536	634	658	472	515	525	531	458	532	226	177	210	237	291	208	188	172	166	210	119	202
VaccDscaff311-snap-gene-0.42	0	0	0	0	0	0	0	0	0	0	0	0	0	0	0	0	0	0	0	0	0	0	0	0	0	0	0	0	0	0
VaccDscaff311-snap-gene-0.41	0	0	0	0	0	3	0	0	0	0	0	0	0	0	0	0	0	0	0	0	0	0	0	0	0	0	0	0	0	0
VaccDscaff311-processed-gene-0.24	0	0	0	0	0	0	0	0	0	0	0	0	0	0	0	0	0	0	0	0	0	0	0	0	0	0	0	0	0	0
VaccDscaff311-snap-gene-0.45	5	2	0	0	3	8	5	12	7	3	0	0	1	0	4	0	0	2	0	0	0	0	0	0	0	0	0	1	1	0
VaccDscaff311-snap-gene-0.39	0	0	0	0	0	0	0	0	0	0	0	0	0	0	0	0	0	0	0	0	0	0	0	0	0	0	0	0	0	0
VaccDscaff311-snap-gene-0.44	103	94	118	94	154	100	68	67	71	43	91	67	83	76	73	63	55	76	15	11	3	14	11	20	29	27	17	13	15	8
VaccDscaff311-processed-gene-0.0	0	0	0	2	3	0	2	0	5	0	0	0	0	0	0	3	0	1	0	0	0	0	0	0	0	0	0	0	0	0
VaccDscaff311-processed-gene-0.27	0	0	0	0	0	0	0	0	0	0	0	0	0	0	0	0	0	0	0	0	0	0	0	0	0	0	0	0	0	0
VaccDscaff311-augustus-gene-0.36	0	0	0	0	0	0	0	0	0	0	0	0	0	0	0	0	0	0	0	0	0	0	0	0	0	0	0	0	0	0
VaccDscaff311-augustus-gene-0.37	120	94	110	138	77	146	102	144	103	96	70	32	66	74	64	85	61	61	18	2	19	16	26	21	26	18	29	30	14	23
VaccDscaff311-snap-gene-0.47	168	156	131	194	159	222	161	141	192	155	146	124	91	70	117	119	91	142	144	122	189	90	137	172	124	84	143	115	158	145
VaccDscaff311-processed-gene-0.17	0	0	0	0	0	0	0	0	0	0	0	0	0	0	0	0	0	0	0	0	0	0	0	0	0	0	0	0	0	0
VaccDscaff311-augustus-gene-0.31	91	110	96	107	68	84	39	26	20	40	15	29	53	64	82	87	43	76	87	69	111	29	48	63	39	77	85	30	123	81
VaccDscaff311-processed-gene-0.9	0	0	0	0	0	0	0	0	0	0	0	0	0	0	0	0	0	0	0	0	0	0	0	0	0	0	0	0	0	0
VaccDscaff711-augustus-gene-0.5	186	167	191	377	151	582	0	2	1	0	0	0	1	6	0	2	0	10	2	4	0	0	3	0	0	0	0	0	0	0
VaccDscaff711-augustus-gene-0.6	2239	2171	2442	2365	1883	2376	3884	3343	3791	3301	4119	4349	5225	4954	4078	3926	4565	4745	3434	2861	2793	2912	3372	3572	4193	3150	3772	3272	3402	4078
VaccDscaff464-snap-gene-0.16	39	53	55	58	56	81	18	24	35	83	42	8	20	18	35	37	28	16	12	16	8	14	37	18	3	1	9	6	14	14
VaccDscaff464-processed-gene-0.9	0	0	0	0	0	0	0	0	0	0	0	0	0	0	0	0	0	0	0	0	0	0	0	0	0	0	0	0	0	0
VaccDscaff464-processed-gene-0.10	0	0	0	0	0	0	0	0	0	0	0	0	0	0	0	0	0	0	0	0	0	0	0	0	0	0	0	0	0	0
VaccDscaff1720-augustus-gene-0.3	2435	2584	3038	2709	2413	2884	2214	2213	2561	2218	2227	2597	2332	2617	2193	2763	2236	2288	1685	1717	1788	1590	2117	1811	1024	969	1073	864	1058	1072
VaccDscaff1621-processed-gene-0.2	30	21	41	40	22	49	49	49	61	33	44	13	13	24	29	23	9	34	2	11	11	21	31	25	35	21	12	14	9	36
VaccDscaff1621-augustus-gene-0.6	221	261	229	271	219	180	168	212	239	243	177	240	245	190	205	204	232	233	261	297	212	232	274	204	260	197	213	205	231	196
VaccDscaff804-processed-gene-0.3	522	502	634	551	548	562	633	869	936	875	1052	760	700	689	619	624	564	446	796	739	613	780	748	816	1010	720	848	799	823	776
VaccDscaff804-snap-gene-0.8	0	0	0	0	0	0	0	0	0	0	0	0	0	0	0	0	0	0	0	0	0	0	0	0	0	0	0	0	0	0
VaccDscaff795-processed-gene-0.3	7	4	0	3	2	3	7	2	0	0	0	7	0	5	0	17	1	0	12	0	0	2	2	15	7	11	6	0	13	0
VaccDscaff795-augustus-gene-0.11	1021	1075	999	880	1126	1012	1347	1337	1178	1305	1237	1676	1661	1664	1732	1638	1587	1636	649	586	685	677	773	705	1045	743	851	772	815	903
VaccDscaff795-processed-gene-0.8	1413	1422	1581	1222	1092	1005	889	1252	1150	1152	1276	1303	1641	2112	1460	1699	1663	1634	1419	1247	1173	1246	1513	1414	2222	1344	2222	1511	1377	1808
VaccDscaff795-snap-gene-0.12	49	38	54	76	52	100	8	8	12	5	3	4	12	15	14	19	7	22	5	12	10	14	6	5	0	12	12	0	0	0
VaccDscaff10-processed-gene-0.16	0	0	0	0	0	0	0	0	0	0	0	0	0	0	0	0	0	0	0	0	0	0	0	0	0	0	0	0	0	0
VaccDscaff10-augustus-gene-0.22	0	4	6	0	0	1	0	0	0	0	10	0	0	0	0	0	0	0	0	0	0	0	0	0	0	0	0	0	0	2
VaccDscaff10-processed-gene-0.2	7	16	16	12	10	21	29	20	15	18	16	0	18	4	7	6	16	12	11	18	6	14	7	13	18	23	45	12	39	32
VaccDscaff10-processed-gene-0.5	0	0	0	0	3	5	0	0	0	0	0	0	0	0	0	0	0	0	1	0	4	0	0	0	1	0	0	0	0	0
VaccDscaff10-augustus-gene-0.24	40	15	22	10	10	16	17	16	26	9	9	37	15	25	14	19	27	23	27	16	23	27	14	25	53	32	54	18	19	26
VaccDscaff10-augustus-gene-0.23	0	0	0	0	0	0	0	0	0	0	0	0	0	0	0	0	0	0	0	0	0	0	0	0	0	0	0	0	0	0
VaccDscaff10-processed-gene-0.4	20	23	45	29	31	38	27	26	65	32	29	24	15	47	19	50	10	24	10	5	3	29	21	15	14	15	13	15	19	18
VaccDscaff10-processed-gene-0.7	3	24	64	43	26	9	0	0	0	4	54	5	2	7	11	4	0	5	12	7	2	11	29	7	30	90	34	21	23	50
VaccDscaff10-augustus-gene-0.25	46	50	24	44	38	22	32	34	14	32	14	30	39	24	29	37	42	54	23	28	33	7	21	31	16	29	22	13	26	15
VaccDscaff10-snap-gene-0.30	1	0	0	0	5	3	11	7	0	0	0	2	2	3	3	2	7	12	12	14	9	5	0	1	8	6	3	11	7	7
VaccDscaff10-snap-gene-1.30	0	0	0	0	0	0	0	0	0	0	0	0	0	0	0	0	0	0	0	0	0	0	0	0	0	0	0	0	0	0
VaccDscaff10-augustus-gene-1.21	0	0	0	0	0	0	0	0	0	0	0	0	0	0	0	0	0	0	0	0	0	0	0	0	0	0	0	0	0	0
VaccDscaff10-processed-gene-1.10	0	0	0	0	0	0	0	0	0	0	0	0	0	0	0	0	0	0	0	0	0	0	0	0	0	0	0	0	0	0
VaccDscaff10-augustus-gene-1.22	0	0	0	0	0	0	0	0	0	0	0	0	0	0	0	0	0	0	0	0	0	0	0	0	0	0	0	0	0	0
VaccDscaff10-processed-gene-1.2	0	0	0	0	0	0	0	0	0	0	0	0	0	0	0	0	0	0	0	0	0	0	0	0	0	0	0	0	0	0
VaccDscaff10-augustus-gene-1.24	10	11	5	0	0	0	4	9	2	0	11	0	10	3	2	7	24	0	24	17	9	0	0	0	4	4	2	8	2	7
VaccDscaff10-augustus-gene-1.25	205	251	228	277	213	306	56	55	63	45	55	87	81	50	45	88	116	98	19	16	38	70	44	17	6	7	3	5	15	10
VaccDscaff10-augustus-gene-1.26	20	12	39	20	27	38	11	11	28	19	14	3	2	9	12	10	10	16	23	25	26	37	57	17	18	14	18	7	0	15
VaccDscaff10-augustus-gene-1.23	206	171	147	183	183	145	99	148	125	120	129	163	201	205	134	229	180	172	179	144	159	172	176	109	227	228	231	230	202	235
VaccDscaff10-snap-gene-2.38	28	38	48	59	44	52	36	56	38	11	36	20	17	19	28	13	46	34	38	15	13	8	40	22	62	32	14	45	16	45
VaccDscaff10-processed-gene-2.15	47	22	22	38	12	55	14	22	19	11	23	8	9	4	12	17	5	20	3	3	22	4	3	5	8	10	9	0	11	3
VaccDscaff10-processed-gene-2.3	244	261	270	257	203	302	268	273	338	214	258	264	213	254	208	257	223	276	415	311	406	338	431	243	333	391	508	406	367	380
VaccDscaff10-processed-gene-2.7	0	0	0	0	0	0	0	0	0	0	0	0	0	0	0	0	0	0	0	0	0	0	0	0	0	0	0	0	0	0
VaccDscaff10-augustus-gene-2.34	4	7	9	27	5	22	6	0	0	0	4	5	0	0	3	0	0	0	0	2	0	0	0	0	0	0	0	0	0	0
VaccDscaff10-snap-gene-2.40	89	76	152	104	96	105	92	70	121	56	126	73	97	124	71	89	89	86	68	105	48	45	74	43	56	36	111	82	56	114
VaccDscaff10-snap-gene-2.41	13	20	10	39	20	8	7	0	6	7	9	0	6	1	11	17	7	20	0	0	2	0	0	24	2	2	0	5	0	0
VaccDscaff10-augustus-gene-2.35	0	1	0	0	0	6	0	3	10	7	1	0	0	5	3	2	3	4	4	6	12	9	30	20	2	12	14	2	8	5
VaccDscaff10-augustus-gene-2.33	8	9	11	4	2	14	14	8	28	26	1	3	15	11	26	13	22	9	14	11	27	37	8	12	16	8	16	5	18	19
VaccDscaff10-augustus-gene-2.36	45	41	65	46	59	66	9	17	9	9	21	24	16	2	21	9	10	17	0	2	0	0	12	0	0	2	3	1	3	3
VaccDscaff10-processed-gene-2.27	0	0	0	0	1	3	0	0	0	0	0	0	0	0	0	10	4	0	3	0	0	0	0	0	0	0	0	0	0	0
VaccDscaff10-processed-gene-3.0	0	0	0	0	0	0	0	0	0	0	0	0	0	0	0	0	0	0	0	0	0	0	0	0	0	0	0	0	0	0
VaccDscaff10-processed-gene-3.1	0	0	0	0	0	0	0	0	0	0	0	0	0	0	0	0	0	0	0	0	0	0	0	0	0	0	0	0	0	0
VaccDscaff10-augustus-gene-3.30	0	0	0	0	0	0	0	0	0	0	0	0	0	0	0	0	0	0	0	0	0	0	0	0	0	0	0	0	0	0
VaccDscaff10-snap-gene-3.36	0	0	0	0	0	0	0	0	0	0	0	0	0	0	0	0	0	0	0	0	0	0	0	0	0	0	0	0	0	0
VaccDscaff10-processed-gene-3.14	0	0	0	0	0	0	0	0	0	0	0	0	0	0	0	0	0	0	0	0	0	0	0	0	0	0	0	0	0	0
VaccDscaff10-processed-gene-3.9	0	0	7	1	1	0	5	0	0	0	0	7	3	0	0	0	8	1	0	0	0	0	0	0	0	0	0	0	0	5
VaccDscaff10-processed-gene-3.15	0	0	0	2	0	0	2	0	0	0	0	0	0	1	0	0	0	0	0	0	0	0	0	0	0	0	1	0	0	0
VaccDscaff10-processed-gene-3.4	0	0	0	0	0	0	0	0	0	0	0	0	0	0	0	0	0	0	0	0	0	0	0	0	0	0	0	0	0	0
VaccDscaff10-processed-gene-3.27	0	0	0	0	0	0	0	0	0	0	0	0	0	0	0	0	0	0	0	0	0	0	0	0	0	0	0	0	0	0
VaccDscaff10-processed-gene-3.5	0	0	0	0	0	0	0	0	0	0	0	0	0	0	0	0	0	0	0	0	0	0	0	0	0	0	0	0	0	0
VaccDscaff10-snap-gene-3.42	0	0	0	0	0	0	0	0	0	0	0	0	0	0	0	0	0	0	0	0	0	0	0	0	0	0	0	0	0	0
VaccDscaff10-snap-gene-3.41	0	0	0	2	2	0	0	0	0	0	0	0	0	0	0	0	0	0	0	0	0	0	0	0	0	0	0	0	0	0
VaccDscaff10-snap-gene-3.38	0	1	0	0	0	0	0	0	0	0	0	0	0	0	0	0	0	0	0	0	0	0	0	0	0	0	0	0	0	0
VaccDscaff10-processed-gene-3.7	0	0	0	0	0	0	0	0	0	0	0	0	0	0	0	0	0	0	0	0	0	0	0	0	0	0	0	0	0	0
VaccDscaff10-snap-gene-3.40	5	3	13	28	16	39	1	12	12	7	6	10	5	4	1	2	5	11	3	8	1	0	13	7	20	21	24	1	18	2
VaccDscaff10-processed-gene-3.28	0	0	0	0	0	0	0	0	0	0	0	0	0	0	0	0	0	0	0	0	0	0	0	0	0	0	0	0	0	0
VaccDscaff10-snap-gene-4.39	117	92	79	101	108	73	182	161	193	77	114	101	99	125	129	118	124	122	140	63	77	107	145	97	121	125	126	117	107	111
VaccDscaff10-snap-gene-4.42	160	164	179	183	187	274	47	59	75	86	36	45	102	100	95	115	94	107	10	22	10	18	35	13	48	27	18	24	34	20
VaccDscaff10-processed-gene-4.11	24	18	14	23	8	31	12	10	10	6	7	0	10	2	4	2	5	3	0	0	0	0	0	0	9	9	0	3	20	1
VaccDscaff10-snap-gene-4.41	1231	1333	1061	1209	1349	1057	600	616	660	653	636	662	1029	993	1037	1048	972	1033	729	787	999	824	870	649	631	837	782	844	728	952
VaccDscaff10-processed-gene-4.17	1	1	0	1	0	0	0	0	0	0	2	0	0	0	0	0	0	0	2	0	3	5	2	0	0	12	0	0	0	1
VaccDscaff10-processed-gene-4.5	161	167	186	164	181	161	212	190	276	157	217	180	143	184	160	219	190	168	360	344	378	424	451	491	239	265	327	185	292	304
VaccDscaff10-augustus-gene-4.35	42	53	38	26	63	85	62	16	21	9	24	10	32	16	26	33	28	33	0	0	0	0	0	0	0	0	0	0	0	0
VaccDscaff10-snap-gene-4.44	94	72	65	89	68	104	24	5	18	10	22	0	27	31	50	35	31	44	2	1	8	0	2	0	23	11	16	8	2	2
VaccDscaff10-processed-gene-4.10	0	0	0	0	0	0	0	0	0	0	0	0	0	0	0	0	0	0	0	0	0	0	0	0	0	0	0	0	0	0
VaccDscaff10-augustus-gene-5.29	175	136	132	144	120	90	205	199	159	194	221	193	172	131	155	235	129	187	137	109	142	58	189	150	143	90	153	107	133	122
VaccDscaff10-snap-gene-5.32	49	54	68	49	45	78	49	52	47	54	45	53	39	24	36	38	43	54	41	32	29	73	42	49	27	21	32	20	48	29
VaccDscaff10-augustus-gene-5.30	168	164	240	152	192	207	184	133	151	169	218	188	122	160	175	213	150	228	32	33	28	12	41	41	50	28	42	33	39	40
VaccDscaff10-snap-gene-5.33	40	24	33	23	31	42	29	27	25	16	14	38	17	43	9	36	9	12	15	4	2	33	5	5	9	4	10	7	3	3
VaccDscaff10-augustus-gene-5.28	88	65	68	89	61	126	15	18	23	25	31	18	47	51	27	53	37	42	84	59	66	69	110	101	160	127	144	116	70	105
VaccDscaff10-snap-gene-5.38	328	368	351	305	336	229	341	292	401	250	280	206	366	353	364	366	351	352	220	178	238	145	212	205	174	141	234	171	159	173
VaccDscaff10-processed-gene-6.0	268	199	297	238	229	103	721	601	583	772	509	937	937	1112	968	1152	1029	976	31	28	65	31	47	31	31	8	21	16	37	16
VaccDscaff10-snap-gene-6.30	0	0	0	0	0	0	0	0	0	0	0	0	0	0	0	0	0	0	0	0	0	0	0	0	0	0	0	0	0	0
VaccDscaff10-processed-gene-6.8	0	0	0	0	0	0	0	0	0	0	0	0	0	0	0	0	0	0	0	0	0	0	0	0	0	0	5	0	0	0
VaccDscaff10-augustus-gene-6.25	69	70	55	69	57	79	83	66	55	68	60	97	65	72	51	73	65	41	76	92	83	76	57	57	85	122	91	95	62	72
VaccDscaff10-snap-gene-6.32	2	6	13	10	4	6	7	5	7	9	9	6	7	2	2	2	5	2	0	0	0	0	0	7	0	1	0	0	0	1
VaccDscaff10-augustus-gene-6.26	64	31	82	54	45	17	398	300	390	466	383	466	527	309	426	460	426	394	128	130	105	122	134	156	54	26	63	42	37	82
VaccDscaff10-augustus-gene-6.21	336	273	289	216	314	270	267	293	249	229	293	358	311	281	307	404	350	270	231	218	305	243	280	196	204	242	182	201	242	209
VaccDscaff10-processed-gene-6.13	271	280	294	329	324	507	197	189	199	182	249	155	71	145	118	152	149	136	197	178	155	224	185	165	166	164	144	112	179	198
VaccDscaff10-snap-gene-6.28	172	190	241	238	168	134	265	161	271	234	290	279	266	155	169	168	183	169	935	584	546	680	535	454	1577	1069	1459	1128	1234	1562
VaccDscaff10-processed-gene-7.17	1	4	9	0	0	5	2	5	6	17	1	4	0	10	0	3	4	13	0	2	4	0	0	0	0	0	0	0	0	1
VaccDscaff10-processed-gene-6.15	0	0	0	0	0	0	0	0	0	0	0	0	0	0	0	0	0	0	0	0	0	0	0	0	0	0	0	0	0	0
VaccDscaff10-processed-gene-6.16	0	0	0	0	0	0	0	0	0	0	0	0	0	0	0	0	0	0	1	0	0	0	0	0	0	0	0	0	0	0
VaccDscaff10-augustus-gene-7.39	259	328	264	301	304	331	161	198	283	303	214	284	263	260	235	255	243	272	187	146	127	133	139	186	171	151	207	115	180	76
VaccDscaff10-augustus-gene-7.30	0	0	0	0	0	0	0	0	0	0	0	0	0	0	0	0	0	0	0	0	0	0	0	0	0	0	0	0	0	0
VaccDscaff10-snap-gene-7.43	540	587	566	452	506	518	547	524	412	406	520	407	661	575	650	668	570	606	287	270	355	260	406	303	478	323	355	304	406	386
VaccDscaff10-processed-gene-7.3	0	0	0	0	0	0	0	0	0	0	0	0	0	0	0	0	1	0	1	0	0	0	0	0	0	0	0	0	0	0
VaccDscaff10-augustus-gene-7.40	488	480	595	485	404	458	400	495	605	440	446	383	483	357	405	406	379	390	212	176	220	184	182	209	277	192	252	185	150	221
VaccDscaff10-processed-gene-7.19	124	47	146	57	44	80	151	219	177	198	230	190	317	268	174	231	182	136	484	582	484	641	539	707	228	205	322	185	160	276
VaccDscaff10-augustus-gene-7.33	59	37	77	48	48	39	364	372	459	365	397	472	194	197	126	197	171	151	126	83	81	79	125	69	51	35	42	47	66	47
VaccDscaff10-augustus-gene-7.34	88	113	139	135	88	122	70	163	98	114	87	127	80	92	134	133	89	128	88	59	96	68	121	68	88	99	121	105	116	135
VaccDscaff10-snap-gene-7.51	792	665	696	702	745	567	500	704	809	570	767	672	604	720	674	740	652	651	1146	1064	1100	865	1275	1106	946	929	932	841	1121	965
VaccDscaff10-augustus-gene-7.35	1716	1757	1774	1513	1555	1668	1985	2571	2661	2387	3184	2564	1627	1793	1718	2054	1632	1940	1941	1815	1755	1362	2311	1817	2904	2758	2814	2211	2909	2545
VaccDscaff10-snap-gene-7.48	17	5	2	6	2	6	3	0	0	0	1	0	4	2	1	5	3	5	44	11	38	44	52	16	24	26	21	25	33	34
VaccDscaff10-processed-gene-8.12	51	54	85	47	61	101	71	117	89	69	96	70	29	52	69	42	30	52	30	40	40	33	18	25	49	37	72	30	36	42
VaccDscaff10-snap-gene-8.40	0	0	0	0	0	0	0	0	0	0	0	0	0	0	0	0	0	0	0	0	0	0	0	0	0	0	0	0	0	0
VaccDscaff10-snap-gene-8.38	556	707	704	694	605	831	320	310	388	418	413	314	499	374	389	529	489	400	253	327	216	236	358	134	330	283	258	213	172	212
VaccDscaff10-augustus-gene-8.31	2	11	13	3	7	0	13	13	15	4	1	9	2	4	3	9	11	5	2	0	1	1	0	1	8	2	0	0	0	4
VaccDscaff10-processed-gene-8.3	3	2	7	0	3	0	0	1	0	0	0	0	0	0	2	0	0	0	1	0	0	4	0	0	0	0	4	0	0	0
VaccDscaff10-snap-gene-8.42	199	276	247	213	218	174	370	360	476	303	315	380	249	293	285	257	270	327	273	266	303	177	377	234	511	444	497	466	412	552
VaccDscaff10-augustus-gene-8.33	75	102	103	78	60	96	29	43	37	24	46	25	38	40	60	62	44	42	8	19	10	10	17	6	20	30	45	17	21	44
VaccDscaff10-augustus-gene-8.34	22	14	10	7	11	10	83	48	39	48	18	32	33	38	53	46	33	32	49	12	35	60	22	31	46	27	44	32	18	59
VaccDscaff10-augustus-gene-8.35	337	260	481	350	304	373	385	515	459	472	420	460	422	457	493	489	408	436	444	352	351	332	333	410	609	381	450	443	372	520
VaccDscaff10-processed-gene-8.19	4	8	16	9	3	3	0	0	0	0	0	3	2	4	1	1	0	2	0	3	3	0	0	3	0	0	2	0	0	0
VaccDscaff10-processed-gene-8.20	0	0	0	0	4	0	0	1	7	0	0	0	0	0	0	0	0	0	0	0	1	0	0	1	1	0	0	0	4	1
VaccDscaff10-augustus-gene-8.30	0	0	0	0	0	0	5	0	4	0	0	0	0	0	0	0	0	0	0	0	0	0	0	0	0	0	0	0	0	0
VaccDscaff10-snap-gene-9.20	117	172	207	231	148	251	83	87	130	61	66	74	57	94	95	93	51	104	22	27	19	18	18	18	48	38	16	35	30	49
VaccDscaff10-augustus-gene-9.18	180	153	195	174	164	280	38	77	61	65	36	49	92	90	51	89	61	53	19	30	16	19	10	15	26	34	23	7	14	27
VaccDscaff10-processed-gene-9.2	11	21	6	9	9	8	12	44	11	21	30	20	2	6	7	9	12	5	4	12	3	11	39	20	27	27	26	7	14	19
VaccDscaff10-processed-gene-9.4	10	6	15	8	2	20	7	0	4	6	11	5	11	7	5	2	2	23	13	9	19	0	9	22	5	13	14	25	12	2
VaccDscaff10-augustus-gene-9.17	72	72	107	131	116	187	47	49	41	28	23	50	43	53	56	37	55	49	42	13	24	30	22	18	50	21	40	37	30	46
VaccDscaff10-snap-gene-9.23	960	926	1179	863	870	1161	319	212	269	344	156	305	621	483	633	795	623	562	692	452	800	609	727	722	506	515	707	534	710	577
VaccDscaff10-snap-gene-10.30	532	501	488	441	481	683	111	91	70	87	30	175	521	356	446	603	346	390	119	51	70	79	115	44	88	110	81	80	75	103
VaccDscaff10-augustus-gene-10.22	5	5	0	0	0	2	0	1	0	3	5	0	0	0	0	0	0	0	0	0	0	0	0	0	0	0	0	0	0	0
VaccDscaff10-processed-gene-10.0	1	2	0	2	0	0	0	6	0	0	0	0	0	0	1	0	0	0	3	0	7	1	0	0	5	0	4	0	0	6
VaccDscaff10-snap-gene-10.33	202	223	271	268	208	397	38	9	37	41	9	22	43	35	41	45	50	53	99	86	96	117	55	56	82	136	87	73	56	88
VaccDscaff10-snap-gene-10.34	92	126	142	78	87	120	46	58	30	42	49	22	54	59	23	47	44	35	17	46	19	27	23	22	23	20	13	10	11	20
VaccDscaff10-snap-gene-10.35	225	227	271	148	221	249	121	126	121	189	140	130	187	241	216	253	206	235	489	484	393	449	390	491	641	637	742	430	513	692
VaccDscaff10-processed-gene-10.3	169	165	137	173	162	106	244	260	295	281	308	256	242	223	181	234	256	220	373	306	263	325	431	219	458	341	509	330	331	327
VaccDscaff10-processed-gene-11.6	217	265	190	274	228	193	81	121	141	82	117	91	82	84	138	115	133	130	68	79	68	47	55	90	56	37	92	36	37	55
VaccDscaff10-augustus-gene-11.24	0	0	0	0	0	0	0	0	0	0	0	0	0	1	0	0	0	0	7	3	4	12	2	0	1	0	0	0	4	5
VaccDscaff10-augustus-gene-11.22	28	14	50	30	23	45	8	27	13	23	9	26	21	16	21	22	15	38	14	4	6	12	21	7	23	4	1	21	10	18
VaccDscaff10-augustus-gene-11.25	0	0	0	0	0	0	0	3	0	0	0	5	0	0	0	0	0	0	2	0	0	0	0	0	0	0	0	0	0	0
VaccDscaff10-augustus-gene-11.26	243	311	192	317	224	206	365	366	281	380	409	415	319	350	311	326	287	311	184	184	126	205	176	129	343	232	290	261	238	285
VaccDscaff10-augustus-gene-11.27	687	751	526	922	788	1112	970	1734	1905	1332	2285	1405	507	418	425	605	370	486	1240	1373	1019	791	1611	945	1479	1414	1284	900	1555	1016
VaccDscaff10-processed-gene-11.3	165	227	336	306	227	490	25	27	59	13	45	58	100	78	68	54	60	26	503	755	539	576	726	703	90	130	104	151	131	170
VaccDscaff10-augustus-gene-11.23	185	134	171	149	148	190	101	114	148	154	102	105	138	79	122	121	104	129	114	79	95	75	138	92	128	81	73	63	93	100
VaccDscaff10-augustus-gene-12.33	333	343	399	294	216	429	481	392	581	395	454	416	316	307	320	300	255	266	1328	1414	1593	1427	1780	1474	1258	1189	1342	1054	1200	1315
VaccDscaff10-augustus-gene-12.36	227	195	258	233	221	245	192	303	289	224	266	259	143	149	190	177	151	177	97	102	86	91	85	142	130	139	204	140	149	97
VaccDscaff10-processed-gene-12.14	22	22	74	46	45	91	0	0	0	0	0	0	0	1	0	0	0	0	0	0	0	0	0	0	0	0	0	0	0	0
VaccDscaff10-augustus-gene-12.37	6	12	29	7	8	5	30	25	30	10	55	13	29	6	11	24	9	7	1	0	0	4	0	0	0	0	0	0	0	0
VaccDscaff10-augustus-gene-12.35	26	22	19	38	33	37	14	4	10	0	14	17	12	15	7	12	8	11	14	6	11	13	13	8	22	20	24	30	16	16
VaccDscaff10-snap-gene-12.49	58	64	69	31	66	77	3	17	14	10	16	6	7	23	14	26	16	13	36	46	91	90	78	111	7	12	24	15	0	21
VaccDscaff10-processed-gene-12.22	0	0	0	0	0	0	0	0	0	0	0	0	0	0	0	0	0	0	0	0	0	0	0	0	0	0	0	0	0	0
VaccDscaff10-processed-gene-12.6	0	0	0	0	0	0	0	0	0	0	0	0	0	0	0	0	0	0	0	0	0	0	0	0	0	0	0	0	0	0
VaccDscaff10-augustus-gene-12.39	29	26	41	14	22	14	3	25	36	14	15	38	28	41	39	22	35	20	53	3	26	25	20	24	0	16	8	6	20	28
VaccDscaff10-snap-gene-12.50	2	0	2	4	14	4	0	6	0	2	0	0	2	0	4	0	5	9	0	0	0	0	0	0	0	0	0	0	0	0
VaccDscaff10-processed-gene-12.27	0	0	0	0	0	0	0	0	0	0	0	0	0	0	0	0	0	0	0	0	0	0	0	0	0	0	0	0	0	0
VaccDscaff10-augustus-gene-12.41	0	3	5	0	0	5	0	0	0	0	0	0	0	0	0	0	2	0	0	0	0	0	0	0	0	6	0	0	0	0
VaccDscaff10-augustus-gene-12.42	4	6	13	14	10	9	37	7	15	6	29	34	27	15	27	2	9	17	101	50	91	76	90	123	118	106	162	151	214	152
VaccDscaff10-processed-gene-13.1	0	0	0	0	0	0	0	0	0	0	0	0	0	0	0	0	0	0	0	0	0	0	0	0	0	0	0	0	0	0
VaccDscaff10-processed-gene-13.2	62	72	95	77	69	155	16	60	100	36	92	44	29	35	25	32	38	54	1451	1309	1533	1569	1544	1769	406	558	758	758	745	784
VaccDscaff10-snap-gene-13.29	0	0	0	0	3	6	0	0	0	0	0	0	0	0	0	0	1	2	36	25	16	32	35	26	24	19	14	9	25	4
VaccDscaff10-augustus-gene-13.25	202	156	260	149	146	190	136	123	114	67	44	87	253	167	158	169	204	171	73	91	58	86	67	94	34	69	124	28	100	49
VaccDscaff10-snap-gene-13.30	24	5	16	15	26	13	68	75	59	40	71	22	10	8	24	14	13	44	327	257	154	283	266	244	485	323	509	327	262	384
VaccDscaff10-augustus-gene-13.26	361	498	671	521	409	507	424	478	535	449	473	604	446	452	535	390	478	404	415	441	392	306	403	374	570	462	579	411	435	580
VaccDscaff10-snap-gene-13.35	13	12	20	9	5	11	0	0	9	4	0	0	4	4	13	3	1	2	106	109	121	103	67	98	29	50	60	45	29	38
VaccDscaff10-augustus-gene-13.28	16	26	30	30	23	16	5	24	10	3	11	28	13	22	17	7	3	18	2	2	2	0	0	7	1	10	10	2	1	10
VaccDscaff10-augustus-gene-14.16	5	0	0	1	0	2	0	0	0	0	0	0	0	0	0	0	0	0	1	0	0	0	0	0	0	0	6	0	0	2
VaccDscaff10-snap-gene-14.21	36	26	14	20	39	20	8	8	43	13	26	6	9	15	27	30	19	7	12	12	16	13	25	13	11	18	10	20	29	17
VaccDscaff10-augustus-gene-14.13	0	0	0	0	0	0	0	0	0	0	0	0	0	0	0	0	0	0	0	0	1	0	0	0	0	0	0	0	0	0
VaccDscaff10-augustus-gene-14.14	3	11	8	0	2	4	0	0	0	0	0	0	2	0	2	0	0	10	1	0	5	0	7	4	0	2	0	0	0	0
VaccDscaff10-augustus-gene-14.15	0	0	0	0	0	0	0	0	0	0	0	0	0	0	0	0	0	0	0	2	0	5	0	0	12	13	11	16	7	3
VaccDscaff10-processed-gene-15.10	0	0	0	0	0	0	0	0	0	0	0	0	0	0	0	0	0	0	0	0	0	0	0	0	0	0	0	0	0	0
VaccDscaff10-snap-gene-15.44	0	0	0	0	0	0	0	0	0	0	0	0	0	0	0	0	0	0	0	0	0	0	0	0	0	0	0	0	0	0
VaccDscaff10-snap-gene-15.46	1	0	3	0	1	29	0	0	0	0	0	3	4	0	5	0	0	0	0	0	0	0	0	0	0	0	0	0	0	0
VaccDscaff10-processed-gene-15.9	0	0	0	0	0	0	0	0	0	0	0	0	0	0	0	0	0	0	0	0	0	0	0	0	0	0	0	0	0	0
VaccDscaff10-snap-gene-15.42	42	79	61	102	79	150	66	72	106	49	115	133	32	45	67	45	37	122	64	56	32	2	75	37	132	95	103	67	127	122
VaccDscaff10-augustus-gene-15.38	16	31	41	11	27	33	15	37	32	13	14	25	25	9	12	12	11	18	25	6	2	7	11	0	24	36	7	14	18	25
VaccDscaff10-processed-gene-15.22	0	0	0	3	0	2	0	0	0	0	0	0	0	0	0	0	0	0	1	0	0	0	6	0	0	0	9	4	5	4
VaccDscaff10-augustus-gene-15.39	5	8	16	3	3	19	7	4	18	0	4	12	3	3	2	0	1	11	0	3	0	0	0	0	9	10	0	5	10	9
VaccDscaff10-snap-gene-15.47	2	0	0	2	0	3	0	0	0	0	0	0	7	0	0	0	3	0	0	1	0	0	0	0	0	0	0	0	0	1
VaccDscaff10-snap-gene-16.37	187	169	219	199	197	185	138	128	125	108	153	128	125	152	149	192	164	162	69	79	108	88	76	139	82	47	37	58	61	69
VaccDscaff10-snap-gene-16.36	2	7	10	19	1	29	0	0	0	0	2	14	0	0	2	0	0	0	7	2	0	2	0	0	0	0	0	0	0	0
VaccDscaff10-snap-gene-16.35	0	0	0	0	0	1	0	0	0	1	0	0	0	0	0	0	0	0	0	0	0	6	0	0	0	0	4	8	5	2
VaccDscaff10-processed-gene-16.6	0	0	0	0	0	0	0	0	0	0	0	0	0	0	0	0	0	0	0	0	0	0	0	0	0	0	0	0	0	0
VaccDscaff10-snap-gene-16.38	0	0	0	0	0	0	0	0	0	0	0	0	0	0	0	0	0	0	0	0	0	0	0	0	0	0	0	0	1	0
VaccDscaff10-snap-gene-16.39	17	36	53	14	41	20	27	23	26	30	19	16	12	9	26	20	6	16	20	10	4	7	7	5	31	16	23	16	15	7
VaccDscaff10-processed-gene-16.20	0	0	0	0	0	0	0	0	0	0	0	0	0	0	0	0	0	0	0	0	0	0	0	0	0	0	0	0	0	0
VaccDscaff10-augustus-gene-17.19	71	64	61	50	38	102	37	70	51	44	55	45	30	51	43	39	25	46	21	12	18	11	1	27	8	1	0	3	4	16
VaccDscaff10-augustus-gene-17.20	0	0	0	0	0	0	0	0	0	0	0	0	0	0	0	0	0	0	0	0	0	0	0	0	0	0	0	0	1	0
VaccDscaff10-processed-gene-17.8	0	0	0	0	0	0	12	4	12	4	0	14	2	4	5	0	0	0	0	0	0	0	0	0	0	0	0	0	0	0
VaccDscaff10-snap-gene-17.27	2	0	0	0	0	0	0	0	0	0	0	0	0	0	0	0	0	5	0	0	0	0	0	0	0	0	0	0	0	0
VaccDscaff10-processed-gene-17.10	0	0	0	0	1	2	0	0	0	0	4	0	0	2	0	0	0	0	0	0	0	0	0	0	0	0	0	0	0	0
VaccDscaff10-snap-gene-17.28	70	97	113	144	120	190	47	44	65	58	26	71	70	63	113	55	51	50	271	185	276	253	280	207	144	146	221	259	249	160
VaccDscaff10-augustus-gene-17.23	0	0	0	0	0	0	0	0	0	0	0	0	0	0	0	0	0	0	0	0	0	0	0	0	0	10	0	0	0	0
VaccDscaff10-snap-gene-17.30	108	84	108	117	83	80	95	194	126	108	108	132	98	111	130	87	113	127	57	58	81	55	101	38	82	75	112	86	67	62
VaccDscaff10-processed-gene-17.15	0	0	0	0	0	0	2	0	0	0	0	0	6	0	0	0	0	0	0	0	0	0	0	0	1	0	5	0	3	0
VaccDscaff10-augustus-gene-18.36	5	11	0	0	2	0	5	20	45	8	56	18	8	4	14	20	0	4	93	76	39	45	78	76	229	162	152	251	206	206
VaccDscaff10-processed-gene-18.12	0	0	0	0	0	0	0	0	0	0	0	0	0	0	0	0	0	0	0	0	0	0	0	0	0	0	0	0	0	0
VaccDscaff10-augustus-gene-18.34	0	0	0	0	0	0	0	0	0	3	0	0	0	0	0	0	0	0	4	0	0	0	0	0	0	0	0	0	0	0
VaccDscaff10-snap-gene-18.40	279	317	421	354	315	372	209	232	293	200	262	294	255	274	230	319	232	227	184	202	263	196	144	176	173	172	119	145	132	169
VaccDscaff10-processed-gene-18.20	0	0	0	0	0	0	0	0	0	0	0	0	0	0	0	0	0	0	0	0	0	0	0	0	0	0	0	0	0	0
VaccDscaff10-augustus-gene-18.38	0	0	0	0	0	0	0	0	0	0	0	0	0	0	0	0	0	0	0	0	0	0	0	0	0	0	0	0	0	0
VaccDscaff10-processed-gene-19.8	0	0	0	0	0	0	0	0	0	0	0	0	0	0	0	0	0	0	0	0	0	0	0	0	0	0	0	0	0	0
VaccDscaff10-snap-gene-19.38	0	0	0	0	0	0	0	0	0	0	0	0	0	0	0	0	0	0	0	0	0	0	0	0	0	0	0	0	0	0
VaccDscaff10-augustus-gene-19.37	0	0	0	0	0	0	0	0	0	0	0	0	0	0	0	0	0	0	0	0	0	0	0	0	0	0	0	0	0	0
VaccDscaff10-augustus-gene-20.28	134	217	231	236	191	318	5	6	13	6	14	5	55	61	67	42	37	34	5	7	4	0	4	16	9	8	3	2	1	5
VaccDscaff10-augustus-gene-20.36	28	16	13	31	29	22	36	17	28	27	30	24	29	19	22	33	35	19	14	6	6	10	1	4	15	1	6	5	9	10
VaccDscaff10-augustus-gene-20.29	10	7	32	18	16	49	12	15	25	11	45	22	35	3	26	8	12	14	15	14	12	21	18	32	24	2	23	12	12	22
VaccDscaff10-processed-gene-20.16	0	0	0	2	0	0	0	0	0	1	0	0	0	0	0	0	0	0	0	1	0	0	0	0	0	0	0	0	0	0
VaccDscaff10-processed-gene-20.4	2	13	13	4	27	27	0	6	0	0	4	6	7	9	13	11	9	17	15	5	0	13	8	5	14	9	4	13	6	13
VaccDscaff10-processed-gene-20.18	21	16	24	10	19	47	6	13	4	1	9	6	17	5	8	3	14	1	28	22	12	28	18	25	30	8	28	7	27	3
VaccDscaff10-processed-gene-20.6	13	10	6	15	9	28	0	6	0	2	2	0	6	4	0	2	7	10	25	16	16	3	23	13	6	18	11	3	27	4
VaccDscaff10-snap-gene-20.40	11	25	11	13	13	22	6	7	0	0	7	2	5	4	8	9	3	10	23	56	11	19	20	6	22	33	21	12	30	28
VaccDscaff10-snap-gene-20.39	25	19	34	21	49	37	10	13	27	17	34	18	12	38	26	29	9	40	14	4	13	5	4	5	11	18	8	2	19	30
VaccDscaff10-augustus-gene-20.32	0	7	3	0	3	1	6	0	3	0	4	0	4	1	1	8	2	0	1	0	0	0	0	0	1	3	0	3	0	0
VaccDscaff10-processed-gene-20.8	35	33	23	33	40	63	11	17	12	12	22	8	12	21	37	31	31	21	18	6	6	16	14	22	5	4	11	6	1	12
VaccDscaff10-augustus-gene-21.28	27	18	18	14	18	27	27	19	52	22	34	7	21	25	20	20	36	15	30	24	69	20	38	59	57	36	59	6	56	39
VaccDscaff10-augustus-gene-20.35	95	119	404	107	141	265	47	25	7	11	3	25	87	79	106	45	75	47	0	0	1	0	0	0	7	0	0	2	0	0
VaccDscaff10-snap-gene-21.40	123	122	172	162	177	159	103	97	70	64	82	89	68	71	85	88	72	96	19	40	16	20	23	6	19	21	0	13	17	26
VaccDscaff10-snap-gene-21.34	22	21	29	21	23	28	3	8	13	6	0	3	9	10	0	4	1	11	5	6	15	13	0	14	6	17	15	2	9	3
VaccDscaff10-snap-gene-21.35	31	31	39	56	18	50	10	2	12	5	1	7	18	7	9	8	3	1	8	6	6	7	0	8	0	0	7	0	1	4
VaccDscaff10-augustus-gene-21.31	62	115	93	87	95	93	38	92	84	50	110	144	67	57	56	84	74	53	39	27	59	23	35	26	10	2	16	24	6	32
VaccDscaff10-augustus-gene-21.32	32	40	46	63	47	65	49	70	45	77	48	32	56	53	54	59	51	92	31	33	22	11	14	23	26	22	21	21	6	11
VaccDscaff10-augustus-gene-21.33	146	114	105	144	75	95	81	67	53	64	74	117	181	149	109	173	157	114	45	42	49	40	25	18	56	36	44	42	20	56
VaccDscaff10-augustus-gene-21.27	12	20	34	3	10	15	6	13	24	0	8	3	28	15	9	14	20	6	10	14	9	1	8	13	12	17	26	22	2	10
VaccDscaff10-snap-gene-21.46	26	5	20	16	18	21	5	5	17	11	5	5	12	15	18	19	26	7	21	2	15	16	24	9	15	15	29	18	34	9
VaccDscaff10-augustus-gene-22.34	130	99	116	133	125	176	12	16	6	18	16	5	44	43	60	62	61	37	9	9	17	5	17	1	26	9	28	17	9	3
VaccDscaff10-snap-gene-22.54	0	0	0	0	0	0	0	0	0	0	0	0	0	0	0	0	0	0	0	0	0	0	0	0	0	0	0	0	0	0
VaccDscaff10-processed-gene-22.29	0	0	0	0	0	0	0	0	0	0	0	0	0	0	0	0	0	0	0	0	0	0	0	0	2	0	0	0	0	0
VaccDscaff10-processed-gene-22.20	0	0	0	0	0	0	0	0	0	0	0	0	0	0	0	0	0	0	0	0	0	0	0	0	0	0	0	0	0	0
VaccDscaff10-processed-gene-22.11	0	0	0	0	0	0	0	0	0	0	0	0	0	0	0	0	0	0	0	0	6	0	0	0	0	0	0	0	0	0
VaccDscaff10-augustus-gene-22.36	88	75	110	95	124	129	54	42	62	27	56	64	89	100	89	109	93	66	52	41	50	50	49	29	57	69	40	62	38	36
VaccDscaff10-snap-gene-22.49	3	1	9	3	11	15	4	7	10	0	3	0	2	0	0	0	0	0	0	0	0	0	0	0	0	0	1	0	0	0
VaccDscaff10-augustus-gene-22.38	1	5	1	2	5	0	0	8	6	0	9	16	7	12	1	0	6	2	0	2	0	4	12	3	1	0	0	0	1	1
VaccDscaff10-augustus-gene-22.39	0	0	0	0	0	0	0	0	0	0	0	0	0	0	0	0	0	0	0	0	0	0	0	0	0	0	0	0	0	0
VaccDscaff10-augustus-gene-22.40	0	0	0	0	0	0	5	0	0	0	0	0	0	0	0	0	0	0	0	0	0	0	0	0	0	0	4	0	0	0
VaccDscaff10-augustus-gene-22.43	40	51	91	52	71	90	55	54	67	63	46	62	43	82	49	80	41	97	247	215	213	200	332	273	202	114	105	155	122	169
VaccDscaff10-snap-gene-22.58	29	35	46	17	21	10	12	21	23	10	13	4	19	29	18	8	11	43	6	9	12	0	0	10	24	12	8	6	7	9
VaccDscaff10-augustus-gene-22.41	0	0	0	0	0	0	0	0	0	0	5	0	3	1	7	7	10	3	0	0	5	0	0	5	3	0	0	2	0	0
VaccDscaff10-snap-gene-23.19	35	49	49	37	17	20	43	56	36	44	49	11	23	37	53	53	23	32	26	11	18	42	45	12	37	32	30	35	18	31
VaccDscaff10-augustus-gene-23.16	494	636	679	755	637	1334	151	164	222	102	188	102	63	42	157	39	37	137	161	144	124	112	150	117	46	83	50	74	62	59
VaccDscaff10-processed-gene-23.10	308	368	449	307	358	461	162	248	212	161	202	313	258	286	277	300	290	237	124	131	96	120	197	209	239	134	216	169	194	157
VaccDscaff10-processed-gene-23.11	0	0	0	0	0	0	0	0	0	0	0	0	0	0	0	0	0	0	0	0	0	0	0	0	0	0	0	0	0	0
VaccDscaff10-processed-gene-23.13	0	0	0	0	0	0	0	0	0	0	0	0	0	0	0	0	0	0	0	0	0	0	0	0	0	0	0	0	0	0
VaccDscaff10-augustus-gene-23.18	37	30	21	32	50	47	13	11	7	7	0	0	6	2	10	5	7	22	0	0	0	0	0	0	0	0	0	0	2	0
VaccDscaff10-snap-gene-24.29	0	1	3	6	0	5	0	1	7	0	0	1	0	1	1	2	0	1	4	2	6	0	0	0	0	4	0	3	0	0
VaccDscaff10-snap-gene-24.30	128	98	113	101	77	73	530	650	557	578	615	681	323	178	202	227	273	156	336	281	448	365	384	308	496	240	424	329	311	349
VaccDscaff10-augustus-gene-24.24	35	66	65	48	47	56	80	113	96	58	108	71	46	57	41	37	29	37	91	61	55	72	104	40	72	103	87	56	84	102
VaccDscaff10-processed-gene-24.12	104	106	104	114	130	144	122	127	155	108	216	121	86	110	110	71	97	96	18	17	12	6	39	7	24	12	9	24	15	27
VaccDscaff10-snap-gene-24.34	139	261	270	243	139	244	137	199	196	105	150	168	124	139	144	208	139	115	159	146	98	114	157	118	308	295	290	211	332	227
VaccDscaff10-augustus-gene-24.26	11	2	6	17	23	10	2	11	3	0	0	19	0	4	3	7	12	13	2	2	10	0	0	7	7	1	3	6	0	4
VaccDscaff10-augustus-gene-24.27	64	51	98	40	50	116	303	364	366	324	281	352	157	133	167	92	56	99	129	127	114	75	100	92	145	161	229	154	230	167
VaccDscaff10-snap-gene-24.37	356	438	596	501	370	569	564	684	646	537	631	510	252	326	337	219	254	303	244	150	178	187	201	158	487	391	481	390	330	444
VaccDscaff10-snap-gene-24.36	0	0	0	0	0	0	3	19	2	9	6	10	1	0	1	0	0	0	12	2	9	4	2	3	23	21	15	21	23	19
VaccDscaff10-processed-gene-24.6	0	0	0	2	0	0	73	94	50	7	23	55	0	0	0	0	0	2	35	15	15	21	42	21	36	8	42	11	26	25
VaccDscaff10-processed-gene-24.16	0	0	0	0	0	0	0	0	0	0	0	0	0	0	0	0	0	0	0	0	0	0	0	0	0	0	0	0	0	0
VaccDscaff10-augustus-gene-25.31	50	32	18	21	29	26	11	17	15	13	13	0	17	14	23	12	15	14	340	256	377	356	252	284	169	175	165	109	143	186
VaccDscaff10-processed-gene-24.21	0	0	0	0	0	0	0	0	0	0	0	0	0	0	0	0	0	0	0	0	0	0	0	0	0	0	0	0	0	0
VaccDscaff10-augustus-gene-25.32	13	8	7	12	0	10	27	19	7	2	3	15	7	10	8	11	6	33	6	15	9	9	4	0	6	3	17	7	15	0
VaccDscaff10-snap-gene-25.41	2821	2894	2465	2841	2546	2735	2599	3283	3795	3262	3801	3643	3100	3326	3199	3122	2513	2536	3472	3557	3120	3449	4272	3552	3747	3677	4686	4126	3754	3923
VaccDscaff10-augustus-gene-25.35	1	1	3	1	3	3	0	0	0	0	8	0	4	0	0	0	0	0	0	1	0	0	0	0	0	0	0	6	5	3
VaccDscaff10-snap-gene-25.43	13	25	24	19	10	12	28	25	27	12	12	3	11	15	21	15	10	14	2	6	18	1	6	12	4	8	14	19	0	15
VaccDscaff10-processed-gene-25.20	3	0	6	2	3	0	1	0	0	0	0	0	8	0	4	0	4	6	0	5	0	0	0	0	0	0	0	1	0	0
VaccDscaff10-processed-gene-25.29	41	75	79	54	72	67	8	21	7	11	1	0	30	31	25	37	32	48	4	5	1	0	0	3	5	0	0	2	0	11
VaccDscaff10-processed-gene-25.5	13	17	11	34	48	35	3	16	18	7	15	0	5	0	11	5	5	10	38	11	1	31	13	36	14	19	4	11	22	15
VaccDscaff10-augustus-gene-25.37	47	54	102	43	66	19	30	39	55	72	62	37	85	39	48	47	67	80	56	24	24	52	40	32	74	52	59	39	42	61
VaccDscaff10-processed-gene-25.25	20	41	29	21	24	4	21	14	32	27	54	23	47	42	10	20	35	16	20	10	11	20	11	22	4	4	0	3	21	1
VaccDscaff10-processed-gene-25.26	0	0	0	0	0	0	0	0	0	0	0	0	0	0	0	0	0	0	0	1	0	0	0	0	0	0	0	0	0	0
VaccDscaff10-snap-gene-25.46	68	81	65	80	83	12	38	41	17	9	25	24	36	74	37	114	55	43	112	116	148	183	104	192	56	96	121	45	96	86
VaccDscaff10-processed-gene-25.27	0	0	0	0	0	0	2	0	0	0	0	0	0	0	0	0	0	0	0	0	0	0	0	0	0	0	1	0	2	0
VaccDscaff10-processed-gene-25.28	0	0	0	0	0	0	0	0	0	0	0	0	0	0	0	0	0	0	0	0	0	0	0	0	0	0	0	0	0	0
VaccDscaff10-processed-gene-25.11	0	0	0	0	0	0	0	0	0	0	0	0	0	0	0	0	0	0	0	0	0	0	0	0	0	0	0	0	0	0
VaccDscaff10-processed-gene-25.12	0	0	0	0	0	0	0	0	0	0	0	0	0	0	0	0	0	0	0	0	0	0	0	0	0	0	0	0	0	0
VaccDscaff10-processed-gene-26.9	14	5	11	13	21	20	0	0	0	7	10	0	0	9	3	3	5	10	0	0	3	5	6	0	0	0	1	0	5	1
VaccDscaff10-processed-gene-26.2	118	124	146	123	120	128	31	41	51	49	43	58	65	43	38	64	50	59	20	15	11	2	29	14	17	5	8	15	14	10
VaccDscaff10-processed-gene-26.0	0	0	5	0	0	0	0	0	0	0	0	0	0	0	0	0	0	0	0	0	0	0	8	0	0	0	0	0	0	0
VaccDscaff10-augustus-gene-26.19	0	0	0	0	0	0	0	0	0	0	0	0	0	0	0	0	0	0	3	0	0	0	0	0	0	0	0	0	0	0
VaccDscaff10-processed-gene-26.5	96	62	113	106	82	166	82	56	158	69	158	136	105	96	62	64	56	70	273	287	230	294	322	317	171	169	189	126	171	217
VaccDscaff10-augustus-gene-26.20	17	23	27	29	21	26	0	15	13	4	0	20	6	6	19	21	8	9	3	2	1	2	0	2	1	2	0	2	0	0
VaccDscaff10-augustus-gene-26.21	0	0	0	0	0	0	0	0	0	0	0	0	0	0	0	0	0	0	0	0	0	0	0	0	0	0	0	0	0	0
VaccDscaff10-augustus-gene-26.18	1893	1962	1601	1881	1990	1168	3809	4050	4588	3466	4249	3962	2829	3359	3516	3591	3000	3531	9636	7602	7845	8759	9052	7798	10350	8950	11403	8585	8889	10157
VaccDscaff10-processed-gene-27.17	5	0	13	10	2	18	0	8	5	5	13	12	7	6	6	22	8	2	23	2	8	6	0	4	0	0	5	0	5	2
VaccDscaff10-snap-gene-27.57	338	360	325	290	344	333	395	513	686	413	464	507	401	374	308	429	361	336	706	736	726	688	1011	719	500	466	604	520	594	579
VaccDscaff10-augustus-gene-27.43	111	92	86	62	77	5	488	504	608	505	417	528	252	323	255	318	286	284	220	157	196	129	214	177	144	147	155	135	129	115
VaccDscaff10-augustus-gene-27.45	38	50	98	66	35	40	47	37	24	37	22	10	34	31	38	23	11	43	4	4	3	10	1	16	16	8	14	13	15	22
VaccDscaff10-snap-gene-27.69	0	0	0	0	0	0	0	0	1	0	0	0	0	3	0	0	0	0	0	0	0	0	0	0	0	0	0	0	0	0
VaccDscaff10-snap-gene-27.62	0	0	0	0	0	0	0	0	0	0	0	0	0	0	0	0	0	0	0	0	0	0	0	0	0	0	0	0	0	0
VaccDscaff10-snap-gene-27.68	0	0	0	0	0	0	0	4	0	0	0	0	0	0	0	0	0	0	0	0	0	0	0	0	0	0	0	0	0	0
VaccDscaff10-processed-gene-27.27	0	0	0	0	0	0	0	0	0	0	0	0	0	0	0	0	0	0	0	0	0	0	0	0	0	0	0	0	0	0
VaccDscaff10-snap-gene-27.71	0	0	0	0	0	0	15	1	4	3	0	13	0	0	0	0	0	0	0	0	0	0	0	0	0	0	0	0	0	0
VaccDscaff10-processed-gene-27.36	0	4	0	4	1	5	1	4	1	0	0	1	0	1	0	21	5	3	3	0	7	0	5	10	0	8	0	16	4	5
VaccDscaff10-snap-gene-27.72	38	24	56	21	14	29	18	29	20	8	17	23	23	38	23	28	22	29	16	18	4	17	18	15	29	39	29	9	8	20
VaccDscaff10-snap-gene-27.66	12	19	24	27	48	20	34	18	28	16	25	12	17	22	32	25	5	36	82	49	72	47	37	54	75	59	70	39	53	72
VaccDscaff10-augustus-gene-27.54	70	58	72	96	67	84	31	37	52	52	92	52	42	50	46	106	55	79	158	106	149	116	169	130	217	254	196	159	198	172
VaccDscaff10-augustus-gene-27.55	11	9	16	9	5	12	2	4	0	3	10	0	0	2	7	6	10	4	6	11	28	13	0	13	27	27	16	20	21	27
VaccDscaff10-processed-gene-28.12	3297	3252	3249	2807	2851	1769	8458	9221	10020	8476	10818	9836	7094	8059	8594	7243	7026	8266	7821	6879	6976	6554	9230	7367	10170	8985	10503	8178	9432	9354
VaccDscaff10-snap-gene-28.32	4	10	11	18	6	4	7	10	6	10	8	0	0	2	2	1	1	3	32	13	16	28	24	63	12	30	20	62	29	29
VaccDscaff10-augustus-gene-28.26	18	16	22	30	6	30	10	6	8	17	5	13	1	6	19	3	6	9	6	12	8	12	19	15	3	14	6	0	3	11
VaccDscaff10-augustus-gene-28.27	15	8	31	19	13	22	21	17	1	21	16	11	13	9	19	23	18	3	31	26	50	36	41	91	40	43	44	36	45	48
VaccDscaff10-augustus-gene-28.29	29	22	38	23	59	38	20	28	23	29	12	73	20	0	29	11	9	20	33	15	23	24	49	16	75	60	99	50	78	54
VaccDscaff10-snap-gene-29.26	0	0	0	0	0	0	0	0	0	0	0	0	0	0	0	0	0	0	0	0	0	0	0	0	0	0	0	0	0	0
VaccDscaff10-snap-gene-29.24	0	0	0	0	0	0	0	0	0	0	0	0	0	0	0	0	1	0	0	0	0	0	0	0	0	0	0	0	0	0
VaccDscaff10-snap-gene-29.25	221	189	209	229	196	276	146	185	182	154	148	160	180	109	147	125	119	144	64	63	65	44	82	49	90	41	108	66	69	55
VaccDscaff10-snap-gene-29.27	1	12	1	1	6	25	0	0	0	0	3	0	2	4	0	0	1	0	0	0	0	0	5	2	1	0	0	2	0	0
VaccDscaff10-augustus-gene-29.20	9	21	5	8	18	47	13	28	6	8	30	21	5	1	12	10	8	13	7	6	6	10	0	1	14	5	6	5	2	2
VaccDscaff10-processed-gene-29.14	0	0	0	0	0	0	0	0	0	0	0	0	0	0	0	0	0	0	0	0	0	0	0	0	0	0	0	0	0	0
VaccDscaff10-processed-gene-29.15	0	0	0	0	0	0	0	0	0	0	0	0	0	0	0	0	0	0	9	1	1	3	0	0	0	0	0	0	0	0
VaccDscaff10-augustus-gene-30.23	67	65	85	67	44	106	77	73	92	64	84	84	82	36	47	100	60	52	248	184	237	183	346	257	319	267	386	250	299	361
VaccDscaff10-augustus-gene-30.27	91	92	98	64	90	20	82	163	167	87	128	120	106	127	115	157	81	109	60	28	104	84	89	85	81	90	118	78	108	119
VaccDscaff10-augustus-gene-30.28	125	136	151	135	115	160	208	259	278	159	311	218	209	212	163	166	180	211	403	381	426	400	487	389	647	689	781	461	594	597
VaccDscaff10-augustus-gene-30.24	0	0	0	0	2	0	0	0	0	0	0	0	0	0	0	0	0	0	0	0	0	0	0	0	0	0	0	0	0	0
VaccDscaff10-processed-gene-30.4	110	114	102	157	100	119	57	101	116	81	85	81	47	53	93	90	74	48	71	80	100	59	133	63	120	99	93	64	116	109
VaccDscaff10-augustus-gene-30.26	49	36	48	29	23	28	46	78	41	27	28	65	23	34	27	43	50	10	11	7	15	0	1	10	4	7	10	9	6	1
VaccDscaff10-processed-gene-30.19	0	0	0	0	0	0	0	0	0	0	0	0	0	0	0	0	0	0	0	0	0	0	0	0	0	0	0	0	0	0
VaccDscaff10-augustus-gene-30.29	103	70	58	55	98	102	75	34	80	72	80	64	65	69	95	87	93	86	80	34	42	60	60	44	57	48	35	42	19	72
VaccDscaff10-augustus-gene-30.30	0	0	0	0	0	0	0	0	6	0	0	0	0	0	0	0	0	0	0	0	0	0	0	0	0	0	0	0	0	0
VaccDscaff10-processed-gene-30.8	0	0	0	0	0	0	0	0	0	0	0	0	0	0	0	0	0	0	0	0	0	0	0	3	0	0	0	0	0	0
VaccDscaff10-processed-gene-31.8	0	0	0	0	0	0	0	0	0	0	0	0	0	0	0	0	0	0	0	0	0	0	0	0	0	0	0	0	0	0
VaccDscaff10-processed-gene-31.2	0	0	0	0	1	2	0	0	0	0	5	0	0	0	0	0	0	0	1	1	0	0	0	0	0	0	0	0	1	3
VaccDscaff10-processed-gene-31.6	0	0	0	0	0	0	0	0	0	0	0	0	0	0	0	0	0	0	0	0	0	0	0	0	0	0	0	0	0	0
VaccDscaff10-snap-gene-31.15	0	0	0	0	0	0	0	0	0	0	0	0	0	0	0	0	0	0	0	0	0	0	0	0	0	0	0	0	0	0
VaccDscaff10-processed-gene-31.4	0	0	0	0	0	0	0	0	0	0	0	0	0	0	0	0	0	0	0	0	0	0	0	0	0	0	0	0	0	0
VaccDscaff10-snap-gene-31.17	0	0	0	0	0	0	0	0	0	0	0	0	0	0	0	0	0	0	0	0	0	0	0	0	0	0	0	0	0	0
VaccDscaff10-processed-gene-31.12	0	0	0	0	0	0	0	0	0	0	0	0	0	0	0	0	0	0	0	0	0	0	0	0	0	0	0	0	0	0
VaccDscaff10-processed-gene-32.8	0	0	0	0	0	0	0	0	0	1	0	0	0	0	0	0	0	0	1	0	0	0	0	0	0	0	0	0	0	0
VaccDscaff10-augustus-gene-32.21	0	0	0	0	0	0	0	0	0	0	0	0	0	0	0	0	0	0	0	0	0	0	0	0	0	0	0	0	0	0
VaccDscaff10-processed-gene-32.16	0	0	0	0	0	0	0	0	0	0	0	0	0	0	0	0	0	0	0	0	0	0	0	0	0	0	0	0	0	0
VaccDscaff10-processed-gene-32.4	5	8	11	0	0	8	7	5	3	5	4	0	6	3	0	0	4	0	0	0	0	0	3	2	0	1	2	0	0	0
VaccDscaff10-augustus-gene-32.22	2386	2794	2582	2837	2688	3083	1569	1735	1833	1608	1827	1740	1231	1170	1528	1711	1247	1639	1072	932	1287	1142	1256	1214	1575	1762	1669	1386	1558	1593
VaccDscaff10-snap-gene-33.48	0	0	0	0	0	3	0	0	0	0	0	0	0	0	0	0	0	0	0	0	0	0	0	0	0	0	0	0	0	0
VaccDscaff10-processed-gene-33.17	0	0	0	0	0	0	0	0	0	0	0	0	0	0	0	0	0	0	0	0	0	0	0	0	0	0	0	0	0	0
VaccDscaff10-processed-gene-33.18	0	0	0	0	0	0	0	0	0	0	0	0	0	0	0	0	0	0	0	0	0	0	0	0	0	0	0	0	0	0
VaccDscaff10-processed-gene-33.21	0	0	0	0	0	1	0	0	0	0	0	0	0	0	0	0	0	0	0	0	0	0	0	0	0	0	0	0	3	0
VaccDscaff10-processed-gene-33.12	165	124	121	131	175	149	20	27	13	30	6	16	86	96	77	143	98	136	38	20	35	17	9	35	6	4	6	4	1	3
VaccDscaff10-augustus-gene-33.38	228	285	333	315	272	329	147	148	188	152	122	142	144	136	164	154	131	119	131	145	85	131	163	122	147	66	138	121	99	99
VaccDscaff10-processed-gene-33.13	3	0	0	0	0	0	0	0	0	0	0	0	0	0	0	0	0	0	0	0	2	2	0	0	12	3	0	0	0	2
VaccDscaff10-processed-gene-33.5	303	241	449	178	253	16	365	298	462	524	634	389	1135	926	718	757	770	428	1167	927	646	899	773	685	1915	1059	1877	1378	1289	1785
VaccDscaff10-snap-gene-33.45	54	43	35	6	57	24	39	36	50	67	35	18	46	6	31	37	34	28	9	30	25	2	29	0	9	2	23	34	48	53
VaccDscaff10-augustus-gene-33.40	6	2	0	0	0	0	0	1	0	0	6	0	0	1	2	0	1	0	0	0	0	3	0	0	0	0	0	0	1	0
VaccDscaff10-processed-gene-33.14	0	0	0	0	0	0	0	0	0	0	0	0	0	0	0	0	0	0	0	0	0	0	0	0	0	0	0	0	0	0
VaccDscaff10-augustus-gene-33.41	0	0	0	0	0	9	0	0	0	0	0	0	0	0	0	0	0	0	0	0	0	0	0	0	2	0	1	0	0	0
VaccDscaff10-processed-gene-33.32	15	5	5	2	9	4	0	0	2	0	0	0	3	5	0	4	3	3	5	2	5	10	18	1	20	23	16	10	23	5
VaccDscaff10-processed-gene-33.10	0	0	2	0	0	0	0	0	0	9	3	9	10	6	5	11	4	7	0	3	0	3	0	0	0	0	0	0	0	0
VaccDscaff10-processed-gene-33.16	72	57	83	12	44	64	11	18	6	5	8	13	24	8	22	30	28	18	56	81	105	96	123	149	76	135	109	152	121	94
VaccDscaff10-augustus-gene-34.27	1035	1109	1148	975	992	774	984	1081	1178	1144	914	1069	1174	1300	1338	1343	1155	1178	1620	1367	1249	1396	1765	1415	1730	1577	1849	1781	1654	2145
VaccDscaff10-processed-gene-34.0	62	88	83	54	100	55	79	84	75	95	128	69	49	72	70	41	57	74	95	77	105	101	86	26	137	63	125	76	100	77
VaccDscaff10-augustus-gene-34.28	0	0	0	0	0	0	0	0	0	0	3	0	0	0	0	0	0	0	0	0	0	0	0	0	0	0	0	0	0	0
VaccDscaff10-augustus-gene-34.29	147	145	151	127	117	126	155	126	137	161	106	107	148	177	205	175	164	190	48	64	81	45	68	104	77	41	48	34	36	36
VaccDscaff10-processed-gene-34.8	164	157	173	191	162	185	150	110	128	124	158	108	134	147	136	161	80	132	255	222	279	286	303	188	184	280	251	221	267	245
VaccDscaff10-augustus-gene-35.36	18	36	79	20	33	69	0	0	0	0	0	0	2	20	25	20	2	22	0	0	0	0	0	0	0	0	0	0	0	0
VaccDscaff10-processed-gene-35.15	6	1	5	2	1	22	0	0	0	3	0	0	4	0	0	0	0	3	133	137	158	191	214	154	28	5	24	19	17	50
VaccDscaff10-processed-gene-35.23	0	0	0	0	0	0	0	0	0	0	0	0	0	0	0	0	0	0	0	0	0	0	0	0	0	0	0	0	0	0
VaccDscaff10-augustus-gene-35.39	9	13	10	31	16	135	0	0	0	0	0	0	0	0	0	0	0	1	0	0	0	0	0	0	0	0	0	0	0	0
VaccDscaff10-processed-gene-35.32	0	0	0	0	0	0	0	0	0	0	0	0	0	0	0	0	0	0	0	0	0	0	0	0	0	0	0	0	0	0
VaccDscaff10-processed-gene-35.9	0	0	0	0	0	0	0	0	0	0	0	0	0	0	0	0	0	0	0	0	0	0	0	0	0	0	0	0	0	0
VaccDscaff10-processed-gene-35.34	0	0	0	0	0	0	0	0	0	0	0	0	0	0	0	0	0	0	0	0	0	0	0	0	0	0	0	0	0	0
VaccDscaff10-augustus-gene-36.29	0	0	6	0	5	0	4	1	0	0	0	0	0	0	0	0	0	0	2	2	1	0	0	0	0	3	3	0	0	6
VaccDscaff10-augustus-gene-36.31	6	0	0	0	0	0	0	0	0	0	0	0	0	0	0	0	0	0	0	0	0	0	0	0	0	0	0	0	0	0
VaccDscaff10-processed-gene-36.19	0	0	0	0	0	0	0	0	0	0	0	0	0	0	0	0	0	0	0	0	0	0	0	0	0	0	0	0	0	0
VaccDscaff10-processed-gene-36.20	0	0	0	0	0	0	0	0	0	0	0	0	0	0	0	0	0	0	0	0	0	0	0	0	0	0	0	0	0	0
VaccDscaff10-processed-gene-36.21	0	0	0	0	0	0	0	0	0	0	0	0	0	0	0	0	0	0	0	0	0	0	0	0	0	0	0	0	0	0
VaccDscaff10-processed-gene-36.25	0	0	0	0	0	0	0	0	0	0	0	0	0	0	0	0	0	0	0	0	0	0	0	0	0	0	0	0	0	0
VaccDscaff10-processed-gene-36.26	0	0	0	0	0	0	0	0	0	0	0	0	0	0	0	0	0	0	0	0	0	0	0	0	0	0	0	0	0	0
VaccDscaff10-processed-gene-37.19	0	0	0	0	0	0	0	0	0	0	0	0	0	0	0	0	0	0	0	0	0	0	0	0	0	0	0	0	0	0
VaccDscaff10-augustus-gene-37.35	0	0	0	0	0	0	0	0	0	0	0	0	0	0	0	0	0	0	0	0	0	0	0	0	0	0	0	0	0	0
VaccDscaff10-augustus-gene-37.36	0	0	0	0	0	0	0	0	0	0	0	0	0	0	0	0	0	0	0	0	0	0	0	0	0	0	0	0	0	0
VaccDscaff10-augustus-gene-37.37	0	0	0	0	0	0	0	0	0	0	0	0	0	0	0	0	0	0	0	0	0	0	0	0	0	0	0	0	0	0
VaccDscaff10-processed-gene-37.7	0	0	0	4	0	2	0	0	0	0	0	0	1	0	0	0	0	0	0	0	0	0	0	0	0	0	0	0	0	0
VaccDscaff10-augustus-gene-37.38	28	34	53	13	20	37	38	51	27	25	37	29	40	53	40	30	18	30	6	12	4	7	11	6	4	1	15	15	5	6
VaccDscaff10-augustus-gene-37.39	0	0	0	0	0	0	4	5	4	1	18	10	0	2	0	0	0	4	0	10	8	6	2	0	0	2	0	2	12	3
VaccDscaff10-snap-gene-38.38	107	88	75	62	74	26	271	215	248	285	263	217	297	374	310	351	368	369	168	134	96	86	112	70	122	112	119	114	139	112
VaccDscaff10-processed-gene-38.11	0	0	0	0	0	0	0	0	0	0	0	0	0	0	0	0	0	0	0	0	0	0	0	0	0	0	0	0	0	0
VaccDscaff10-augustus-gene-38.29	1229	1321	1352	1251	1206	778	1150	1184	1172	1336	1167	1436	1649	1683	1718	1894	1670	1420	570	572	435	570	589	605	535	405	575	397	434	497
VaccDscaff10-processed-gene-38.14	27	50	46	48	32	28	9	0	1	13	1	13	20	11	22	23	28	23	10	6	2	14	10	6	1	5	18	4	9	8
VaccDscaff10-snap-gene-38.39	29	17	34	29	19	27	7	21	13	5	2	9	7	5	9	9	2	7	0	9	4	0	0	0	0	0	6	0	6	1
VaccDscaff10-augustus-gene-38.32	54	33	59	71	52	89	16	35	42	29	23	1	39	32	38	37	29	23	10	8	15	12	0	9	4	0	1	11	2	6
VaccDscaff10-snap-gene-38.41	0	0	0	0	0	0	0	0	0	0	0	0	0	0	0	0	0	0	0	0	0	0	0	0	0	0	0	0	0	0
VaccDscaff10-snap-gene-38.43	62	53	85	64	25	34	62	42	67	47	46	50	64	52	74	77	64	73	47	13	14	27	67	0	48	34	47	38	34	50
VaccDscaff10-snap-gene-38.42	30	26	49	21	18	29	13	38	40	30	24	12	42	31	18	26	29	20	47	33	28	9	41	25	46	44	37	9	26	27
VaccDscaff10-snap-gene-39.40	287	332	428	302	285	285	329	368	342	314	288	387	309	313	333	443	368	298	302	221	211	317	328	274	483	330	470	372	403	471
VaccDscaff10-augustus-gene-39.32	2	2	0	0	0	0	8	0	0	2	0	0	0	0	0	0	0	1	0	2	0	2	0	6	0	0	0	5	0	0
VaccDscaff10-processed-gene-39.2	0	0	0	0	0	0	0	2	0	0	3	0	0	0	0	0	0	0	0	0	0	0	0	0	4	0	3	0	0	0
VaccDscaff10-processed-gene-39.3	0	0	0	0	0	0	0	0	0	1	0	0	0	0	0	0	1	0	0	0	0	0	0	0	0	0	0	0	0	0
VaccDscaff10-processed-gene-39.4	79	86	79	42	75	64	33	32	44	34	51	34	63	89	36	95	58	98	13	18	29	14	19	22	9	13	4	9	10	7
VaccDscaff10-processed-gene-39.5	0	0	0	0	0	0	0	0	0	0	0	0	0	0	0	0	0	0	0	0	0	0	0	0	0	0	0	0	0	2
VaccDscaff10-processed-gene-39.19	0	0	0	0	0	0	0	0	0	0	5	0	0	0	0	0	1	0	16	3	10	6	7	0	3	17	3	6	0	5
VaccDscaff10-augustus-gene-39.35	36	18	16	13	21	30	44	42	11	47	36	57	60	64	38	91	76	63	47	33	30	67	44	32	125	91	108	45	81	101
VaccDscaff10-processed-gene-39.20	18	16	9	13	10	2	32	20	5	3	33	35	34	39	62	65	56	36	10	12	8	2	0	6	27	16	16	14	0	37
VaccDscaff10-augustus-gene-39.36	71	42	48	33	14	42	40	57	48	26	23	44	34	27	17	33	25	42	27	21	10	6	6	30	34	34	24	19	17	18
VaccDscaff10-snap-gene-39.45	4	0	1	3	1	3	0	8	1	0	5	0	0	0	0	0	0	4	0	0	0	0	0	0	0	0	0	0	0	0
VaccDscaff10-augustus-gene-39.33	4	0	0	0	0	0	0	1	1	0	0	0	0	0	0	0	3	0	6	0	0	2	2	6	2	0	2	0	9	0
VaccDscaff10-augustus-gene-39.34	107	78	100	107	68	64	134	106	143	137	80	107	122	113	105	115	98	90	272	242	221	279	259	158	270	148	189	221	244	227
VaccDscaff10-processed-gene-39.24	0	0	0	0	0	0	0	0	0	0	0	0	0	0	0	0	0	0	0	0	0	0	0	0	0	0	0	0	0	0
VaccDscaff10-snap-gene-39.46	28	60	21	36	34	29	55	35	59	52	52	38	60	25	29	50	26	26	21	20	33	26	13	4	50	54	73	50	62	75
VaccDscaff10-processed-gene-40.9	70	94	83	68	45	70	56	74	81	38	55	64	54	81	71	56	59	76	7	9	6	5	17	28	34	36	14	53	34	13
VaccDscaff10-snap-gene-40.37	67	84	91	72	75	102	106	87	104	90	102	88	77	118	80	116	76	68	39	36	17	20	69	47	97	52	68	58	70	66
VaccDscaff10-snap-gene-40.39	12	10	13	15	2	27	11	8	0	2	6	20	11	7	1	4	2	7	1	0	4	2	0	21	0	0	4	0	0	0
VaccDscaff10-snap-gene-40.38	0	0	0	0	6	0	0	0	0	0	0	0	0	0	2	0	0	0	0	0	0	0	0	0	0	0	0	0	0	0
VaccDscaff10-snap-gene-40.43	2	0	7	0	0	0	0	0	0	2	0	1	0	0	2	0	0	0	0	0	0	0	0	0	0	0	0	0	0	0
VaccDscaff10-snap-gene-40.42	0	0	0	0	0	0	0	0	0	0	0	0	0	0	0	0	0	0	0	0	0	0	0	0	0	0	0	0	0	0
VaccDscaff10-augustus-gene-40.30	33	33	44	25	17	8	14	18	28	17	34	50	19	18	14	14	23	24	5	15	9	3	0	0	4	20	15	3	1	5
VaccDscaff10-processed-gene-40.16	0	0	0	0	0	0	0	0	0	0	0	0	0	0	0	0	0	0	0	0	0	0	0	0	0	0	0	0	0	0
VaccDscaff10-processed-gene-40.20	0	0	0	0	0	0	0	0	0	0	0	0	0	0	0	0	0	0	0	0	0	0	0	0	0	0	0	0	0	0
VaccDscaff10-processed-gene-40.6	222	209	212	197	190	231	146	190	183	192	168	163	154	187	171	196	180	177	124	80	127	101	122	92	100	160	147	131	76	139
VaccDscaff10-augustus-gene-40.31	37	58	53	70	56	74	14	26	1	7	9	6	25	20	40	24	25	43	11	15	0	1	6	4	1	0	0	8	11	0
VaccDscaff10-augustus-gene-40.33	176	181	511	160	205	385	154	201	154	114	74	127	189	252	303	127	132	176	27	18	33	16	33	22	32	39	19	12	15	25
VaccDscaff10-augustus-gene-40.34	209	209	350	219	169	245	77	58	119	68	109	94	147	142	137	115	137	128	69	60	39	47	84	33	65	53	48	41	48	50
VaccDscaff10-snap-gene-40.45	441	486	625	417	489	618	442	426	478	434	435	407	376	400	428	420	345	359	252	212	261	203	260	190	383	382	375	313	281	328
VaccDscaff10-processed-gene-41.2	0	0	0	0	0	0	0	0	0	6	0	0	0	0	0	0	0	0	0	0	0	0	0	0	0	0	0	0	0	0
VaccDscaff10-augustus-gene-41.23	509	489	499	429	377	546	300	377	353	344	480	310	302	331	305	406	285	334	347	231	228	265	316	254	336	334	320	322	301	315
VaccDscaff10-snap-gene-41.34	349	324	338	361	308	341	253	194	365	249	285	281	230	268	240	306	238	263	217	207	157	159	211	171	351	380	320	287	354	260
VaccDscaff10-augustus-gene-41.24	602	824	705	712	759	745	444	507	642	532	449	407	414	474	465	461	459	448	305	260	300	240	320	236	332	395	339	250	302	355
VaccDscaff10-augustus-gene-41.25	213	303	655	352	360	719	10	23	55	39	15	16	65	73	89	55	45	45	43	26	23	9	26	29	26	36	22	25	21	52
VaccDscaff10-snap-gene-42.40	31	39	23	17	31	23	0	5	0	25	14	0	6	0	3	8	15	0	27	0	34	0	22	3	13	19	21	12	16	13
VaccDscaff10-processed-gene-42.14	0	0	0	0	0	0	0	0	0	0	0	0	0	0	0	0	0	0	0	0	0	0	0	0	0	0	0	0	0	0
VaccDscaff10-processed-gene-42.15	0	0	0	0	0	0	0	0	0	0	0	0	0	0	0	0	0	0	0	0	0	0	0	0	0	0	0	0	0	0
VaccDscaff10-processed-gene-42.19	0	0	0	0	0	0	0	0	0	0	0	0	0	0	0	0	0	0	0	0	0	0	0	0	0	0	0	0	0	0
VaccDscaff10-snap-gene-42.39	0	0	0	0	0	0	0	0	0	0	0	0	0	0	0	0	0	0	0	0	0	0	0	0	0	0	0	0	0	0
VaccDscaff10-snap-gene-42.41	0	0	0	4	1	4	0	0	0	0	0	0	0	0	0	0	0	0	0	0	0	0	0	0	0	0	0	0	0	0
VaccDscaff10-processed-gene-42.13	0	0	0	0	0	0	0	0	0	0	0	0	0	0	0	0	0	0	0	0	0	0	0	0	0	0	0	0	0	0
VaccDscaff10-processed-gene-43.8	0	0	0	0	0	0	0	0	0	0	0	0	0	0	0	0	0	0	0	0	0	0	0	0	0	0	0	0	0	0
VaccDscaff10-processed-gene-43.2	0	0	0	0	0	0	0	0	0	0	0	0	0	0	0	0	0	0	0	0	0	0	0	0	0	0	0	0	0	0
VaccDscaff10-processed-gene-43.5	0	0	0	0	0	0	0	0	0	0	0	0	0	0	0	0	0	0	0	0	0	0	0	0	0	0	0	0	0	0
VaccDscaff10-processed-gene-43.6	230	296	258	204	260	349	184	240	301	191	270	321	319	318	299	457	381	296	369	313	370	402	438	345	286	218	329	305	319	331
VaccDscaff10-processed-gene-43.17	0	1	1	0	1	2	0	0	0	0	0	0	2	0	1	0	0	6	0	0	0	0	0	0	0	0	0	0	0	0
VaccDscaff10-processed-gene-43.7	7	16	0	10	2	0	7	34	12	46	23	35	22	54	15	34	15	29	85	140	109	184	155	121	68	90	65	71	69	73
VaccDscaff10-processed-gene-43.20	0	0	0	0	0	0	0	0	0	0	0	0	0	0	0	0	0	0	0	0	0	0	0	0	0	0	0	0	0	0
VaccDscaff10-processed-gene-43.21	0	0	0	0	0	0	0	0	0	0	0	0	0	0	0	0	0	0	0	0	0	0	0	0	0	0	0	0	0	0
VaccDscaff10-processed-gene-43.22	0	0	0	0	0	0	0	0	0	0	0	0	0	0	0	0	0	0	0	0	0	0	0	0	0	0	0	0	0	0
VaccDscaff10-augustus-gene-43.27	62	69	33	19	45	17	197	274	180	223	227	235	181	193	158	202	193	171	296	226	229	162	260	156	549	420	676	408	407	431
VaccDscaff10-processed-gene-44.0	0	0	0	0	0	0	0	0	0	0	0	0	0	0	0	0	0	0	8	3	2	0	0	4	0	0	5	0	0	2
VaccDscaff10-processed-gene-44.13	0	0	0	3	0	0	0	0	0	0	0	0	0	0	3	0	0	0	0	0	0	0	0	0	0	0	0	0	0	0
VaccDscaff10-augustus-gene-44.25	0	1	1	0	4	0	0	0	0	4	0	0	0	0	0	0	0	0	173	69	135	178	126	126	22	17	57	32	38	64
VaccDscaff10-snap-gene-44.32	94	110	167	70	119	143	102	118	92	126	79	76	78	80	88	88	105	92	56	31	22	36	29	43	60	23	35	49	36	76
VaccDscaff10-processed-gene-44.15	0	0	0	0	0	0	0	0	0	0	0	0	0	0	0	0	0	0	0	0	0	0	0	0	0	0	0	0	0	0
VaccDscaff10-augustus-gene-44.29	4	0	2	6	1	8	3	23	26	0	2	1	0	1	1	0	0	3	0	2	0	0	2	0	5	16	2	0	5	15
VaccDscaff10-processed-gene-44.17	0	0	0	0	0	0	0	0	0	0	0	0	0	0	0	0	0	0	0	0	0	0	0	0	0	0	0	0	0	0
VaccDscaff10-processed-gene-44.8	299	292	531	262	378	381	79	73	112	116	128	47	160	297	269	280	178	125	150	154	182	197	237	171	195	105	172	131	202	145
VaccDscaff10-processed-gene-44.18	0	0	0	0	2	0	2	0	0	0	0	0	0	0	0	0	0	0	0	0	0	0	0	0	0	0	0	0	0	0
VaccDscaff10-processed-gene-44.2	637	556	725	442	562	182	862	1044	949	1099	861	1131	1090	1049	882	1213	977	975	707	676	751	784	971	1041	923	758	860	896	749	801
VaccDscaff10-augustus-gene-45.26	354	384	374	417	425	290	295	175	226	206	176	203	278	215	201	375	260	296	473	413	531	409	523	291	611	673	697	557	471	526
VaccDscaff10-processed-gene-45.1	16	14	14	5	17	14	6	9	10	1	12	8	5	0	7	6	3	2	0	0	7	3	0	0	3	4	2	9	0	0
VaccDscaff10-snap-gene-45.41	718	474	583	488	432	209	1622	1536	1609	1529	1594	1923	1583	1457	1360	1646	1490	1427	497	626	734	634	523	746	768	781	846	784	738	999
VaccDscaff10-processed-gene-45.13	0	0	0	0	0	0	0	0	0	0	0	0	0	0	0	0	0	0	0	0	0	5	4	0	8	0	0	0	0	9
VaccDscaff10-snap-gene-45.38	619	438	575	512	639	462	304	403	394	334	320	338	304	350	304	419	345	395	214	167	227	162	254	186	268	266	161	210	206	259
VaccDscaff10-augustus-gene-45.31	0	0	0	1	0	0	0	0	0	0	0	0	0	0	0	0	0	0	0	0	0	0	0	0	0	0	0	0	0	0
VaccDscaff10-snap-gene-45.43	0	0	0	0	0	0	0	0	0	0	0	0	0	0	0	0	0	0	0	0	4	0	0	0	0	0	0	0	0	0
VaccDscaff10-augustus-gene-45.33	0	0	0	0	0	0	0	0	0	0	0	0	0	0	0	0	0	0	0	0	0	0	0	0	0	0	0	0	0	0
VaccDscaff10-processed-gene-45.3	256	230	272	190	220	246	201	249	346	214	243	171	190	165	127	176	179	132	287	231	181	251	302	206	228	262	242	289	194	217
VaccDscaff10-augustus-gene-45.36	224	315	302	285	261	307	245	225	193	291	290	315	271	284	244	315	225	229	439	391	452	475	475	437	580	512	522	488	532	442
VaccDscaff10-processed-gene-46.0	0	4	0	4	0	0	0	0	0	0	2	0	22	10	10	3	0	4	17	6	11	19	2	5	40	18	52	12	5	41
VaccDscaff10-augustus-gene-46.28	0	0	0	0	0	0	0	0	0	0	0	0	0	0	0	0	0	0	1	5	6	2	6	0	0	8	2	0	0	5
VaccDscaff10-snap-gene-46.39	43	39	53	39	29	24	37	31	38	32	46	20	78	83	77	135	95	82	58	47	51	86	66	67	48	25	33	27	27	44
VaccDscaff10-processed-gene-46.13	497	515	514	579	544	376	237	328	224	224	232	259	397	385	390	551	490	402	912	863	793	728	1074	1068	573	549	645	607	792	779
VaccDscaff10-processed-gene-46.5	51	12	23	37	27	73	6	8	16	12	0	1	0	1	1	9	3	9	4	0	6	3	0	0	0	2	1	0	4	0
VaccDscaff10-processed-gene-46.20	0	0	0	0	0	0	0	0	0	0	0	0	0	0	0	0	0	0	0	0	0	0	0	0	0	0	0	0	0	0
VaccDscaff10-snap-gene-46.41	1	0	0	0	0	0	0	0	0	0	0	0	0	0	0	0	0	0	0	0	0	0	0	0	0	0	0	0	0	0
VaccDscaff10-snap-gene-47.24	90	105	89	149	161	355	53	15	36	24	24	34	25	40	46	36	53	91	69	32	6	30	35	19	35	45	43	35	34	19
VaccDscaff10-snap-gene-47.25	0	0	0	0	0	0	0	0	0	0	0	0	0	0	0	0	0	0	0	0	0	0	0	0	0	0	0	0	0	0
VaccDscaff10-snap-gene-47.26	130	203	224	225	296	371	11	15	10	8	0	0	29	38	18	34	18	17	3	0	1	0	9	0	20	6	0	4	7	4
VaccDscaff10-snap-gene-47.23	13	43	25	51	30	50	65	49	21	44	84	35	39	55	42	38	21	56	31	14	7	6	29	25	17	53	23	31	41	18
VaccDscaff10-augustus-gene-48.27	9	7	20	14	5	47	0	0	0	0	0	0	0	0	2	0	0	2	0	1	0	1	0	0	0	0	0	0	0	0
VaccDscaff10-snap-gene-48.32	343	417	535	395	342	858	114	140	104	110	107	92	122	98	96	133	85	104	743	971	1093	880	931	1241	94	118	83	100	98	109
VaccDscaff10-snap-gene-48.33	0	0	0	0	0	0	0	0	0	0	8	0	0	0	0	0	0	0	5	0	13	0	4	3	6	5	22	16	7	15
VaccDscaff10-augustus-gene-48.29	221	190	281	251	188	291	231	161	218	192	230	165	159	183	141	178	141	159	352	305	321	308	327	218	450	337	531	351	401	463
VaccDscaff10-augustus-gene-48.30	15	15	19	33	13	11	7	5	14	7	5	2	8	9	8	10	13	21	0	1	10	7	2	0	14	8	24	15	15	5
VaccDscaff10-snap-gene-49.34	0	2	4	6	1	1	0	7	0	0	2	0	6	0	2	1	0	2	0	6	1	0	1	1	4	7	9	0	1	0
VaccDscaff10-processed-gene-49.13	47	47	41	58	36	31	21	15	17	18	22	51	81	95	55	69	62	40	6	26	10	8	27	30	13	10	4	8	10	6
VaccDscaff10-processed-gene-49.22	0	0	0	0	0	0	0	0	0	0	0	0	0	0	0	0	0	0	0	0	0	0	0	0	0	0	0	0	0	0
VaccDscaff10-processed-gene-49.23	4	5	0	0	7	0	5	3	1	0	0	0	0	0	0	1	0	0	0	2	0	0	0	7	0	0	0	3	0	0
VaccDscaff10-snap-gene-49.35	40	68	108	72	63	83	33	24	37	27	44	29	52	46	48	52	26	44	19	28	59	21	18	42	61	22	17	24	25	39
VaccDscaff10-processed-gene-49.3	0	0	0	0	0	0	0	0	0	0	0	0	0	0	0	0	0	0	0	0	0	0	0	0	0	0	0	0	0	0
VaccDscaff10-processed-gene-49.24	0	0	0	0	0	0	0	0	0	0	0	0	0	0	0	0	0	0	0	0	0	0	0	0	0	0	0	0	0	0
VaccDscaff10-snap-gene-49.36	0	0	0	0	0	0	0	0	0	0	0	0	0	0	0	0	0	0	0	0	0	0	0	0	0	0	0	0	0	0
VaccDscaff10-snap-gene-49.41	0	0	0	0	0	0	0	0	0	0	0	0	0	0	0	0	0	0	0	0	0	0	0	0	0	0	0	0	0	0
VaccDscaff10-processed-gene-49.5	1	0	0	0	0	0	0	0	0	0	0	0	0	0	0	0	3	0	0	0	0	0	0	0	0	0	0	2	0	0
VaccDscaff10-processed-gene-49.17	0	0	0	0	0	0	0	0	0	0	0	0	0	0	0	0	0	0	0	0	0	0	0	0	0	0	0	0	0	0
VaccDscaff10-augustus-gene-50.47	0	0	0	0	0	0	0	0	0	0	0	0	0	0	0	0	0	0	0	0	0	0	0	0	0	0	0	0	0	0
VaccDscaff10-processed-gene-50.2	0	0	0	0	0	0	0	0	0	0	0	0	0	0	0	0	0	0	0	0	0	0	0	0	0	0	0	0	0	0
VaccDscaff10-snap-gene-50.52	0	0	0	0	0	0	0	0	0	0	0	0	0	0	0	0	0	0	0	0	0	0	0	0	0	0	0	0	0	0
VaccDscaff10-processed-gene-50.35	0	0	0	0	0	0	0	0	0	0	0	0	0	0	0	3	0	0	0	0	0	0	0	0	0	0	0	0	0	0
VaccDscaff10-processed-gene-50.11	0	0	0	0	0	0	0	0	0	0	0	0	0	0	0	0	0	0	0	0	0	0	0	0	0	0	0	0	0	0
VaccDscaff10-processed-gene-50.28	160	171	222	223	179	329	136	178	242	85	195	91	80	81	111	95	57	112	31	50	56	19	35	45	53	81	42	34	77	16
VaccDscaff10-snap-gene-50.58	0	0	0	0	4	9	0	0	0	0	0	0	0	0	0	0	0	0	0	0	0	0	0	0	0	0	0	0	0	0
VaccDscaff10-augustus-gene-50.45	0	0	1	0	0	0	1	2	0	0	0	15	0	1	0	0	0	0	2	0	0	0	0	0	1	0	0	0	3	0
VaccDscaff10-snap-gene-51.33	0	0	0	0	2	0	0	0	0	0	0	0	0	0	0	0	0	0	1	0	0	0	0	0	0	0	0	0	0	0
VaccDscaff10-processed-gene-51.0	0	0	0	0	0	0	0	0	0	0	0	0	0	0	0	0	0	0	0	0	0	0	0	0	0	0	0	0	0	0
VaccDscaff10-snap-gene-51.31	0	0	0	0	0	0	0	0	0	0	0	0	0	0	0	0	0	0	0	0	0	2	0	0	0	0	0	0	0	0
VaccDscaff10-augustus-gene-51.30	120	143	157	162	169	322	47	70	61	89	46	29	48	49	39	58	45	54	20	14	25	41	42	25	70	52	55	70	31	70
VaccDscaff10-processed-gene-51.15	167	155	250	180	179	288	257	203	329	232	180	169	137	126	135	86	82	120	162	130	153	178	196	164	143	158	104	86	131	121
VaccDscaff10-processed-gene-51.16	0	4	0	0	0	0	0	0	0	0	0	0	0	0	2	0	0	1	0	0	3	0	0	0	0	0	0	0	0	0
VaccDscaff10-processed-gene-51.3	0	0	0	0	0	0	0	0	0	0	0	0	0	0	0	0	0	0	0	0	0	0	0	0	0	0	0	0	0	0
VaccDscaff10-snap-gene-52.44	0	0	0	0	0	0	0	0	0	0	0	0	0	0	0	0	0	0	0	0	0	0	0	0	0	0	0	0	0	0
VaccDscaff10-augustus-gene-52.41	879	870	2522	671	917	1282	438	488	672	400	311	433	767	793	1577	693	578	833	481	307	460	423	415	375	298	278	449	370	303	300
VaccDscaff10-augustus-gene-52.42	350	324	357	375	344	396	230	214	228	219	314	192	218	231	247	281	203	166	135	155	202	144	158	127	219	129	246	199	181	182
VaccDscaff10-snap-gene-52.48	138	172	213	124	130	185	133	126	224	145	97	72	241	163	172	179	153	166	98	60	147	31	64	76	291	211	210	167	215	117
VaccDscaff10-processed-gene-52.30	328	346	398	283	270	259	125	130	127	157	172	119	223	151	161	388	214	239	812	725	770	734	953	802	613	658	783	627	782	681
VaccDscaff10-processed-gene-52.9	0	0	0	0	0	0	0	0	0	0	0	0	0	0	0	0	0	0	0	0	0	0	0	0	0	0	0	0	0	0
VaccDscaff10-processed-gene-52.10	0	0	0	0	0	0	0	0	0	0	0	0	0	0	0	0	0	0	0	0	0	0	0	0	0	0	0	0	0	0
VaccDscaff10-snap-gene-52.45	5	4	9	2	15	12	1	16	28	9	62	23	11	11	11	9	16	4	8	0	7	10	5	0	12	1	3	1	3	8
VaccDscaff10-augustus-gene-53.30	0	0	0	0	0	0	0	0	0	0	0	0	0	0	0	0	0	0	0	0	0	0	0	0	0	0	1	0	0	0
VaccDscaff10-augustus-gene-53.34	6	3	0	0	0	2	3	4	5	0	2	4	1	3	2	0	0	0	1	0	4	9	6	0	17	18	23	4	11	15
VaccDscaff10-processed-gene-53.9	117	47	60	88	44	49	72	77	99	126	47	98	106	61	94	71	65	47	104	82	113	91	138	106	105	73	94	81	142	132
VaccDscaff10-augustus-gene-53.32	0	0	0	0	0	0	0	0	0	0	0	0	0	0	0	0	0	0	0	0	0	0	0	0	0	0	0	0	0	0
VaccDscaff10-processed-gene-53.28	0	0	0	0	0	0	0	0	0	0	0	0	0	0	0	0	0	0	1	0	0	6	0	0	0	0	0	0	0	0
VaccDscaff10-snap-gene-53.38	18	26	48	23	17	45	38	57	16	22	22	63	35	14	19	16	19	32	17	27	22	14	31	9	29	11	29	20	13	16
VaccDscaff10-processed-gene-53.6	35	40	35	38	32	32	18	20	37	23	32	27	27	17	26	20	8	17	54	39	47	44	64	47	68	40	68	64	71	49
VaccDscaff10-processed-gene-54.9	2	0	4	4	6	0	0	0	6	7	2	0	4	3	0	4	0	0	7	9	5	9	20	12	2	8	11	1	4	17
VaccDscaff10-augustus-gene-54.35	23	14	1	4	4	5	2	1	5	5	7	11	5	2	14	12	0	12	0	1	4	0	0	1	11	10	5	13	0	10
VaccDscaff10-processed-gene-54.7	0	0	0	0	0	0	0	0	0	0	0	0	0	0	0	0	0	0	0	0	0	0	0	0	0	0	0	0	0	0
VaccDscaff10-augustus-gene-54.36	0	0	0	0	0	0	0	0	0	0	0	0	0	0	0	0	0	0	0	0	0	0	0	0	3	0	0	0	0	0
VaccDscaff10-processed-gene-54.4	0	0	0	0	0	0	0	0	0	0	0	0	0	0	0	0	0	0	0	0	0	0	0	0	0	0	0	0	0	0
VaccDscaff10-augustus-gene-54.39	0	0	0	0	0	0	0	0	0	0	0	0	0	0	0	0	0	0	0	0	0	0	0	0	0	0	0	0	0	0
VaccDscaff10-snap-gene-54.45	100	106	103	112	123	98	49	88	63	105	92	46	34	84	99	43	58	48	50	18	10	13	45	9	13	26	7	23	29	27
VaccDscaff10-processed-gene-55.13	0	0	0	0	0	0	1	7	17	9	1	3	0	0	0	0	0	0	2	7	1	0	0	4	11	2	1	2	4	2
VaccDscaff10-processed-gene-55.7	22	32	22	29	35	31	10	10	19	15	10	7	12	24	17	27	16	17	0	0	0	0	0	0	1	0	0	3	0	0
VaccDscaff10-processed-gene-55.1	0	0	0	0	4	0	9	0	1	0	9	0	5	4	0	0	0	2	0	0	0	0	0	0	9	4	1	0	4	0
VaccDscaff10-augustus-gene-55.31	356	291	252	292	225	34	226	252	177	262	198	365	549	492	353	693	501	416	147	107	103	133	108	110	80	76	75	91	70	67
VaccDscaff10-processed-gene-55.27	22	6	24	5	3	5	48	42	31	67	81	57	33	35	55	45	29	30	4	1	0	1	6	7	1	3	5	2	0	2
VaccDscaff10-augustus-gene-55.38	86	62	91	55	72	43	26	20	5	24	29	8	24	34	32	32	9	58	4	1	1	0	0	2	2	0	8	0	0	2
VaccDscaff10-snap-gene-55.41	962	956	1329	1033	889	887	328	220	259	326	346	269	680	568	379	852	636	405	577	598	474	505	667	539	316	307	392	312	322	322
VaccDscaff10-augustus-gene-55.39	0	0	1	2	0	1	0	0	0	0	0	0	0	0	0	0	0	0	28	53	45	35	31	23	12	4	3	17	19	0
VaccDscaff10-snap-gene-55.43	469	436	516	422	440	488	336	451	470	481	553	457	537	550	415	526	488	404	378	230	249	232	422	281	569	423	635	464	390	541
VaccDscaff10-processed-gene-56.0	0	0	0	0	0	0	0	0	0	0	0	0	0	0	0	0	0	0	0	5	0	0	0	0	0	0	0	0	0	0
VaccDscaff10-processed-gene-56.7	0	0	0	0	0	0	0	0	0	0	0	0	0	0	0	0	0	0	0	0	0	0	0	0	0	0	0	0	0	0
VaccDscaff10-processed-gene-56.1	0	2	0	0	0	0	0	0	0	0	0	0	0	0	0	0	0	0	0	0	0	0	0	0	0	0	0	0	0	0
VaccDscaff10-snap-gene-56.26	3	3	3	7	7	9	0	0	0	7	3	0	0	3	0	0	0	0	2	1	3	10	7	0	1	16	3	8	26	16
VaccDscaff10-snap-gene-56.27	0	0	0	0	0	0	0	0	0	0	0	0	0	0	0	0	0	0	0	0	0	0	0	0	0	0	0	0	0	0
VaccDscaff10-snap-gene-57.35	23	30	14	32	12	9	17	13	8	31	22	16	19	15	2	7	22	12	17	5	19	0	25	3	13	1	5	17	1	17
VaccDscaff10-snap-gene-57.39	0	0	0	0	0	0	0	0	0	0	0	0	0	0	0	0	0	0	0	0	0	0	0	0	0	0	0	0	0	0
VaccDscaff10-augustus-gene-57.29	74	71	97	84	95	84	64	39	56	76	71	59	55	39	96	65	52	60	60	43	50	38	33	47	97	72	103	101	92	77
VaccDscaff10-snap-gene-57.40	0	0	0	0	0	7	0	0	0	0	0	0	0	0	0	0	0	0	0	0	0	0	0	0	0	0	0	0	0	0
VaccDscaff10-snap-gene-57.37	84	72	69	58	65	71	68	73	82	75	66	61	61	38	44	55	75	86	74	43	50	55	58	45	105	54	82	73	92	60
VaccDscaff10-augustus-gene-57.31	1	10	11	9	8	0	1	0	0	0	0	0	2	0	0	9	0	1	0	6	0	0	0	0	0	0	0	0	0	3
VaccDscaff10-snap-gene-58.25	447	487	687	457	487	474	575	438	434	557	585	551	552	523	598	541	473	454	43	54	66	42	66	52	43	39	56	32	33	37
VaccDscaff10-processed-gene-58.9	0	0	0	0	0	0	0	0	0	0	0	0	0	0	0	0	0	0	0	0	0	0	0	0	0	0	0	0	0	0
VaccDscaff10-snap-gene-59.33	146	186	181	143	177	205	115	125	95	163	151	91	251	140	215	179	151	117	74	36	70	20	59	37	85	58	79	64	49	60
VaccDscaff10-snap-gene-59.35	5	2	15	1	6	21	0	1	6	1	5	0	3	0	1	10	7	7	0	0	0	0	0	3	1	0	0	0	0	3
VaccDscaff10-processed-gene-59.6	0	5	0	1	6	16	2	2	0	0	0	3	0	0	3	3	0	15	7	0	0	0	0	0	0	0	2	0	1	0
VaccDscaff10-processed-gene-59.3	0	0	0	0	0	0	0	0	0	0	0	0	0	0	0	0	0	0	0	0	0	0	0	0	0	0	0	0	0	0
VaccDscaff10-augustus-gene-59.29	167	127	163	143	186	195	96	109	177	97	109	97	156	115	125	139	107	93	42	47	10	60	18	30	106	67	86	74	79	62
VaccDscaff10-processed-gene-59.25	0	0	0	0	0	0	0	0	0	0	0	0	0	0	0	0	0	0	0	0	0	0	0	0	0	0	0	0	0	0
VaccDscaff10-augustus-gene-60.41	353	401	567	530	323	845	16	24	15	17	19	0	35	24	94	40	55	39	28	0	9	9	0	8	3	3	0	8	4	0
VaccDscaff10-processed-gene-59.5	0	0	0	0	0	0	0	0	0	0	0	0	0	0	0	0	0	0	0	0	0	0	0	0	0	0	0	0	0	0
VaccDscaff10-snap-gene-60.49	0	0	0	0	0	0	0	0	0	0	0	0	0	0	0	0	0	0	0	0	0	0	0	0	0	0	0	0	0	0
VaccDscaff10-augustus-gene-60.45	2	0	0	3	0	0	0	0	0	0	0	0	0	0	0	0	0	0	0	4	0	0	0	0	0	0	0	0	1	0
VaccDscaff10-augustus-gene-60.46	0	8	2	0	0	7	0	0	0	0	0	0	0	0	0	0	0	0	0	0	0	0	0	0	0	0	0	0	1	0
VaccDscaff10-processed-gene-60.3	0	4	4	2	0	4	1	4	3	0	19	6	4	1	0	2	2	0	0	5	7	0	0	0	2	7	0	0	0	4
VaccDscaff10-processed-gene-60.33	12	27	19	11	12	27	4	6	0	2	0	14	15	7	6	10	4	1	12	2	11	3	0	0	8	2	12	7	4	15
VaccDscaff10-processed-gene-60.34	39	69	73	73	49	59	21	33	7	35	15	5	29	28	35	26	38	32	10	18	7	3	13	5	25	5	20	26	23	14
VaccDscaff10-processed-gene-60.24	0	0	0	0	0	0	0	0	0	0	0	0	0	0	0	0	0	0	0	0	0	0	0	0	0	0	0	0	0	0
VaccDscaff10-processed-gene-60.4	83	0	33	34	46	16	0	1	1	12	0	0	14	1	12	0	8	23	0	0	7	0	0	0	0	0	5	0	0	0
VaccDscaff10-augustus-gene-60.47	17	6	3	9	0	0	0	7	10	7	0	13	2	2	1	0	6	2	6	8	6	0	0	0	6	0	3	0	0	0
VaccDscaff10-augustus-gene-60.44	43	33	16	34	37	26	41	34	26	36	39	29	54	19	37	28	16	37	61	27	54	24	50	35	36	37	78	61	97	63
VaccDscaff10-processed-gene-60.6	0	0	0	0	0	0	0	0	0	0	0	0	0	0	0	0	0	0	0	0	0	0	0	0	0	0	0	0	0	0
VaccDscaff10-processed-gene-60.28	0	0	2	0	0	0	0	0	0	0	0	0	0	0	0	0	0	0	0	0	0	0	0	0	0	0	0	0	0	0
VaccDscaff10-augustus-gene-60.48	2	6	6	3	0	1	1	0	5	0	2	0	0	0	1	0	0	0	2	0	0	4	14	6	0	2	16	8	9	0
VaccDscaff10-processed-gene-60.29	0	0	0	0	0	0	0	0	0	0	0	0	0	0	0	0	0	0	0	0	0	0	0	0	0	0	0	0	0	0
VaccDscaff10-snap-gene-61.35	2	0	1	6	0	0	2	5	7	4	5	11	2	1	0	0	0	3	7	1	5	0	4	0	0	0	0	1	0	0
VaccDscaff10-snap-gene-61.36	2679	3245	3927	3480	3135	5421	2265	2717	2503	2620	2517	2927	1919	2521	2469	2487	1933	2035	804	761	785	539	1012	820	1018	1117	925	755	933	796
VaccDscaff10-processed-gene-61.27	29	75	82	57	58	98	19	30	42	18	13	5	34	12	23	17	12	21	2	4	0	0	10	2	10	12	10	1	10	9
VaccDscaff10-augustus-gene-61.34	245	276	242	286	256	424	114	158	211	145	192	138	174	149	208	169	109	185	47	65	52	39	66	87	51	35	41	17	37	46
VaccDscaff10-augustus-gene-62.31	178	222	234	249	191	375	57	54	59	95	91	60	122	87	127	112	83	107	82	61	56	76	91	43	167	106	153	82	77	94
VaccDscaff10-processed-gene-62.1	0	0	0	0	0	0	0	0	0	0	0	0	0	0	0	0	0	0	0	0	0	0	0	0	0	0	0	0	0	0
VaccDscaff10-processed-gene-62.13	625	614	944	582	696	720	405	418	289	396	367	583	543	567	586	639	621	464	96	72	57	44	60	89	50	53	63	24	42	30
VaccDscaff10-processed-gene-62.22	134	195	168	164	107	130	242	277	269	159	217	190	256	184	188	200	175	200	388	473	506	356	498	387	495	494	587	412	578	575
VaccDscaff10-snap-gene-62.40	0	0	0	0	2	0	0	0	0	0	0	0	0	0	0	0	0	0	1	3	6	3	13	9	0	0	2	0	0	0
VaccDscaff10-snap-gene-62.41	26	31	35	19	31	28	10	23	12	19	14	43	7	20	22	16	16	17	10	23	25	29	6	11	0	6	2	2	0	7
VaccDscaff10-processed-gene-62.18	0	0	0	0	0	0	0	0	0	0	0	0	0	0	0	0	0	0	0	0	0	0	0	0	0	0	0	0	0	0
VaccDscaff10-processed-gene-62.19	0	0	0	0	0	0	0	0	1	0	0	0	0	0	0	8	0	0	0	2	0	0	0	0	0	0	0	0	0	0
VaccDscaff10-processed-gene-62.20	3	4	11	5	4	3	0	3	0	4	14	0	2	7	3	0	2	2	0	0	4	0	0	0	3	5	5	10	1	3
VaccDscaff10-snap-gene-62.42	25	20	27	18	26	58	17	25	2	22	15	9	16	11	11	29	18	15	15	19	11	7	12	16	16	18	11	12	13	10
VaccDscaff10-processed-gene-62.21	0	0	0	0	0	0	0	0	0	0	0	0	0	0	0	0	0	0	0	0	0	0	0	0	0	0	0	0	0	0
VaccDscaff10-snap-gene-62.43	63	69	59	78	62	109	10	53	48	56	40	46	38	41	57	33	53	40	0	2	4	0	8	2	2	0	7	0	0	6
VaccDscaff10-augustus-gene-63.24	98	121	121	86	86	93	76	96	98	81	116	77	89	86	64	154	104	118	38	40	36	22	61	41	59	33	71	43	44	19
VaccDscaff10-augustus-gene-63.29	1	1	3	1	0	0	2	0	0	0	0	0	0	0	0	0	0	0	3	0	0	0	0	0	0	0	0	0	0	0
VaccDscaff10-processed-gene-63.18	0	0	0	0	0	0	0	0	0	0	0	0	0	0	0	0	0	0	0	0	0	0	0	0	0	0	0	0	0	0
VaccDscaff10-snap-gene-63.32	32	78	112	43	45	102	23	36	24	37	18	49	42	53	70	46	37	65	18	13	6	19	5	2	15	15	38	4	7	10
VaccDscaff10-processed-gene-63.19	0	0	0	0	0	0	0	0	0	0	0	0	0	0	0	0	0	0	0	0	0	2	0	0	0	0	0	0	0	0
VaccDscaff10-augustus-gene-63.27	43	37	58	68	58	47	5	15	0	31	24	33	33	28	30	23	18	7	19	11	18	0	1	3	18	9	2	13	12	20
VaccDscaff10-augustus-gene-63.28	245	156	180	137	127	102	249	293	228	266	282	311	329	298	329	417	324	356	612	545	545	559	501	696	372	404	449	319	322	424
VaccDscaff10-snap-gene-63.37	260	239	288	296	219	247	249	259	309	264	291	300	240	283	253	271	238	240	337	300	269	206	164	151	351	195	365	251	255	343
VaccDscaff10-snap-gene-63.35	1	3	0	3	0	0	0	0	0	0	0	0	0	0	0	0	0	0	0	0	0	0	0	5	0	0	0	0	0	0
VaccDscaff10-augustus-gene-64.33	0	0	0	0	0	0	0	3	0	0	0	0	4	4	2	0	0	1	16	6	5	9	12	12	11	4	10	9	4	5
VaccDscaff10-snap-gene-64.39	7	2	8	21	10	12	7	14	6	0	2	5	8	4	5	3	6	6	16	10	8	7	14	13	12	10	1	13	9	7
VaccDscaff10-processed-gene-64.12	0	0	0	0	0	0	0	0	0	0	0	0	0	0	0	0	0	0	0	0	0	0	0	0	0	0	0	0	0	0
VaccDscaff10-processed-gene-64.13	0	0	0	0	0	0	0	0	0	0	0	0	0	0	0	0	0	0	0	0	0	0	0	0	0	0	0	0	0	0
VaccDscaff10-processed-gene-64.14	0	0	0	0	0	3	0	0	0	0	0	0	0	0	2	0	1	0	0	0	0	0	0	0	0	2	0	0	0	3
VaccDscaff10-snap-gene-64.37	0	0	0	0	0	0	0	0	0	0	0	0	0	0	0	0	0	0	0	0	0	0	0	0	0	0	0	0	0	0
VaccDscaff10-processed-gene-64.28	0	0	0	0	0	0	0	0	0	0	0	0	0	0	0	0	0	0	0	0	0	0	0	0	0	0	0	0	0	0
VaccDscaff10-processed-gene-64.16	0	0	0	0	0	0	0	0	0	0	0	0	0	0	0	0	0	0	0	0	0	0	0	0	0	0	0	0	0	0
VaccDscaff10-processed-gene-64.17	0	0	0	0	0	0	0	0	0	0	0	0	0	0	0	0	0	0	0	0	0	0	0	0	0	0	0	0	0	0
VaccDscaff10-processed-gene-64.3	8	22	17	8	11	41	3	0	7	1	9	0	0	12	3	0	3	10	1	7	5	15	5	6	6	0	0	0	6	6
VaccDscaff10-processed-gene-64.4	824	885	1087	918	836	941	1071	1098	1265	1435	1359	1305	780	894	881	894	820	812	1750	1295	1424	1260	1521	1238	2113	1495	2002	1898	1752	2244
VaccDscaff10-snap-gene-65.38	8	7	19	9	6	23	28	15	8	35	42	18	34	23	23	25	10	13	37	8	42	40	13	15	67	43	40	46	52	59
VaccDscaff10-processed-gene-64.26	0	0	0	0	0	0	0	0	0	0	0	0	0	0	0	0	0	0	0	0	0	0	0	0	0	0	0	0	0	0
VaccDscaff10-processed-gene-64.27	85	86	156	75	108	150	193	195	212	135	234	191	97	99	100	82	112	91	147	138	116	168	221	171	306	277	270	218	225	301
VaccDscaff10-snap-gene-65.37	1252	1412	1842	1290	1246	1779	677	611	619	511	748	571	1156	1315	1193	944	955	959	351	335	291	238	421	281	756	386	596	351	474	437
VaccDscaff10-augustus-gene-65.34	0	0	0	0	0	0	0	0	0	0	0	0	0	0	0	0	0	0	0	0	0	0	0	0	0	0	0	0	0	0
VaccDscaff10-augustus-gene-65.35	99	86	80	126	121	164	28	60	31	59	40	21	30	24	57	53	46	58	115	100	86	76	182	106	125	120	101	116	142	153
VaccDscaff10-augustus-gene-65.36	153	264	308	197	228	322	101	89	97	85	78	59	106	90	86	102	80	67	45	42	52	37	30	24	60	49	77	38	43	76
VaccDscaff10-augustus-gene-66.26	316	327	312	272	341	352	232	348	437	217	276	291	196	232	335	334	266	250	228	160	195	183	231	130	253	193	269	198	240	238
VaccDscaff10-augustus-gene-66.28	1893	2019	3145	1814	1764	970	1984	2692	2855	2343	2755	2719	1524	1893	1633	2073	1512	1363	509	510	499	462	855	617	369	262	170	193	350	241
VaccDscaff10-snap-gene-66.37	0	0	0	0	0	0	0	0	0	0	0	0	0	0	0	0	0	0	0	0	0	0	0	0	0	0	0	0	0	0
VaccDscaff10-processed-gene-66.15	0	0	0	0	0	0	0	0	0	0	0	0	0	0	0	0	0	0	0	0	0	0	0	0	0	0	0	0	0	0
VaccDscaff10-processed-gene-66.5	0	0	0	0	0	0	0	0	0	0	0	0	0	0	0	0	0	0	0	0	0	0	0	0	0	0	0	0	0	0
VaccDscaff10-processed-gene-66.17	0	0	0	0	0	0	0	0	0	0	0	0	0	0	0	0	0	0	0	0	0	0	0	0	0	0	0	0	0	0
VaccDscaff10-snap-gene-66.42	0	0	2	8	0	8	1	6	6	7	0	0	4	0	1	0	1	0	31	9	26	13	46	12	13	24	30	6	16	18
VaccDscaff10-snap-gene-66.41	0	0	0	0	0	0	0	0	0	0	4	0	0	0	0	0	0	0	2	0	5	0	4	0	3	0	3	0	0	0
VaccDscaff10-augustus-gene-66.27	26	23	18	1	5	35	10	22	12	8	17	36	17	17	21	18	3	13	1	0	5	3	5	4	3	10	9	11	0	11
VaccDscaff10-snap-gene-67.38	1	0	1	5	3	1	2	3	0	6	0	0	1	0	2	7	3	5	1	3	0	0	0	0	1	0	3	0	0	0
VaccDscaff10-augustus-gene-67.29	2	19	15	4	7	25	2	0	3	0	5	0	0	0	3	1	6	7	0	0	0	0	0	0	0	2	4	0	0	0
VaccDscaff10-processed-gene-67.1	0	0	0	0	0	0	0	0	0	0	0	0	0	0	0	0	0	0	0	0	0	0	0	0	0	0	0	0	0	0
VaccDscaff10-augustus-gene-67.31	72	103	142	91	111	116	94	141	172	110	110	158	100	89	83	109	90	91	46	62	45	32	55	32	156	127	158	83	149	126
VaccDscaff10-snap-gene-67.40	28	48	62	41	79	75	44	35	44	30	38	36	40	71	40	65	37	38	11	8	11	12	30	4	31	21	17	11	19	17
VaccDscaff10-augustus-gene-67.33	60	34	47	49	25	18	77	46	25	33	57	74	30	52	35	32	57	42	29	29	13	26	12	6	19	5	17	8	5	33
VaccDscaff10-processed-gene-67.5	0	0	0	0	0	0	0	0	0	0	0	0	0	0	0	0	0	0	0	0	0	0	0	0	0	0	0	0	0	0
VaccDscaff10-processed-gene-67.6	0	0	0	0	3	0	0	0	0	5	1	0	0	0	0	0	0	0	0	2	0	0	3	0	0	14	0	0	0	2
VaccDscaff10-processed-gene-67.28	13	6	14	3	2	31	1	0	0	0	0	0	0	0	0	0	1	0	0	0	0	0	0	0	0	0	0	0	0	0
VaccDscaff10-snap-gene-68.42	66	93	73	87	73	82	63	30	75	33	32	69	24	43	70	48	33	48	4	13	2	1	0	2	4	1	10	5	12	3
VaccDscaff10-snap-gene-68.43	0	0	0	0	0	0	0	7	0	0	0	0	0	0	0	0	0	0	0	0	0	0	0	0	0	0	0	0	0	0
VaccDscaff10-processed-gene-68.9	0	0	0	0	0	0	0	0	0	0	0	0	0	0	0	0	0	0	0	0	0	0	0	0	0	0	0	0	0	0
VaccDscaff10-augustus-gene-68.36	50	73	32	58	53	64	99	53	86	91	61	51	61	37	58	52	47	62	12	8	3	8	17	5	0	0	11	0	6	2
VaccDscaff10-augustus-gene-68.39	231	323	251	293	255	186	458	635	418	453	509	514	224	229	283	316	238	329	275	300	292	280	402	220	154	132	228	159	282	173
VaccDscaff10-snap-gene-68.46	84	130	127	97	109	128	77	87	114	87	35	61	85	84	104	103	73	89	30	39	34	20	61	30	29	30	36	33	21	47
VaccDscaff10-processed-gene-68.11	211	269	150	308	249	313	1	7	1	2	0	0	8	9	11	13	5	13	0	7	6	6	0	5	0	0	0	0	0	0
VaccDscaff10-processed-gene-69.1	31	11	36	33	16	90	0	0	0	0	0	0	0	3	4	3	0	0	0	0	0	0	0	0	0	0	0	0	9	0
VaccDscaff10-processed-gene-69.0	7	14	7	10	12	15	11	7	12	0	3	7	4	10	1	12	6	5	0	0	0	0	1	0	0	0	0	0	0	0
VaccDscaff10-processed-gene-69.12	21	29	44	37	36	59	29	34	35	33	25	30	27	37	44	36	33	5	1	1	4	1	0	6	13	1	4	6	0	20
VaccDscaff10-augustus-gene-69.34	3	1	11	0	0	5	5	4	7	5	0	0	7	4	6	0	3	0	0	0	0	0	0	0	2	4	4	13	0	0
VaccDscaff10-processed-gene-69.27	5	0	2	3	0	0	0	0	0	0	0	0	0	0	0	0	0	0	0	0	0	0	0	0	0	0	0	0	0	0
VaccDscaff10-augustus-gene-69.35	30	36	62	35	35	64	2	6	8	18	7	1	4	12	11	4	19	7	16	5	14	13	4	6	13	26	26	2	3	9
VaccDscaff10-snap-gene-70.40	29	43	57	53	68	67	25	22	30	49	31	21	49	38	39	41	39	58	0	0	0	0	1	1	3	0	1	0	1	7
VaccDscaff10-augustus-gene-70.35	88	75	74	81	76	80	54	55	45	37	76	37	55	56	54	81	76	68	5	8	3	7	18	8	12	3	22	0	1	4
VaccDscaff10-snap-gene-70.37	0	0	0	0	0	0	0	0	0	0	0	0	0	0	0	0	0	0	0	0	0	0	0	0	0	0	0	0	0	0
VaccDscaff10-augustus-gene-70.32	0	0	0	0	0	0	0	0	0	0	0	0	0	0	0	0	0	0	0	0	0	0	0	0	0	0	0	0	0	0
VaccDscaff10-snap-gene-70.38	0	0	0	0	0	0	0	0	0	0	0	0	0	0	0	0	0	0	0	0	0	0	0	0	0	0	0	0	0	0
VaccDscaff10-processed-gene-70.4	0	0	0	0	0	3	0	0	0	0	0	0	0	0	0	0	0	0	0	0	3	0	0	0	0	0	0	0	0	0
VaccDscaff10-snap-gene-71.42	0	0	0	0	0	0	0	0	0	0	0	0	0	0	0	0	0	0	0	0	0	0	0	0	0	0	0	0	0	0
VaccDscaff10-snap-gene-71.41	12	13	9	12	21	20	7	1	0	0	0	0	0	0	6	0	2	0	2	0	0	0	0	0	0	0	4	0	0	0
VaccDscaff10-processed-gene-71.5	0	0	0	0	0	0	4	0	0	0	2	0	0	0	2	0	0	1	0	0	0	0	0	0	0	0	7	2	0	0
VaccDscaff10-snap-gene-71.43	0	4	10	2	0	0	0	0	0	0	0	0	1	7	4	1	0	3	2	0	0	4	0	0	3	0	3	0	7	16
VaccDscaff10-processed-gene-71.8	0	0	0	0	0	0	0	0	0	0	0	0	0	0	0	0	0	0	0	0	0	0	0	0	0	0	0	0	0	0
VaccDscaff10-processed-gene-72.3	7	0	5	9	12	7	12	6	17	2	28	5	3	0	4	6	11	3	3	5	3	5	8	4	7	0	6	8	4	20
VaccDscaff10-augustus-gene-72.37	73	67	75	90	88	82	63	91	128	68	90	100	95	83	39	92	46	79	114	112	72	115	216	139	69	89	126	72	85	74
VaccDscaff10-processed-gene-72.32	0	1	0	0	0	0	0	0	0	0	2	0	0	0	0	0	0	0	1	0	0	0	0	0	5	0	1	0	0	0
VaccDscaff10-snap-gene-72.40	12	23	17	17	9	47	21	30	31	2	0	1	18	38	20	16	28	9	12	2	0	5	10	4	2	4	0	0	6	1
VaccDscaff10-processed-gene-72.2	97	108	160	103	73	137	87	128	140	129	120	123	120	123	80	148	103	113	45	55	65	28	53	54	75	74	56	84	59	56
VaccDscaff10-augustus-gene-72.38	32	19	10	13	18	31	0	11	19	0	0	5	4	0	3	0	3	1	0	4	0	0	0	0	7	0	0	0	0	0
VaccDscaff10-processed-gene-73.0	23	15	27	42	29	23	13	72	30	12	7	40	20	20	16	14	18	5	0	3	5	0	1	0	4	7	10	6	1	0
VaccDscaff10-augustus-gene-73.36	36	32	56	42	44	59	26	32	64	27	40	21	13	30	20	11	21	26	1	0	4	8	2	5	30	15	22	20	0	15
VaccDscaff10-processed-gene-73.2	0	0	2	2	0	5	0	4	11	0	0	1	0	0	0	0	2	1	0	0	0	0	8	4	4	0	0	2	0	3
VaccDscaff10-augustus-gene-73.37	23	18	74	43	26	39	19	32	29	8	28	23	37	8	16	25	27	19	8	7	5	1	12	17	19	10	19	18	13	25
VaccDscaff10-processed-gene-73.4	2	0	0	0	2	12	0	0	0	0	0	0	0	0	0	0	1	0	1	0	0	0	0	2	0	0	8	0	0	0
VaccDscaff10-augustus-gene-73.38	22	34	36	25	43	43	40	55	61	65	42	30	42	42	37	22	30	29	20	26	17	15	16	6	13	10	21	20	21	5
VaccDscaff10-processed-gene-73.6	8	11	20	9	19	14	8	9	12	0	8	14	2	2	28	21	9	17	0	0	0	0	2	2	3	2	12	10	14	2
VaccDscaff10-augustus-gene-73.39	5	3	5	1	8	3	0	0	0	3	9	0	5	0	0	1	2	0	9	4	2	0	2	0	12	0	11	12	10	1
VaccDscaff10-processed-gene-73.8	66	71	98	79	63	65	68	40	48	59	76	39	44	60	52	53	45	66	20	28	32	42	23	36	52	96	78	80	64	65
VaccDscaff10-processed-gene-74.0	12	7	8	7	17	1	3	1	6	9	17	6	0	8	3	0	13	12	0	0	0	0	0	0	0	2	0	0	0	0
VaccDscaff10-processed-gene-74.1	9	10	8	24	13	19	9	12	19	26	13	15	5	1	8	16	6	8	1	1	0	0	0	0	0	0	0	4	0	0
VaccDscaff10-processed-gene-74.20	0	0	0	0	0	0	0	0	0	0	0	0	0	0	0	0	0	0	0	0	0	0	0	0	0	0	0	0	0	0
VaccDscaff10-processed-gene-74.3	1	0	0	0	1	0	2	0	0	0	0	0	0	0	0	0	0	2	0	0	0	0	0	0	2	0	0	0	5	3
VaccDscaff10-processed-gene-74.4	30	45	11	21	33	21	19	16	19	13	42	2	12	23	25	14	12	18	11	8	8	0	20	0	16	23	1	24	21	7
VaccDscaff10-processed-gene-74.6	9	17	0	4	2	5	0	0	6	0	0	9	6	0	2	0	1	0	0	0	2	2	0	0	2	5	2	2	1	0
VaccDscaff10-augustus-gene-74.48	0	0	0	0	0	0	0	0	0	0	0	0	0	0	0	0	0	0	0	4	0	0	0	0	0	0	0	0	0	0
VaccDscaff10-augustus-gene-74.50	4	4	1	0	3	0	0	1	0	1	0	0	0	3	0	0	0	0	0	0	3	0	0	0	0	0	0	0	0	0
VaccDscaff10-augustus-gene-74.49	0	0	0	4	0	0	3	0	0	0	0	0	0	0	0	0	0	0	0	0	0	0	0	0	0	0	3	0	0	0
VaccDscaff10-processed-gene-74.9	11	2	5	2	2	16	2	0	0	0	0	2	0	0	0	5	1	0	0	0	2	0	5	0	0	0	0	0	3	0
VaccDscaff10-processed-gene-74.10	10	14	13	0	9	11	0	0	0	0	0	0	0	3	7	2	2	2	0	0	0	0	0	12	0	2	0	9	0	0
VaccDscaff10-processed-gene-74.11	39	26	38	25	27	29	5	8	12	22	17	16	14	16	22	18	21	18	8	9	3	7	5	14	13	10	22	27	11	25
VaccDscaff10-processed-gene-74.12	0	0	0	5	0	2	0	0	0	0	0	0	0	0	0	0	0	0	0	0	0	4	0	0	0	0	0	0	0	0
VaccDscaff10-augustus-gene-75.30	60	65	82	71	65	116	47	35	44	69	48	77	36	58	25	50	43	57	45	32	34	28	34	28	55	29	52	44	54	74
VaccDscaff10-processed-gene-75.1	0	0	0	0	0	0	0	0	0	0	0	0	0	0	0	0	0	0	0	0	0	0	0	0	0	0	0	0	0	0
VaccDscaff10-processed-gene-75.2	17	17	40	24	28	30	9	5	19	6	18	19	13	4	11	2	13	15	2	0	0	3	0	0	8	0	2	1	2	2
VaccDscaff10-snap-gene-75.35	40	38	66	43	41	54	17	9	35	34	19	15	20	15	15	19	10	33	0	0	4	11	12	6	2	13	0	3	9	3
VaccDscaff10-processed-gene-75.22	0	3	3	0	29	5	6	0	2	8	6	8	7	11	7	3	2	0	16	9	11	11	36	7	40	37	60	24	20	69
VaccDscaff10-snap-gene-75.37	0	0	2	4	0	0	5	12	0	6	3	9	0	7	5	5	4	3	7	5	8	5	11	15	53	52	57	31	38	34
VaccDscaff10-snap-gene-75.39	86	92	112	88	101	136	103	74	133	114	100	151	72	70	118	96	76	87	28	65	57	26	56	28	149	128	61	117	92	120
VaccDscaff10-processed-gene-75.11	81	86	104	91	101	108	57	84	77	65	70	77	66	36	67	56	55	85	28	19	28	18	28	22	55	64	74	48	50	77
VaccDscaff10-augustus-gene-75.32	12	38	52	26	22	25	16	37	43	16	16	26	38	31	47	28	26	17	3	13	8	7	13	0	12	9	13	8	5	14
VaccDscaff10-snap-gene-75.40	202	157	165	129	133	222	40	48	43	59	45	41	49	64	89	38	54	104	6	8	20	4	0	38	22	16	1	5	3	21
VaccDscaff10-snap-gene-76.42	54	60	63	27	53	123	119	110	150	70	114	92	52	67	57	32	68	53	124	87	81	125	44	64	95	68	157	49	81	95
VaccDscaff10-snap-gene-76.43	0	0	0	0	0	0	0	0	0	0	0	0	0	0	0	0	0	0	0	0	0	0	0	0	0	0	0	0	0	0
VaccDscaff10-augustus-gene-76.36	9	3	24	15	0	17	2	31	33	24	13	18	13	28	20	42	39	25	0	1	0	3	3	2	5	5	3	0	2	0
VaccDscaff10-augustus-gene-76.41	0	0	0	12	0	0	0	0	0	0	0	0	0	0	0	0	0	0	0	2	6	0	0	10	0	0	0	0	0	0
VaccDscaff10-snap-gene-76.47	0	0	0	0	0	0	0	0	0	0	0	0	0	0	0	0	0	0	0	1	8	0	0	0	0	0	0	0	0	0
VaccDscaff10-snap-gene-76.45	0	0	0	0	0	0	0	0	0	0	0	0	0	0	0	0	0	0	0	0	0	0	0	0	0	0	0	0	0	0
VaccDscaff10-augustus-gene-76.39	0	4	9	8	7	18	0	1	2	3	4	0	7	6	11	6	5	0	4	0	3	3	0	0	0	0	0	0	0	2
VaccDscaff10-processed-gene-76.5	0	1	3	3	4	1	0	2	14	3	2	0	0	1	1	1	7	0	0	0	0	0	0	0	0	0	0	0	0	0
VaccDscaff10-processed-gene-76.34	0	0	0	0	0	0	0	0	0	0	0	0	0	0	0	0	0	0	0	0	0	0	0	0	0	0	0	0	0	0
VaccDscaff10-augustus-gene-77.39	13	15	17	27	15	39	0	0	0	0	0	0	0	0	0	0	2	0	0	1	0	12	0	12	0	0	0	1	0	0
VaccDscaff10-processed-gene-77.17	0	0	0	0	0	0	0	0	0	0	0	0	0	0	0	0	0	0	0	0	0	0	0	0	0	0	0	0	0	0
VaccDscaff10-processed-gene-77.3	0	0	0	0	0	0	4	0	0	0	0	0	0	0	0	0	0	0	0	0	0	0	0	0	0	0	0	1	2	0
VaccDscaff10-processed-gene-77.27	17	33	28	31	30	41	27	40	27	25	26	30	13	20	14	13	22	20	45	31	52	26	64	34	40	38	47	44	44	54
VaccDscaff10-processed-gene-77.28	0	0	0	0	0	0	0	0	0	0	0	0	0	0	0	0	0	0	3	0	0	0	0	0	0	0	0	1	0	0
VaccDscaff10-snap-gene-77.45	0	0	0	0	0	0	0	0	0	0	0	0	0	0	0	0	0	0	0	0	0	0	0	0	0	0	0	0	0	0
VaccDscaff10-snap-gene-77.43	0	0	0	0	0	0	0	0	0	0	0	0	0	0	0	0	0	0	0	0	0	0	0	0	0	0	0	0	0	0
VaccDscaff10-processed-gene-77.36	0	0	0	0	0	0	0	0	0	0	0	0	0	0	0	0	0	0	0	0	0	0	0	0	0	0	0	0	0	0
VaccDscaff10-processed-gene-77.37	0	0	0	0	0	0	0	0	0	0	0	0	0	0	0	0	0	0	0	0	0	0	0	0	0	0	0	0	0	0
VaccDscaff10-processed-gene-78.1	0	0	0	0	0	0	0	0	0	0	0	0	0	0	0	0	0	0	0	0	0	0	0	0	0	0	0	0	0	0
VaccDscaff10-processed-gene-78.0	4	3	5	10	3	4	0	21	0	4	4	12	2	0	2	0	2	6	8	5	0	4	15	6	14	35	10	9	2	19
VaccDscaff10-augustus-gene-78.19	0	0	8	0	3	1	0	0	0	0	0	0	0	0	0	0	0	0	0	0	0	0	0	0	0	0	0	0	9	8
VaccDscaff10-augustus-gene-78.20	0	0	0	0	0	0	0	0	0	0	0	0	0	0	0	0	0	0	0	0	0	0	0	0	0	0	0	0	0	0
VaccDscaff10-snap-gene-78.25	6	0	13	16	16	74	0	0	0	0	0	3	3	0	0	0	0	0	0	0	0	0	0	0	0	0	0	0	0	0
VaccDscaff10-processed-gene-79.7	0	0	0	0	0	0	0	0	0	0	0	0	0	0	0	0	0	0	0	0	0	0	0	0	0	0	0	0	0	0
VaccDscaff10-augustus-gene-79.32	0	0	0	0	0	0	0	0	0	0	0	0	0	0	0	0	0	0	0	0	0	0	0	0	0	0	0	0	0	0
VaccDscaff10-snap-gene-79.40	657	693	818	649	614	766	331	375	492	435	504	441	646	767	504	591	638	600	285	284	167	150	262	255	216	122	176	143	141	165
VaccDscaff10-processed-gene-79.1	6	1	1	0	0	13	0	0	0	0	0	0	0	0	0	0	0	0	0	0	0	0	0	0	0	0	0	0	0	0
VaccDscaff10-augustus-gene-79.31	9	5	10	3	14	26	0	0	0	0	0	0	0	0	0	0	0	0	3	0	0	0	0	0	0	0	0	0	0	0
VaccDscaff10-processed-gene-79.20	10	7	14	42	5	9	5	0	10	17	45	8	19	19	12	13	6	19	10	15	13	16	12	7	39	23	33	18	14	28
VaccDscaff10-augustus-gene-79.34	3	5	3	7	7	13	5	1	1	8	2	3	14	3	11	9	4	16	2	0	0	0	0	0	4	0	0	0	3	0
VaccDscaff10-processed-gene-79.22	0	0	0	2	0	0	0	0	0	0	0	0	0	0	0	0	0	0	0	0	0	0	0	0	0	0	0	0	0	0
VaccDscaff10-augustus-gene-79.35	49	50	45	77	44	59	57	79	53	89	40	47	37	48	46	25	51	41	41	28	50	32	51	40	41	52	104	34	33	64
VaccDscaff10-augustus-gene-80.26	8	1	26	6	2	7	124	128	207	116	198	108	75	51	17	50	58	32	613	549	580	618	529	701	713	521	609	472	491	522
VaccDscaff10-augustus-gene-80.27	282	294	382	284	334	275	186	215	193	245	434	247	269	289	196	378	259	253	360	315	364	271	347	288	532	532	534	439	718	547
VaccDscaff10-snap-gene-80.33	365	357	603	282	320	272	571	712	654	737	820	588	727	690	483	494	524	532	279	387	253	271	304	345	358	280	451	242	280	270
VaccDscaff10-augustus-gene-80.29	3	0	0	0	0	5	0	0	0	0	0	0	0	0	0	0	0	0	0	0	0	0	0	0	0	0	0	0	0	0
VaccDscaff10-snap-gene-80.35	17	15	22	27	26	31	5	14	1	12	32	31	21	15	5	14	3	28	15	11	28	49	26	13	11	7	41	17	10	40
VaccDscaff10-processed-gene-80.18	0	0	0	0	0	0	0	0	0	0	0	0	0	0	0	0	0	0	0	0	0	0	0	0	0	0	0	0	0	0
VaccDscaff10-snap-gene-81.33	0	0	0	0	0	0	49	71	71	79	89	59	6	5	2	7	4	4	7	6	0	9	0	3	0	0	1	0	0	3
VaccDscaff10-processed-gene-81.4	0	0	0	0	0	0	0	1	1	0	0	0	0	0	0	0	0	0	2	9	0	0	0	0	0	0	0	0	4	0
VaccDscaff10-snap-gene-81.34	165	163	296	207	193	292	134	110	170	122	120	125	91	84	50	117	59	54	273	249	271	209	222	194	201	161	297	186	193	273
VaccDscaff10-processed-gene-81.12	0	0	0	0	0	0	0	0	0	0	0	0	0	0	0	0	0	0	5	0	5	0	4	0	0	0	0	0	0	0
VaccDscaff10-augustus-gene-81.30	0	0	0	0	0	0	0	0	0	0	0	0	0	0	0	0	0	0	0	0	0	0	0	0	0	0	0	0	1	0
VaccDscaff10-augustus-gene-81.31	0	0	0	0	0	0	0	0	0	0	0	0	0	0	0	0	0	0	0	0	0	0	0	0	0	0	0	0	0	0
VaccDscaff10-processed-gene-81.9	3	0	0	0	0	0	0	0	0	0	0	0	0	0	0	0	0	0	0	0	0	0	0	0	0	0	0	0	0	0
VaccDscaff10-processed-gene-81.10	0	0	2	0	0	0	0	0	0	0	0	0	0	0	1	0	0	0	0	0	0	0	0	0	0	0	0	0	0	0
VaccDscaff10-augustus-gene-82.21	0	0	6	0	0	0	0	0	0	0	0	4	0	0	0	0	0	0	0	0	0	0	0	0	0	0	0	0	0	0
VaccDscaff10-augustus-gene-82.22	113	90	123	155	162	136	129	158	177	130	118	180	81	135	118	76	78	148	113	65	88	91	62	69	66	42	52	41	65	86
VaccDscaff10-augustus-gene-82.24	0	2	0	12	7	0	0	0	0	0	0	0	0	0	0	0	6	0	0	0	0	0	3	0	0	0	0	0	0	0
VaccDscaff10-snap-gene-82.32	0	0	0	0	0	0	0	0	0	0	0	0	0	0	0	0	0	0	0	0	0	0	0	0	0	0	0	0	0	0
VaccDscaff10-snap-gene-82.31	0	0	0	0	0	0	0	0	0	0	0	0	0	0	0	0	0	0	0	0	0	0	0	0	0	0	0	0	0	0
VaccDscaff10-processed-gene-82.17	0	0	0	0	0	0	0	0	0	0	0	0	0	0	0	0	0	0	0	0	0	0	0	0	0	0	0	0	0	0
VaccDscaff10-snap-gene-82.28	63	33	24	33	32	5	110	103	175	107	159	101	42	71	62	39	48	47	177	170	139	167	128	147	222	168	144	132	139	144
VaccDscaff10-processed-gene-82.12	0	0	0	0	0	0	2	0	0	0	6	5	3	1	0	0	0	0	2	2	18	3	0	0	2	1	0	0	0	8
VaccDscaff10-processed-gene-82.3	25	35	32	16	26	24	71	79	65	113	127	111	167	90	88	114	121	46	746	441	438	435	555	480	1213	849	904	712	747	846
VaccDscaff10-augustus-gene-82.25	175	152	287	189	127	203	179	167	104	194	188	133	176	117	140	190	179	261	92	132	105	108	133	102	54	49	78	53	101	82
VaccDscaff10-augustus-gene-83.31	3	3	0	0	5	4	6	7	0	0	0	4	0	0	0	5	2	11	0	0	0	0	1	3	7	0	0	0	0	2
VaccDscaff10-processed-gene-83.3	6	2	16	23	17	15	0	1	1	2	5	2	3	3	1	6	10	4	2	0	4	0	9	5	2	7	3	2	1	3
VaccDscaff10-processed-gene-83.1	0	0	0	0	0	0	0	0	0	0	0	0	0	0	0	0	0	0	0	0	0	0	0	0	0	0	0	0	0	0
VaccDscaff10-augustus-gene-83.33	0	0	2	0	0	0	0	0	0	0	0	0	0	0	0	0	0	0	0	0	0	0	0	0	0	0	0	0	0	1
VaccDscaff10-processed-gene-83.6	0	0	0	0	0	0	0	0	0	0	0	0	0	0	0	0	0	0	0	0	0	0	0	0	0	0	0	0	0	0
VaccDscaff10-processed-gene-83.21	1	0	0	0	0	2	0	0	0	0	0	0	0	0	0	0	0	0	0	0	0	0	0	0	0	0	0	0	0	0
VaccDscaff10-snap-gene-83.42	0	0	1	1	11	0	1	7	2	0	17	0	0	3	1	5	4	7	1	0	2	0	0	0	3	0	3	0	6	0
VaccDscaff10-snap-gene-83.43	14	17	14	3	14	9	14	11	10	4	5	3	15	4	2	1	9	6	0	1	0	3	0	0	0	0	0	2	0	0
VaccDscaff10-processed-gene-83.10	0	0	0	0	0	0	0	0	0	0	0	0	0	0	0	0	0	0	0	0	0	0	0	0	0	0	0	0	0	0
VaccDscaff10-snap-gene-83.45	93	88	159	148	99	246	3	12	20	7	12	6	10	13	17	19	9	18	16	7	18	8	2	9	12	0	17	0	1	8
VaccDscaff10-snap-gene-84.54	0	0	0	0	0	0	0	0	0	0	0	0	0	0	0	0	1	0	0	0	0	0	0	0	0	0	0	0	0	0
VaccDscaff10-snap-gene-84.51	0	0	0	0	0	0	0	0	1	0	0	0	0	4	0	0	0	1	0	0	0	0	0	0	0	7	0	1	0	0
VaccDscaff10-processed-gene-84.10	10	4	7	2	4	7	5	10	9	5	12	0	4	11	0	1	0	3	0	1	3	0	4	8	10	0	5	5	4	0
VaccDscaff10-processed-gene-84.35	0	0	0	0	0	0	0	0	0	0	0	0	0	0	0	0	0	0	2	0	0	0	0	0	0	0	0	0	0	0
VaccDscaff10-snap-gene-84.50	0	0	0	0	0	0	0	0	0	0	0	0	0	0	0	0	0	0	0	0	0	0	0	0	0	0	0	0	0	0
VaccDscaff10-snap-gene-84.56	98	83	106	97	60	91	99	103	135	67	198	58	90	77	76	117	70	75	62	91	56	74	76	77	133	135	134	130	173	148
VaccDscaff10-snap-gene-84.55	79	103	148	113	125	98	94	72	79	55	67	65	88	55	103	85	72	95	3	3	9	8	0	0	14	3	0	5	0	18
VaccDscaff10-processed-gene-84.7	11	16	31	2	11	30	36	50	32	22	33	19	15	19	1	6	14	9	3	0	0	0	0	6	3	1	3	1	0	7
VaccDscaff10-processed-gene-84.9	0	0	0	0	0	0	0	0	0	0	0	0	5	0	0	0	0	0	0	0	0	0	0	0	0	0	0	0	0	0
VaccDscaff10-snap-gene-85.34	0	0	0	0	0	0	0	0	0	0	0	0	0	0	0	0	0	0	0	2	0	5	2	6	0	0	0	0	0	0
VaccDscaff10-snap-gene-85.33	61	75	69	52	71	45	108	40	83	45	98	37	89	134	110	80	109	100	83	35	63	19	85	55	75	51	56	46	115	42
VaccDscaff10-snap-gene-85.38	0	0	0	0	0	0	0	0	0	0	0	0	0	0	0	0	0	0	0	0	0	0	0	0	0	0	0	0	0	0
VaccDscaff10-snap-gene-85.36	5	0	0	3	0	2	0	6	4	0	0	0	0	1	0	0	1	4	0	0	0	0	0	0	2	0	0	0	0	0
VaccDscaff10-snap-gene-85.37	0	0	0	0	0	2	0	0	0	0	0	0	0	0	0	0	0	0	0	0	0	0	0	0	0	0	0	0	0	0
VaccDscaff10-augustus-gene-85.32	12	17	4	10	12	0	15	28	38	18	53	21	16	6	9	17	30	22	181	291	328	289	329	368	75	61	145	73	116	91
VaccDscaff10-augustus-gene-85.28	53	58	94	23	42	52	82	132	64	127	108	98	105	147	180	123	129	142	21	23	15	14	2	13	14	11	20	6	0	14
VaccDscaff10-processed-gene-85.13	17	10	21	31	9	30	11	7	10	4	24	23	15	16	33	4	9	13	2	2	10	5	11	6	5	7	7	10	10	7
VaccDscaff10-processed-gene-86.0	0	0	0	0	0	0	0	0	0	0	0	0	0	0	0	0	0	0	0	0	0	0	0	0	0	0	0	0	0	0
VaccDscaff10-processed-gene-86.1	0	0	0	0	0	0	0	0	0	0	0	0	0	0	0	0	0	0	0	0	0	0	0	0	0	0	0	0	0	0
VaccDscaff10-processed-gene-86.18	0	0	0	0	0	0	0	0	0	0	0	0	0	0	0	0	0	0	0	0	0	0	0	0	0	0	0	0	0	0
VaccDscaff10-snap-gene-86.42	2	5	3	6	4	7	0	11	6	0	0	15	14	5	2	8	5	3	2	1	5	0	0	18	2	0	1	3	5	2
VaccDscaff10-snap-gene-86.41	115	177	117	81	194	102	207	192	248	266	252	220	138	144	164	135	107	132	321	246	270	289	314	233	215	232	230	262	332	310
VaccDscaff10-processed-gene-86.8	6	0	0	0	0	0	0	0	0	0	0	0	0	0	1	1	2	0	0	0	1	0	0	0	0	9	0	0	0	0
VaccDscaff10-processed-gene-86.4	2	0	0	0	0	0	0	0	0	0	0	0	0	0	0	0	1	0	0	0	0	0	0	0	0	0	0	0	0	0
VaccDscaff10-processed-gene-86.9	3	20	10	12	8	4	7	9	0	3	7	2	2	5	4	0	3	4	0	0	0	0	0	0	0	0	0	0	0	0
VaccDscaff10-snap-gene-86.45	24	26	8	30	18	12	18	29	25	3	17	25	16	27	28	14	6	8	11	14	15	1	18	18	22	29	18	47	6	27
VaccDscaff10-snap-gene-86.44	3	1	2	1	1	5	4	0	0	0	5	1	0	1	0	5	0	9	0	0	6	1	0	0	0	4	0	1	6	0
VaccDscaff10-processed-gene-86.15	35	20	53	34	26	64	17	10	57	21	7	26	13	22	19	21	16	14	26	14	15	13	36	20	70	58	73	49	70	52
VaccDscaff10-snap-gene-87.34	66	37	55	27	26	69	61	121	104	97	117	92	55	71	58	39	39	59	45	24	33	3	24	11	34	42	43	55	40	22
VaccDscaff10-snap-gene-87.35	34	52	42	62	47	85	52	38	91	44	37	70	48	44	60	41	43	27	21	17	25	16	13	12	49	66	63	59	65	64
VaccDscaff10-augustus-gene-87.24	0	0	0	0	0	5	1	11	66	1	14	19	0	0	0	0	3	0	107	28	87	54	51	33	37	15	18	3	28	12
VaccDscaff10-processed-gene-87.10	3	13	18	11	13	7	11	22	13	7	20	14	14	4	3	12	8	11	7	12	1	2	0	4	5	14	2	2	5	10
VaccDscaff10-snap-gene-87.30	0	0	0	0	0	0	0	0	0	0	0	0	0	0	0	0	0	0	0	0	0	0	0	0	0	0	0	0	0	0
VaccDscaff10-augustus-gene-87.26	0	0	0	0	0	0	0	0	0	0	0	0	0	0	0	0	0	0	0	0	0	0	0	0	0	0	0	0	0	0
VaccDscaff10-processed-gene-88.2	0	0	0	0	0	0	0	0	0	0	0	0	0	0	0	0	0	0	0	0	0	0	0	0	0	0	0	0	0	0
VaccDscaff10-augustus-gene-89.20	193	177	182	178	183	107	183	184	203	201	199	189	178	245	211	334	294	277	186	178	157	153	190	167	182	99	148	166	165	143
VaccDscaff10-snap-gene-89.27	87	99	129	70	96	127	64	68	63	89	72	107	75	61	58	77	76	55	78	59	103	73	90	58	88	61	81	60	90	78
VaccDscaff10-snap-gene-89.28	0	0	0	0	0	0	0	0	0	0	6	0	0	0	0	0	0	0	0	0	0	0	0	0	0	0	0	0	0	0
VaccDscaff10-processed-gene-89.3	0	0	0	0	0	0	0	0	0	0	0	0	0	0	0	0	0	0	0	0	0	0	0	0	0	0	0	0	0	0
VaccDscaff10-augustus-gene-89.22	60	39	67	28	16	48	48	4	25	8	25	8	24	40	23	22	11	36	18	7	16	14	19	20	21	21	13	15	15	19
VaccDscaff10-snap-gene-89.29	9	2	5	0	2	1	11	0	5	3	10	8	5	3	6	1	0	0	1	2	4	3	0	0	11	0	3	3	10	4
VaccDscaff10-augustus-gene-89.24	48	16	31	25	25	17	171	217	177	205	176	221	104	103	96	85	99	89	4	7	4	8	0	3	17	17	12	0	7	2
VaccDscaff10-processed-gene-89.18	28	16	52	17	8	5	16	29	34	36	14	36	22	16	13	41	15	7	4	5	0	2	7	10	8	15	4	3	0	3
VaccDscaff10-augustus-gene-89.25	50	38	23	55	21	33	52	62	44	42	33	20	12	17	27	35	14	22	25	29	7	31	22	14	18	6	4	7	12	1
VaccDscaff10-processed-gene-90.5	0	0	0	0	0	0	0	0	0	0	0	0	0	0	0	0	0	0	0	0	0	0	0	0	0	0	0	0	0	0
VaccDscaff10-processed-gene-90.0	0	0	0	0	0	0	0	0	0	0	0	0	0	0	0	0	0	0	0	0	0	0	0	0	0	0	0	0	0	0
VaccDscaff10-processed-gene-90.6	0	0	0	0	0	0	0	0	0	0	0	0	0	0	0	0	0	0	0	0	0	0	0	0	0	0	0	0	0	0
VaccDscaff10-augustus-gene-90.14	19	23	42	31	19	22	3	9	25	11	7	18	4	6	20	15	5	6	5	1	22	12	5	13	3	6	1	3	7	8
VaccDscaff10-augustus-gene-90.15	155	145	160	124	181	181	12	26	17	1	15	25	34	35	32	53	24	48	2	18	26	2	21	47	3	0	11	5	12	0
VaccDscaff10-augustus-gene-90.16	28	20	11	39	53	62	11	11	23	7	7	28	19	24	20	41	15	42	73	73	120	145	83	88	13	1	17	11	14	20
VaccDscaff10-snap-gene-90.23	7	0	5	6	0	0	0	0	9	4	0	0	4	2	1	0	0	0	0	0	0	0	0	0	0	0	0	0	0	0
VaccDscaff10-snap-gene-90.21	3	7	2	2	3	3	7	3	0	6	0	0	0	1	10	0	1	0	0	0	0	0	0	2	0	0	0	0	0	0
VaccDscaff10-snap-gene-90.22	11	18	1	11	1	10	0	9	3	10	0	0	3	4	4	1	4	9	0	0	0	0	0	3	0	0	0	0	0	0
VaccDscaff10-processed-gene-90.13	0	0	0	0	0	0	0	0	0	0	0	0	0	0	0	0	0	0	0	0	0	0	0	0	0	0	0	0	0	0
VaccDscaff10-snap-gene-91.34	3	0	0	0	0	9	0	0	0	1	0	3	8	2	0	0	0	0	0	0	0	0	0	0	0	0	0	0	0	0
VaccDscaff10-augustus-gene-91.33	20	37	64	41	47	28	30	53	76	19	23	40	56	52	36	53	48	38	3	1	26	1	4	21	2	4	0	7	9	7
VaccDscaff10-processed-gene-91.10	0	0	0	0	0	0	0	0	0	0	0	0	0	0	0	0	0	0	0	0	0	0	0	0	0	0	0	0	0	0
VaccDscaff10-snap-gene-91.35	943	946	1130	791	762	801	650	527	557	524	598	667	717	641	632	697	565	676	354	312	272	317	433	401	322	268	265	244	171	261
VaccDscaff10-snap-gene-91.38	29	35	53	39	57	75	17	20	22	46	9	34	30	31	30	28	32	25	33	12	10	30	24	0	18	25	8	4	6	13
VaccDscaff10-augustus-gene-91.32	25	20	21	32	14	33	20	68	55	31	34	53	43	44	49	12	57	55	10	11	26	12	22	11	15	5	12	7	9	22
VaccDscaff10-augustus-gene-92.18	53	113	51	83	120	95	4	13	9	15	15	8	14	10	6	21	41	17	38	41	50	37	38	45	38	48	45	43	41	57
VaccDscaff10-augustus-gene-92.19	1	12	24	1	6	19	10	0	8	0	1	12	5	2	3	1	0	4	1	4	0	7	10	20	1	0	0	11	2	1
VaccDscaff10-snap-gene-92.22	0	0	0	0	4	0	0	0	0	0	0	0	0	0	0	0	0	4	0	0	0	0	0	0	0	0	0	0	0	0
VaccDscaff10-augustus-gene-92.17	567	628	833	513	540	400	362	388	455	434	513	437	532	652	497	627	506	484	1408	1235	1384	1387	1435	1376	1034	959	1180	839	958	1004
VaccDscaff10-processed-gene-92.2	4	2	3	2	2	2	5	2	0	10	0	5	2	3	5	0	0	0	2	2	0	0	3	0	9	0	0	0	0	3
VaccDscaff10-augustus-gene-92.20	179	158	193	197	143	162	200	281	201	239	228	207	206	192	240	276	180	220	58	64	33	55	62	63	162	166	134	135	157	138
VaccDscaff10-augustus-gene-93.19	283	280	264	226	254	136	156	176	229	184	176	289	244	269	166	258	206	241	109	99	104	61	118	109	109	69	110	77	81	82
VaccDscaff10-processed-gene-93.6	16	18	33	19	5	21	18	11	15	4	23	11	11	8	3	24	6	7	46	68	55	40	84	50	33	30	58	37	47	31
VaccDscaff10-augustus-gene-93.16	72	75	109	23	100	144	75	120	74	69	113	92	78	65	87	99	62	84	1084	813	945	939	1156	984	622	301	543	505	503	515
VaccDscaff10-processed-gene-93.10	7	4	0	7	6	12	6	0	0	3	0	1	0	5	0	0	0	9	0	0	0	0	0	0	0	1	0	0	0	0
VaccDscaff10-augustus-gene-93.17	19	15	17	31	16	8	9	9	0	3	6	5	27	16	11	16	6	5	3	0	0	0	0	0	0	0	0	0	0	0
VaccDscaff10-snap-gene-93.23	338	381	402	330	287	325	388	462	635	498	649	496	375	529	407	479	434	491	515	442	354	335	454	452	421	378	351	253	503	407
VaccDscaff10-augustus-gene-93.20	16	34	18	20	18	59	15	3	18	11	22	12	4	0	5	5	7	12	11	11	9	11	26	0	13	6	5	6	17	4
VaccDscaff10-augustus-gene-94.14	67	38	82	87	58	267	12	17	48	4	9	3	7	10	17	10	7	0	231	189	194	155	216	159	110	140	141	184	132	232
VaccDscaff10-processed-gene-94.1	120	80	126	65	64	9	1350	1630	1608	1778	1668	1858	1015	939	778	932	794	751	1355	1201	962	935	1295	1185	1922	1507	1626	1407	1430	1656
VaccDscaff10-snap-gene-94.21	120	122	164	110	159	167	131	175	186	114	160	179	107	98	151	131	123	118	79	84	103	136	106	132	124	75	77	107	94	126
VaccDscaff10-snap-gene-94.19	51	45	27	51	30	7	120	124	120	36	124	88	55	104	123	86	79	180	53	32	50	47	18	70	57	22	31	33	34	61
VaccDscaff10-augustus-gene-94.16	0	0	0	0	0	0	0	0	0	0	0	0	0	0	0	0	0	0	0	0	0	0	0	0	0	0	0	0	0	0
VaccDscaff10-augustus-gene-95.29	141	209	231	183	219	177	80	51	54	72	42	91	165	144	129	195	121	128	123	105	95	119	86	108	53	35	59	63	60	65
VaccDscaff10-snap-gene-95.39	8	19	2	11	23	14	5	7	18	10	1	0	21	12	7	4	5	2	10	2	3	0	0	3	2	0	0	0	0	9
VaccDscaff10-snap-gene-95.41	59	37	61	54	39	43	236	237	170	279	174	312	447	279	246	209	300	199	466	425	356	493	425	464	407	260	377	362	214	443
VaccDscaff10-snap-gene-95.42	46	99	77	80	64	39	25	21	8	32	20	12	79	67	46	36	38	60	49	30	45	9	30	28	30	5	27	11	26	9
VaccDscaff10-processed-gene-95.6	0	0	0	0	0	0	0	0	7	0	0	0	0	0	0	0	0	0	0	0	0	0	0	0	0	0	0	0	0	0
VaccDscaff10-augustus-gene-95.34	236	211	252	397	212	633	32	24	24	27	25	50	35	28	40	27	27	44	59	91	47	39	60	72	55	58	35	66	51	52
VaccDscaff10-snap-gene-96.25	0	0	0	0	0	0	0	0	0	0	0	0	0	0	0	0	0	0	0	0	0	0	0	0	0	0	0	0	0	0
VaccDscaff10-snap-gene-96.20	0	0	0	0	0	3	0	7	0	0	0	0	0	0	0	0	2	0	0	0	0	0	0	0	0	0	0	0	0	0
VaccDscaff10-augustus-gene-96.16	10	9	6	3	4	8	5	5	0	0	3	0	0	0	3	1	5	1	0	2	0	4	0	3	0	8	0	1	0	0
VaccDscaff10-augustus-gene-96.17	0	0	0	0	0	0	0	0	0	0	0	0	0	0	0	0	0	0	0	0	0	0	0	0	0	0	0	0	0	0
VaccDscaff10-snap-gene-96.22	5	1	4	2	1	0	1	0	0	5	0	22	1	10	2	2	8	0	8	2	0	0	0	0	2	2	0	9	3	0
VaccDscaff10-processed-gene-97.0	0	0	0	0	0	0	0	0	6	0	0	0	0	0	0	0	4	0	0	0	0	3	9	8	5	0	0	5	0	3
VaccDscaff10-processed-gene-97.2	92	143	102	114	121	105	180	191	160	177	198	142	124	133	160	137	139	156	90	64	93	92	78	61	110	94	100	115	73	128
VaccDscaff10-augustus-gene-97.27	86	63	66	53	72	67	38	33	42	21	52	41	80	43	73	75	89	50	82	66	63	54	104	34	95	83	102	65	79	60
VaccDscaff10-processed-gene-97.16	0	0	0	0	0	0	0	0	0	0	0	0	0	0	0	0	0	0	0	0	0	0	0	0	0	0	0	0	0	0
VaccDscaff10-snap-gene-97.35	0	0	0	0	0	0	0	0	0	0	0	0	0	0	0	0	0	0	0	0	0	0	0	0	0	0	0	0	0	0
VaccDscaff10-processed-gene-97.19	0	0	0	0	0	0	43	44	42	55	39	37	6	0	0	0	1	1	0	0	0	1	2	3	0	0	0	0	0	0
VaccDscaff10-processed-gene-97.20	0	0	0	0	0	0	287	255	128	229	239	220	19	16	13	10	26	24	5	0	25	8	18	2	4	1	0	0	1	2
VaccDscaff10-snap-gene-97.38	0	0	0	0	0	0	0	0	0	0	0	0	0	0	0	0	0	0	0	0	0	0	0	0	0	0	0	0	0	0
VaccDscaff10-processed-gene-98.0	0	0	0	0	0	0	0	0	0	0	0	0	0	0	0	0	0	0	0	0	0	0	0	0	0	0	0	0	0	0
VaccDscaff10-snap-gene-98.32	0	0	0	0	0	0	0	0	0	0	0	0	0	0	0	0	0	0	0	0	0	0	0	0	0	0	0	0	0	0
VaccDscaff10-augustus-gene-98.28	0	0	0	0	0	0	0	0	0	0	0	0	0	0	0	0	0	0	0	0	0	0	0	0	0	0	0	0	0	0
VaccDscaff10-snap-gene-98.35	0	0	0	0	0	0	0	0	0	0	0	0	0	0	0	0	0	0	0	0	0	0	0	0	0	0	0	0	0	0
VaccDscaff10-snap-gene-98.38	0	4	0	0	0	0	0	0	0	0	0	0	0	0	0	0	0	0	0	0	0	0	0	0	0	0	3	0	0	0
VaccDscaff10-processed-gene-98.3	0	5	0	4	0	0	1	2	0	0	5	9	0	0	0	8	0	1	0	0	0	0	0	0	0	0	0	0	0	0
VaccDscaff10-augustus-gene-99.29	0	0	0	0	0	0	0	0	0	0	0	0	0	0	0	0	0	0	0	0	0	0	0	0	0	0	0	0	0	0
VaccDscaff10-processed-gene-99.10	0	0	0	0	0	0	0	0	0	0	0	0	0	0	0	0	0	0	0	0	0	0	0	0	0	0	0	0	0	0
VaccDscaff10-snap-gene-99.38	0	0	0	0	0	0	0	0	0	0	0	0	0	0	0	0	0	0	0	0	0	0	0	0	0	0	0	0	0	0
VaccDscaff10-processed-gene-99.18	0	0	0	0	0	0	0	0	0	0	0	0	0	0	0	0	0	0	0	0	0	0	0	0	0	0	0	0	0	0
VaccDscaff10-augustus-gene-99.27	13	8	4	11	8	28	25	15	21	7	17	18	5	7	13	1	5	6	0	0	0	7	4	14	8	2	0	2	3	6
VaccDscaff10-snap-gene-99.36	0	1	11	0	3	7	1	4	0	0	0	0	2	0	7	5	0	14	0	0	0	0	0	0	0	0	0	0	0	0
VaccDscaff10-augustus-gene-99.32	385	496	363	519	462	428	209	264	254	207	150	183	258	237	250	258	248	192	74	64	85	50	49	71	91	60	91	51	77	65
VaccDscaff10-snap-gene-99.41	408	362	416	414	364	291	203	209	232	247	182	273	289	319	279	474	346	367	210	217	180	130	223	140	205	116	182	126	204	193
VaccDscaff10-processed-gene-99.26	2	2	0	0	0	0	0	0	9	0	1	0	0	0	0	0	0	0	0	5	0	0	5	0	0	0	0	0	0	0
VaccDscaff10-augustus-gene-100.25	29	44	33	31	17	7	63	34	60	96	88	51	30	17	14	39	37	30	35	25	43	32	84	38	51	70	57	47	51	67
VaccDscaff10-processed-gene-100.1	190	169	235	193	130	228	99	137	169	134	136	128	87	142	130	138	82	99	142	121	152	61	114	77	230	180	206	146	128	196
VaccDscaff10-processed-gene-100.5	0	0	0	0	0	0	0	0	0	0	0	0	0	0	0	0	0	0	0	0	0	0	0	0	0	0	0	4	0	0
VaccDscaff10-snap-gene-100.29	0	0	0	0	0	0	0	0	0	0	0	0	0	0	0	0	0	0	0	0	0	0	0	0	0	0	0	0	0	0
VaccDscaff10-snap-gene-100.30	25	32	34	60	37	75	13	17	31	16	16	6	18	29	43	25	22	31	2	12	9	14	6	8	0	0	0	0	8	0
VaccDscaff10-processed-gene-100.8	0	0	0	0	0	0	0	6	0	0	0	0	0	0	0	0	0	0	3	2	6	0	0	0	4	4	17	0	5	0
VaccDscaff10-processed-gene-100.4	0	0	0	0	0	0	0	0	0	0	0	0	0	0	0	0	0	0	0	0	0	0	0	0	0	0	0	0	0	0
VaccDscaff10-snap-gene-101.31	139	124	188	212	104	274	124	80	149	106	83	144	126	88	108	100	89	68	48	42	28	16	25	23	67	31	48	57	31	66
VaccDscaff10-processed-gene-101.11	0	0	0	0	0	0	0	0	0	0	0	0	0	0	0	0	0	0	0	0	0	0	0	0	0	0	0	0	0	0
VaccDscaff10-augustus-gene-101.27	2	0	0	0	1	0	61	57	41	47	71	67	10	16	6	0	13	8	33	11	21	10	50	36	52	17	52	26	22	31
VaccDscaff10-snap-gene-101.32	9	5	12	23	11	9	0	5	9	5	16	4	12	6	2	6	9	24	16	19	21	9	0	29	39	26	44	23	2	31
VaccDscaff10-augustus-gene-101.28	29	36	30	59	30	52	57	38	15	33	51	36	32	29	41	29	39	25	21	18	12	13	23	14	57	30	35	30	9	24
VaccDscaff10-augustus-gene-101.29	27	50	24	44	14	100	4	0	21	0	8	2	0	2	29	4	10	12	0	0	0	0	10	0	11	0	7	13	0	5
VaccDscaff10-augustus-gene-101.30	173	186	238	212	215	213	99	96	164	96	118	127	160	157	113	180	106	135	429	269	395	373	348	296	722	697	778	634	681	694
VaccDscaff10-processed-gene-101.6	0	0	0	0	0	0	0	0	0	0	0	0	0	0	0	0	0	0	0	0	0	0	0	0	0	0	0	0	0	0
VaccDscaff10-processed-gene-101.7	0	0	0	0	0	0	0	0	0	0	0	0	0	0	0	0	0	0	0	0	0	0	0	0	0	0	0	0	0	0
VaccDscaff10-processed-gene-101.8	0	0	0	0	0	0	0	0	0	0	0	0	0	0	0	0	0	0	0	0	0	0	0	0	0	0	0	0	0	0
VaccDscaff10-snap-gene-102.20	0	0	0	0	0	0	0	0	0	0	0	0	0	0	0	0	0	0	0	0	0	0	0	0	0	0	0	0	0	0
VaccDscaff10-snap-gene-102.21	0	0	0	0	0	0	0	0	0	0	0	0	0	0	0	0	0	0	0	0	0	0	0	0	0	0	0	0	0	0
VaccDscaff10-snap-gene-102.22	0	0	0	0	0	0	0	0	0	0	0	0	0	0	0	0	0	0	0	0	0	0	0	0	0	0	0	0	0	0
VaccDscaff10-processed-gene-102.5	0	0	0	0	0	0	0	0	0	0	0	0	0	0	0	0	0	0	0	0	0	0	0	0	0	0	0	0	0	0
VaccDscaff10-processed-gene-103.12	0	0	0	0	4	0	0	0	0	0	0	0	0	0	0	0	0	0	0	0	0	0	0	0	0	0	0	0	0	0
VaccDscaff10-processed-gene-103.13	4	0	1	0	0	4	0	0	0	0	0	0	0	0	0	0	0	0	0	0	0	0	0	0	0	0	0	0	0	0
VaccDscaff10-processed-gene-103.14	0	0	0	0	0	0	0	0	0	0	0	0	0	0	0	0	0	0	0	0	0	0	0	0	0	0	0	0	0	0
VaccDscaff10-augustus-gene-103.29	0	0	0	0	0	0	0	0	0	0	0	0	0	0	0	0	0	0	0	0	0	0	0	0	0	0	0	0	0	0
VaccDscaff10-processed-gene-103.7	0	0	0	0	0	0	0	0	0	0	0	0	0	0	0	0	0	0	0	0	0	0	0	0	0	0	0	0	0	0
VaccDscaff10-augustus-gene-103.32	53	59	47	43	78	56	79	73	64	52	89	64	61	45	70	44	63	56	36	27	44	33	57	22	94	48	107	79	70	96
VaccDscaff10-augustus-gene-103.33	160	126	188	104	107	177	100	86	105	88	70	110	143	158	210	143	128	149	27	31	44	24	30	34	38	12	27	41	24	23
VaccDscaff10-augustus-gene-103.26	57	38	52	47	49	54	5	5	7	7	4	6	31	16	25	17	8	14	0	0	0	0	0	0	0	0	0	0	0	1
VaccDscaff10-processed-gene-103.20	3	0	4	0	0	0	0	4	1	0	0	7	6	2	0	1	3	0	2	2	4	5	0	8	5	4	5	1	7	9
VaccDscaff10-augustus-gene-103.27	0	0	0	0	0	0	0	0	0	0	0	0	0	0	0	0	0	0	0	0	0	0	0	0	0	0	0	0	0	0
VaccDscaff10-processed-gene-104.15	0	0	0	0	0	0	0	0	0	0	0	0	0	0	0	0	0	0	0	0	0	0	0	0	0	0	0	0	0	0
VaccDscaff10-snap-gene-104.44	0	0	0	0	0	0	0	0	0	0	0	0	0	0	0	0	0	0	0	0	0	0	0	0	0	0	0	0	0	0
VaccDscaff10-processed-gene-104.21	0	0	0	0	0	0	0	0	0	0	0	0	0	0	0	0	0	0	0	0	0	0	0	0	0	0	0	0	0	0
VaccDscaff10-processed-gene-104.9	0	0	0	0	0	0	0	0	0	0	0	0	0	0	0	0	0	0	0	0	0	0	0	0	0	0	0	0	0	0
VaccDscaff10-snap-gene-104.47	0	0	4	0	0	0	0	0	0	0	0	0	0	0	0	0	0	0	0	0	0	0	0	0	0	0	0	0	0	0
VaccDscaff10-snap-gene-104.41	0	0	0	0	2	2	0	0	0	0	0	0	0	0	0	0	0	0	0	0	0	0	0	0	0	0	0	1	0	0
VaccDscaff10-snap-gene-104.43	0	0	0	0	0	0	0	0	0	0	0	0	0	0	0	0	0	0	0	0	0	0	0	0	0	0	0	0	0	0
VaccDscaff10-processed-gene-105.0	0	0	0	0	0	0	0	0	0	0	0	0	0	0	0	0	0	0	0	0	0	0	0	0	0	0	0	0	0	0
VaccDscaff10-augustus-gene-105.21	0	0	0	0	0	0	0	0	0	0	0	0	0	0	0	0	0	0	0	0	0	0	0	0	0	0	0	0	0	0
VaccDscaff10-augustus-gene-105.22	39	7	14	27	18	17	42	47	5	48	66	38	20	17	15	11	15	10	30	18	26	0	38	5	30	22	47	28	51	39
VaccDscaff10-processed-gene-105.8	0	0	0	0	0	0	0	0	0	0	0	0	0	0	0	0	0	0	0	0	0	0	0	0	0	0	0	0	0	0
VaccDscaff10-snap-gene-105.27	0	0	0	0	0	0	0	0	0	0	0	0	0	0	0	0	0	0	0	0	0	0	0	0	0	0	0	0	0	0
VaccDscaff10-augustus-gene-105.20	0	0	0	0	0	0	0	0	0	0	0	0	2	0	0	0	1	0	0	0	0	0	15	0	0	0	0	0	0	3
VaccDscaff10-snap-gene-105.28	35	39	28	59	62	60	26	45	26	17	14	61	37	56	37	25	45	63	70	28	63	28	24	31	102	100	127	75	59	76
VaccDscaff10-snap-gene-106.33	3	9	9	7	11	12	27	6	16	23	6	0	4	9	6	22	2	8	24	22	16	13	27	17	38	33	28	17	39	8
VaccDscaff10-augustus-gene-106.26	59	89	159	107	81	145	92	67	97	113	126	102	70	82	109	73	100	102	87	89	93	80	111	60	157	138	173	126	143	127
VaccDscaff10-processed-gene-106.12	83	71	86	54	73	71	82	90	94	86	111	93	85	106	109	123	84	122	44	58	57	35	16	28	50	46	56	43	50	44
VaccDscaff10-augustus-gene-106.28	0	0	0	0	0	0	0	0	0	0	0	0	0	0	0	0	0	0	0	0	0	0	0	0	0	0	0	0	0	0
VaccDscaff10-processed-gene-106.7	0	0	0	0	0	0	0	0	0	0	0	0	0	0	0	0	0	0	0	0	0	0	0	0	0	0	0	0	0	0
VaccDscaff10-augustus-gene-106.29	159	185	211	198	158	162	65	114	71	46	53	121	96	133	84	156	75	92	35	16	56	17	46	24	71	39	133	66	61	72
VaccDscaff10-processed-gene-106.15	2	0	0	0	8	0	0	0	0	0	1	0	0	0	0	0	11	0	0	0	0	0	3	0	0	0	0	0	3	0
VaccDscaff10-augustus-gene-106.30	1	1	9	0	5	30	0	0	0	0	0	0	0	0	0	0	0	0	0	0	0	0	0	0	0	0	9	0	0	0
VaccDscaff10-processed-gene-106.19	48	58	50	65	36	58	32	40	53	19	86	27	26	33	18	43	36	38	4	10	4	16	30	9	14	4	11	21	19	13
VaccDscaff10-augustus-gene-106.32	0	0	0	0	0	0	0	0	0	0	0	0	0	0	3	0	0	0	8	0	6	0	0	0	2	0	0	0	0	0
VaccDscaff10-processed-gene-107.0	0	0	0	0	0	0	0	0	0	0	0	0	0	0	0	0	0	0	0	0	0	0	0	0	0	0	0	0	0	0
VaccDscaff10-snap-gene-107.31	371	373	452	324	319	343	257	365	265	264	219	369	273	262	293	355	300	254	223	155	142	170	195	191	165	115	177	186	156	137
VaccDscaff10-augustus-gene-107.27	95	93	93	72	83	28	404	375	619	389	340	332	172	266	199	138	171	218	15	11	20	12	26	23	7	4	22	23	15	3
VaccDscaff10-snap-gene-107.33	8	17	26	24	23	8	7	13	10	8	16	7	10	12	13	6	12	26	1	0	0	0	0	5	3	0	7	0	4	1
VaccDscaff10-snap-gene-107.34	0	0	0	0	0	0	0	0	0	0	0	0	0	0	0	0	0	0	0	0	0	0	0	0	0	0	0	0	0	0
VaccDscaff10-processed-gene-107.18	0	0	0	0	0	0	0	0	0	0	0	0	0	0	0	0	0	0	2	5	0	1	0	0	0	0	0	0	0	0
VaccDscaff10-augustus-gene-107.30	9	0	0	1	0	0	0	0	0	0	0	0	0	5	0	0	0	0	4	7	0	6	2	0	7	4	0	12	8	3
VaccDscaff10-processed-gene-108.0	64	67	146	78	85	180	1	0	1	6	7	0	0	15	11	3	5	9	0	0	0	0	2	0	0	6	0	0	0	0
VaccDscaff10-processed-gene-108.2	0	0	0	0	0	0	0	1	0	0	0	0	0	0	0	0	0	0	0	0	0	0	0	0	0	0	0	0	0	0
VaccDscaff10-processed-gene-108.19	0	0	0	0	0	0	0	0	0	0	0	0	0	0	0	0	0	0	0	0	0	0	0	0	0	0	0	0	0	0
VaccDscaff10-snap-gene-108.42	6	1	15	4	6	2	1	0	3	6	15	1	10	1	5	4	12	3	10	5	5	0	17	4	4	20	18	8	12	23
VaccDscaff10-processed-gene-108.7	0	0	0	0	0	0	0	0	0	0	0	0	0	0	0	0	0	3	0	0	0	1	0	0	0	0	1	0	0	0
VaccDscaff10-snap-gene-108.41	0	0	0	0	0	0	0	0	0	0	0	0	0	0	0	0	0	0	0	0	0	0	0	0	0	0	0	0	0	0
VaccDscaff10-snap-gene-108.37	0	0	0	0	0	0	0	0	0	0	0	0	0	0	0	0	0	0	0	0	0	0	0	0	0	0	0	0	0	0
VaccDscaff10-snap-gene-109.23	1	1	0	0	0	0	0	0	0	0	0	0	0	0	0	0	0	6	0	0	0	0	0	0	0	0	0	0	0	0
VaccDscaff10-augustus-gene-109.20	0	0	0	0	0	0	0	0	0	0	0	0	0	0	0	0	0	0	0	0	0	0	3	0	0	0	0	0	0	0
VaccDscaff10-snap-gene-109.26	26	28	22	27	19	15	9	10	34	9	4	9	20	21	8	26	19	11	47	107	147	103	118	177	35	35	36	53	41	62
VaccDscaff10-snap-gene-109.25	4	6	11	6	7	3	17	19	0	14	17	2	16	5	19	0	9	6	29	13	37	14	28	16	24	18	31	13	1	23
VaccDscaff10-processed-gene-109.3	30	29	34	69	25	33	12	11	23	19	25	16	9	19	26	14	16	31	2	0	8	3	0	7	4	2	10	6	5	5
VaccDscaff10-processed-gene-109.6	23	19	25	8	14	9	0	3	0	0	0	4	1	0	7	1	2	0	8	0	1	0	0	6	2	5	0	0	0	0
VaccDscaff10-processed-gene-109.14	0	0	0	0	0	0	0	0	0	0	0	0	0	0	0	0	0	0	0	0	0	0	0	0	0	0	0	0	0	0
VaccDscaff10-processed-gene-109.7	3	2	0	0	3	0	0	0	0	0	0	0	0	0	0	0	0	0	0	1	1	0	0	0	0	0	0	0	0	0
VaccDscaff10-processed-gene-110.1	0	4	0	3	7	7	0	0	0	0	0	0	0	0	0	3	0	0	0	0	2	0	0	0	0	0	0	2	0	0
VaccDscaff10-augustus-gene-110.26	0	1	0	14	6	14	0	0	1	0	0	0	1	2	2	3	2	5	6	1	7	1	0	0	1	3	9	0	0	3
VaccDscaff10-augustus-gene-110.27	3	11	8	0	0	0	0	0	5	4	6	0	2	0	0	0	0	0	3	0	0	0	0	0	2	0	0	0	0	0
VaccDscaff10-processed-gene-110.0	1	0	0	1	0	4	0	1	1	0	0	0	0	0	0	1	3	0	0	0	1	0	17	0	0	0	0	0	0	0
VaccDscaff10-snap-gene-110.36	1	0	0	0	0	0	0	0	0	0	0	0	0	3	0	0	0	0	0	0	0	0	0	0	0	0	0	0	4	0
VaccDscaff10-processed-gene-110.5	48	60	96	51	41	93	33	39	48	42	29	38	29	32	31	31	32	35	14	6	3	9	12	6	17	12	31	21	0	6
VaccDscaff10-processed-gene-110.8	0	0	0	0	0	0	0	0	0	0	0	0	0	0	0	0	0	0	0	0	0	0	0	0	0	0	0	2	0	0
VaccDscaff10-augustus-gene-110.29	242	239	246	226	154	224	308	230	326	182	281	240	282	212	265	300	253	231	1035	1055	1176	1211	1312	1018	815	770	972	908	964	825
VaccDscaff10-augustus-gene-110.30	51	62	40	41	34	88	17	15	4	20	12	3	21	18	39	15	32	42	8	18	16	8	16	39	5	2	0	4	0	4
VaccDscaff10-snap-gene-110.39	57	77	70	43	62	58	17	13	27	21	36	30	48	55	44	42	30	24	3	4	12	4	38	21	26	36	12	9	25	13
VaccDscaff10-augustus-gene-110.25	364	415	367	438	410	539	361	330	352	362	364	547	729	634	561	641	576	625	115	128	151	92	159	114	189	155	182	102	113	131
VaccDscaff10-augustus-gene-111.33	29	37	80	28	48	58	5	22	8	24	32	11	13	21	21	19	31	21	23	17	23	4	8	27	42	51	60	64	31	46
VaccDscaff10-snap-gene-111.42	252	260	459	358	298	884	220	132	368	129	106	171	98	71	119	99	93	78	327	267	268	366	273	247	530	488	581	826	609	778
VaccDscaff10-snap-gene-111.44	0	0	0	0	0	0	0	0	0	0	2	0	0	0	0	0	0	0	0	0	0	0	0	0	0	0	0	0	0	0
VaccDscaff10-processed-gene-111.15	0	0	0	0	0	0	0	0	0	0	0	0	0	0	0	0	0	0	0	0	0	0	0	0	0	0	0	0	0	0
VaccDscaff10-snap-gene-111.37	56	57	55	96	61	227	3	4	0	0	10	0	8	1	4	17	2	2	2	12	3	0	8	0	30	8	11	36	11	30
VaccDscaff10-snap-gene-111.46	2	0	0	4	0	13	0	0	0	0	4	0	1	0	1	0	2	0	0	0	0	5	0	0	0	4	6	0	0	3
VaccDscaff10-processed-gene-111.18	0	0	0	0	0	0	0	0	0	0	0	0	0	0	0	0	0	0	0	0	0	0	0	0	0	0	0	0	0	0
VaccDscaff10-snap-gene-111.38	45	61	73	57	28	137	35	53	37	48	70	55	67	43	23	51	26	39	29	19	29	56	31	36	34	22	17	42	29	21
VaccDscaff10-processed-gene-111.24	2	0	0	0	0	1	0	0	0	0	0	0	0	1	0	0	3	0	5	6	4	0	0	4	1	0	8	0	0	10
VaccDscaff10-snap-gene-111.47	0	0	3	5	2	0	0	0	0	0	0	0	0	0	0	0	4	0	0	0	0	0	1	0	0	0	0	0	0	0
VaccDscaff10-processed-gene-111.25	0	0	7	0	3	0	0	0	0	0	0	0	0	0	0	0	0	0	0	0	5	0	0	0	0	0	0	0	0	0
VaccDscaff10-processed-gene-112.17	0	0	0	0	0	0	0	0	0	0	0	0	0	0	0	0	0	0	1	0	0	0	0	0	0	0	0	0	0	0
VaccDscaff10-augustus-gene-112.36	0	0	0	1	1	0	3	0	10	3	0	0	2	0	0	0	0	0	3	1	1	8	0	6	0	4	0	0	4	0
VaccDscaff10-processed-gene-112.19	0	0	0	0	0	0	0	0	0	0	0	0	0	0	0	0	0	0	0	0	0	0	0	0	0	0	0	0	0	0
VaccDscaff10-augustus-gene-112.37	13	5	13	16	14	41	3	8	37	14	7	0	0	0	4	0	3	6	37	44	63	28	63	47	18	12	11	23	17	36
VaccDscaff10-snap-gene-112.50	0	4	0	0	0	1	0	0	0	4	13	0	0	0	0	0	0	0	33	22	21	0	11	3	2	3	0	0	0	0
VaccDscaff10-snap-gene-112.49	16	14	77	45	47	69	8	23	50	18	20	11	25	19	24	28	12	9	262	186	267	246	241	122	124	163	213	82	174	155
VaccDscaff10-processed-gene-112.15	0	0	0	0	0	0	0	0	0	0	0	0	0	0	0	0	0	0	0	0	0	0	0	0	0	0	1	0	0	0
VaccDscaff10-processed-gene-113.9	268	312	283	254	257	300	298	252	286	225	236	272	242	249	239	228	262	244	124	122	143	136	147	149	269	189	236	249	223	250
VaccDscaff10-augustus-gene-113.26	0	0	0	0	0	0	1	5	6	1	11	11	4	8	4	0	1	0	3	0	0	0	0	0	11	4	7	2	0	8
VaccDscaff10-augustus-gene-113.28	2	0	0	0	0	0	0	0	0	0	0	0	0	0	0	0	0	7	0	0	0	0	0	0	0	0	0	0	0	0
VaccDscaff10-augustus-gene-113.29	0	0	0	0	0	0	0	0	0	0	0	0	0	0	0	0	0	0	4	0	5	0	3	0	3	0	0	0	2	2
VaccDscaff10-processed-gene-113.15	0	0	0	0	0	0	0	0	0	0	0	0	0	0	0	0	0	0	0	0	0	0	0	0	0	0	0	0	0	0
VaccDscaff10-snap-gene-113.39	0	0	0	0	0	0	0	0	0	0	0	0	0	0	0	0	0	0	0	0	0	0	0	0	0	0	0	0	5	0
VaccDscaff10-processed-gene-113.20	0	1	5	14	5	10	18	13	23	14	18	21	2	11	13	0	0	6	13	24	9	6	17	12	7	11	22	4	6	9
VaccDscaff10-augustus-gene-113.31	0	0	8	1	3	8	2	5	4	0	2	15	3	8	3	0	2	0	78	35	20	27	33	47	23	20	20	21	28	17
VaccDscaff10-processed-gene-113.6	0	0	0	0	0	0	0	0	0	0	0	0	0	0	0	0	0	0	0	0	0	0	0	0	0	0	0	0	0	0
VaccDscaff10-snap-gene-114.37	271	276	312	341	258	182	389	464	374	387	430	385	288	477	421	329	339	405	372	324	288	343	333	340	427	433	465	403	370	465
VaccDscaff10-snap-gene-114.43	0	0	0	0	0	0	0	0	0	0	0	0	0	0	0	0	0	0	0	0	0	0	0	0	0	0	0	0	0	0
VaccDscaff10-snap-gene-114.42	0	0	0	0	0	0	0	0	0	0	0	0	0	0	0	0	0	0	0	0	0	0	0	0	0	0	0	0	0	0
VaccDscaff10-snap-gene-114.45	137	129	192	129	88	156	145	164	174	134	230	118	122	72	112	160	105	92	74	105	62	60	95	118	94	81	82	67	36	87
VaccDscaff10-augustus-gene-114.36	164	170	196	185	180	127	90	55	83	58	91	68	188	99	98	203	143	128	82	104	90	79	101	57	115	156	153	66	112	145
VaccDscaff10-processed-gene-114.19	0	0	0	0	0	0	0	2	0	0	0	0	0	0	0	0	0	0	0	0	0	0	0	0	0	0	0	0	0	0
VaccDscaff10-snap-gene-114.40	898	800	1180	1006	843	986	652	1007	1010	985	1042	984	1224	1169	974	1116	991	907	913	502	567	501	566	640	1369	921	1303	691	889	963
VaccDscaff10-augustus-gene-114.32	447	499	572	501	500	327	224	356	363	281	285	340	429	356	325	532	393	375	241	205	186	195	224	258	249	236	240	174	224	271
VaccDscaff10-processed-gene-115.7	14	8	4	17	1	3	0	0	0	0	0	0	4	12	1	4	2	0	6	0	17	7	0	5	0	0	0	0	2	19
VaccDscaff10-augustus-gene-115.22	11	21	24	22	21	33	4	6	0	7	5	4	6	5	0	4	8	9	0	0	7	10	0	4	3	0	3	11	2	2
VaccDscaff10-snap-gene-115.27	552	543	1233	461	589	444	561	550	650	786	684	771	939	912	651	1104	849	834	842	784	805	844	898	916	609	620	672	564	449	628
VaccDscaff10-processed-gene-115.13	0	0	0	0	0	0	0	0	0	0	0	0	0	0	0	0	0	0	0	0	0	0	0	0	0	0	0	0	0	0
VaccDscaff10-processed-gene-115.14	0	0	0	0	0	0	0	0	0	0	0	0	0	0	0	0	0	0	0	0	0	0	0	0	0	0	0	0	0	0
VaccDscaff10-snap-gene-115.29	103	83	126	87	78	138	104	87	85	87	73	71	64	88	87	82	92	99	85	93	109	77	120	69	226	158	201	158	167	265
VaccDscaff10-augustus-gene-115.25	0	0	0	0	0	0	0	0	0	0	0	0	0	0	0	0	0	0	0	0	0	0	0	0	0	0	0	0	0	0
VaccDscaff10-processed-gene-116.9	29	26	7	45	13	9	13	5	28	26	18	6	6	11	3	6	10	6	1	0	1	2	9	0	0	7	0	3	3	3
VaccDscaff10-snap-gene-116.32	2	4	9	12	0	15	2	1	0	0	0	0	3	1	2	3	0	4	2	15	2	0	3	17	5	2	0	14	3	18
VaccDscaff10-snap-gene-116.33	132	149	158	131	141	104	73	159	98	94	147	117	168	166	178	193	165	163	100	70	49	32	78	46	72	70	82	57	109	50
VaccDscaff10-augustus-gene-116.28	174	182	192	132	176	177	181	167	155	203	148	260	113	123	141	115	175	118	82	85	45	95	119	105	96	86	99	65	91	57
VaccDscaff10-processed-gene-116.6	45	34	67	45	27	38	24	41	7	31	42	30	13	14	49	33	45	41	31	19	10	1	37	23	17	18	12	3	17	24
VaccDscaff10-processed-gene-116.7	3	0	1	0	3	0	1	2	0	0	0	4	4	5	2	5	0	0	0	0	0	1	0	0	1	6	0	4	0	0
VaccDscaff10-snap-gene-117.31	0	0	0	0	0	0	0	0	0	0	0	0	0	0	0	0	0	0	0	0	0	0	0	0	0	0	1	0	0	0
VaccDscaff10-processed-gene-116.2	27	31	37	18	32	66	30	24	6	19	20	17	21	14	14	15	16	24	4	3	5	7	2	0	1	7	8	4	3	2
VaccDscaff10-snap-gene-117.29	307	332	330	308	366	542	232	340	353	282	363	371	162	197	193	228	197	210	223	170	231	191	239	182	151	146	198	125	99	186
VaccDscaff10-augustus-gene-117.26	0	0	0	0	0	0	0	0	0	0	0	0	0	0	0	0	0	0	0	0	0	0	0	0	0	0	0	0	0	0
VaccDscaff10-processed-gene-117.6	0	0	0	0	0	0	0	0	0	0	0	0	0	0	0	0	0	0	0	0	0	0	0	0	0	0	0	0	0	0
VaccDscaff10-processed-gene-117.17	0	0	0	0	0	0	0	0	0	0	0	0	0	0	0	0	0	0	0	0	0	0	0	0	0	0	0	0	0	0
VaccDscaff10-augustus-gene-117.28	197	151	257	177	142	282	80	76	53	72	50	76	113	72	77	75	68	109	17	18	7	16	38	7	96	53	66	37	66	51
VaccDscaff10-snap-gene-118.28	0	0	0	0	0	0	0	0	0	0	0	0	0	0	0	0	0	0	0	0	0	0	0	0	0	0	0	0	0	0
VaccDscaff10-augustus-gene-118.25	0	0	0	0	0	8	0	0	0	0	0	0	0	0	0	0	0	0	0	0	0	0	0	0	0	0	0	0	0	0
VaccDscaff10-snap-gene-118.30	21	21	6	16	15	27	23	19	13	17	12	20	28	11	12	18	21	12	8	2	0	5	0	0	3	0	1	0	0	4
VaccDscaff10-augustus-gene-118.26	1514	1217	1133	1091	1329	427	580	415	439	541	303	693	2344	2159	2862	2213	2071	1751	10	10	14	6	6	25	41	36	25	6	39	29
VaccDscaff10-processed-gene-118.17	12	6	15	29	10	20	0	0	3	2	0	3	3	0	1	0	1	0	3	2	12	7	13	4	5	10	25	2	0	13
VaccDscaff10-augustus-gene-119.36	53	40	73	37	28	80	48	47	46	0	28	22	32	30	27	26	30	47	37	45	59	42	35	50	15	20	20	11	38	28
VaccDscaff10-augustus-gene-119.38	247	315	333	263	336	302	449	439	500	392	521	366	307	366	390	362	322	285	341	339	463	366	405	319	358	407	323	298	375	416
VaccDscaff10-snap-gene-119.52	356	362	341	430	374	361	288	369	415	340	328	382	324	363	264	367	251	357	122	149	91	132	147	134	138	171	180	133	234	134
VaccDscaff10-processed-gene-119.3	943	1202	954	767	831	859	1463	1386	1587	1183	1539	1333	1050	1051	1123	1303	1072	1399	1536	959	1093	949	1559	1314	1257	890	944	1009	978	1076
VaccDscaff10-augustus-gene-119.32	82	69	84	62	44	59	14	26	38	16	41	27	54	19	46	47	50	42	27	14	29	14	14	34	56	14	26	19	24	25
VaccDscaff10-augustus-gene-119.40	210	278	324	203	194	225	212	237	134	247	150	184	127	161	190	169	147	186	131	93	107	130	145	146	113	118	171	68	90	89
VaccDscaff10-augustus-gene-119.33	3	4	17	5	11	19	0	2	0	3	11	9	6	2	9	0	2	5	9	7	18	7	0	0	9	0	8	13	7	23
VaccDscaff10-augustus-gene-119.42	29	39	39	11	39	50	40	50	38	24	79	38	19	16	37	23	27	41	13	15	17	9	0	0	42	23	15	24	31	12
VaccDscaff10-processed-gene-119.23	64	92	112	99	101	108	71	102	109	91	93	71	80	65	77	80	79	63	80	63	53	60	32	37	74	53	67	67	42	74
VaccDscaff10-processed-gene-119.24	1	7	6	0	0	2	10	15	13	9	49	9	19	0	11	8	11	3	5	10	3	0	0	4	7	4	4	0	0	1
VaccDscaff10-snap-gene-120.43	11	9	11	5	3	4	4	0	18	0	2	8	12	5	4	0	1	2	0	0	4	0	5	1	0	0	1	2	0	4
VaccDscaff10-augustus-gene-120.30	8	10	2	0	4	1	38	27	55	9	70	39	8	14	10	10	6	2	10	10	4	6	10	3	3	11	9	0	11	9
VaccDscaff10-processed-gene-120.14	0	0	0	0	2	0	1	0	8	4	4	0	0	0	0	0	0	0	0	1	0	0	0	0	0	0	6	0	0	0
VaccDscaff10-augustus-gene-120.32	55	37	45	63	60	48	15	14	15	19	11	6	18	41	34	17	27	31	4	7	2	10	6	13	12	9	6	9	18	8
VaccDscaff10-processed-gene-120.6	73	80	82	102	79	85	73	55	77	85	48	79	67	56	80	57	69	97	46	42	53	55	28	39	47	49	51	31	67	50
VaccDscaff10-augustus-gene-120.33	232	262	250	210	297	247	284	386	299	292	384	264	243	306	208	231	220	263	124	134	142	137	181	102	143	130	181	138	163	138
VaccDscaff10-processed-gene-120.28	6	3	0	0	7	1	0	0	0	0	0	0	2	6	5	7	0	0	3	0	0	2	0	0	0	0	0	4	3	0
VaccDscaff10-processed-gene-120.24	9	10	6	31	14	16	19	23	9	11	6	3	24	13	9	22	20	10	3	0	6	0	0	0	0	0	0	0	0	0
VaccDscaff10-augustus-gene-120.37	0	0	0	0	0	0	0	0	0	0	0	0	0	0	0	0	0	0	0	0	0	0	0	0	0	0	0	0	0	0
VaccDscaff10-processed-gene-120.26	0	0	0	0	0	0	0	0	0	0	0	0	0	0	0	0	0	0	0	0	0	0	0	0	0	0	0	0	2	0
VaccDscaff10-augustus-gene-121.23	252	278	315	290	246	359	103	96	104	74	178	156	149	151	211	209	131	182	401	352	351	397	474	304	508	440	531	463	450	538
VaccDscaff10-processed-gene-121.15	0	0	0	6	1	0	0	0	0	4	0	0	0	0	0	3	0	0	0	0	0	0	0	0	0	0	0	0	0	0
VaccDscaff10-snap-gene-121.32	191	207	302	209	208	232	254	247	216	264	182	317	362	449	243	357	301	278	424	390	311	468	457	345	610	563	551	413	516	610
VaccDscaff10-augustus-gene-121.21	146	123	162	162	155	138	87	154	96	106	130	60	128	114	128	132	75	94	191	120	110	179	143	146	265	226	244	208	227	231
VaccDscaff10-snap-gene-121.33	53	49	96	62	65	80	27	25	33	55	29	13	39	58	60	32	51	36	38	27	6	20	30	18	37	23	18	30	19	20
VaccDscaff10-augustus-gene-121.22	339	415	326	489	320	498	165	205	266	143	174	173	220	206	185	315	241	173	1469	1265	1233	1141	1296	1371	1375	1435	1562	1442	1393	1475
VaccDscaff10-processed-gene-121.6	1275	1276	1280	1162	1099	1353	778	859	985	729	830	924	1096	1274	1291	1584	1331	1497	690	636	686	439	599	525	608	527	604	516	610	675
VaccDscaff10-augustus-gene-121.27	169	141	201	189	125	134	114	115	123	99	153	106	304	182	266	281	221	188	108	81	87	72	112	117	114	59	84	94	67	94
VaccDscaff10-augustus-gene-121.28	5	0	0	0	0	0	0	0	0	0	0	0	0	0	0	0	0	0	0	0	0	0	0	0	0	0	0	0	0	0
VaccDscaff10-snap-gene-122.34	0	0	0	0	0	0	0	0	0	0	0	0	0	0	0	0	0	0	0	0	0	0	0	0	0	0	0	0	0	0
VaccDscaff10-snap-gene-122.30	21	54	30	32	31	15	29	23	25	30	41	34	36	26	32	33	24	23	12	26	14	6	7	3	23	23	16	15	11	27
VaccDscaff10-processed-gene-122.13	0	0	0	5	0	0	0	0	0	0	0	0	0	0	0	0	0	0	0	0	0	0	0	0	0	0	0	0	0	0
VaccDscaff10-processed-gene-122.5	0	0	0	0	0	0	0	0	0	0	0	0	0	0	0	0	0	0	0	0	0	0	0	0	0	0	0	0	0	0
VaccDscaff10-snap-gene-122.32	1	0	0	0	1	0	0	0	6	0	0	0	0	0	0	3	0	0	0	0	0	0	0	0	7	3	7	0	1	0
VaccDscaff10-augustus-gene-122.27	32	41	49	34	29	26	43	62	49	31	43	38	35	37	40	36	28	43	41	27	39	14	49	8	27	17	46	37	44	24
VaccDscaff10-snap-gene-122.36	217	250	202	211	160	170	180	191	156	104	238	211	191	119	134	243	187	210	150	113	129	105	122	134	182	216	219	150	158	154
VaccDscaff10-processed-gene-123.12	87	95	116	78	88	85	341	294	432	245	384	229	90	115	178	109	112	110	43	14	13	9	39	18	43	52	64	68	38	29
VaccDscaff10-snap-gene-123.37	77	59	76	73	61	42	35	52	52	22	53	32	20	16	26	32	7	39	13	7	5	17	0	0	26	15	24	22	4	5
VaccDscaff10-processed-gene-123.16	0	0	0	0	0	0	0	0	0	0	0	0	1	0	0	0	0	0	0	0	0	0	0	0	0	0	0	0	0	0
VaccDscaff10-processed-gene-123.6	4	3	20	11	3	2	1	0	0	16	8	6	7	7	5	8	1	2	29	23	5	33	49	27	102	39	14	35	23	34
VaccDscaff10-snap-gene-123.34	22	16	14	11	10	40	8	3	18	3	1	0	4	0	7	8	0	2	4	3	15	0	17	6	36	37	30	20	14	20
VaccDscaff10-augustus-gene-123.29	0	0	5	1	0	0	0	0	0	1	1	0	0	3	0	0	0	0	0	3	0	0	9	0	0	0	0	0	5	1
VaccDscaff10-augustus-gene-123.32	615	690	598	653	591	647	452	731	626	450	523	502	456	377	432	546	371	331	834	792	824	711	926	854	1005	854	872	664	902	887
VaccDscaff10-snap-gene-123.36	0	0	0	3	2	0	0	0	2	0	9	0	0	2	1	2	0	0	0	0	0	0	0	0	0	0	2	0	0	0
VaccDscaff10-processed-gene-123.5	11	0	3	2	6	10	7	4	2	3	10	2	4	13	7	8	10	5	8	12	0	8	4	4	19	6	22	6	8	12
VaccDscaff10-processed-gene-123.26	0	3	0	0	1	0	0	0	12	0	7	4	0	0	0	5	0	0	0	1	0	0	0	0	0	4	0	2	2	0
VaccDscaff10-augustus-gene-124.25	0	6	0	4	0	5	1	2	0	0	0	0	0	3	0	0	0	0	0	0	0	0	0	0	0	0	0	0	0	0
VaccDscaff10-processed-gene-124.14	0	0	0	0	0	1	0	0	0	0	0	0	0	0	0	0	0	0	0	0	0	0	0	0	0	0	0	0	0	0
VaccDscaff10-snap-gene-124.29	0	0	0	0	0	0	0	0	0	0	0	0	0	0	0	0	0	0	0	0	0	0	0	0	0	0	0	0	0	0
VaccDscaff10-processed-gene-124.20	0	0	0	0	0	0	0	0	0	0	0	0	0	0	0	0	0	0	0	0	0	0	0	0	0	0	0	0	0	0
VaccDscaff10-processed-gene-124.21	0	0	0	0	0	0	0	0	0	0	0	0	0	0	0	0	0	0	0	0	0	0	0	0	0	0	0	0	0	0
VaccDscaff10-augustus-gene-125.29	40	51	100	49	34	49	32	32	35	20	18	16	55	76	57	56	57	57	20	17	32	31	7	12	32	15	36	26	8	25
VaccDscaff10-snap-gene-125.44	112	166	158	224	129	191	111	77	75	75	62	33	90	90	83	85	80	87	10	8	26	32	18	10	26	2	14	13	3	22
VaccDscaff10-snap-gene-125.45	0	0	0	0	0	0	0	1	0	0	0	0	0	0	0	0	0	0	0	0	0	0	0	0	0	0	0	0	0	0
VaccDscaff10-augustus-gene-125.31	0	0	0	0	0	0	0	1	0	0	0	0	0	0	1	0	1	4	0	0	0	0	0	0	0	0	0	0	0	0
VaccDscaff10-snap-gene-125.42	0	0	0	0	0	0	0	0	0	0	0	0	0	0	0	0	0	0	0	0	0	0	0	0	0	0	0	0	0	0
VaccDscaff10-augustus-gene-125.37	30	17	58	13	18	23	23	18	16	22	4	16	48	74	77	29	39	50	54	46	35	59	22	50	61	27	45	34	29	51
VaccDscaff10-augustus-gene-126.31	0	0	0	0	0	0	0	0	0	0	0	0	0	0	0	0	0	0	0	0	0	0	0	0	0	0	0	0	0	0
VaccDscaff10-augustus-gene-126.33	0	0	0	0	0	0	0	0	0	0	0	0	0	0	0	0	0	0	0	0	0	0	0	0	0	0	0	0	0	0
VaccDscaff10-processed-gene-126.29	0	0	0	0	0	0	0	0	0	0	0	0	0	0	0	0	0	0	0	0	0	0	0	0	0	0	0	0	0	0
VaccDscaff10-augustus-gene-126.32	1014	705	648	637	669	287	160	170	64	129	120	143	483	465	437	623	476	603	18	16	29	32	3	60	24	1	21	26	15	18
VaccDscaff10-processed-gene-126.4	92	68	126	94	91	146	79	49	92	95	74	80	79	85	74	83	45	74	139	130	96	120	124	148	280	293	211	200	252	179
VaccDscaff10-processed-gene-126.22	0	0	0	0	3	0	0	0	0	0	3	0	0	0	0	0	0	4	0	6	7	0	0	0	0	3	0	5	7	0
VaccDscaff10-processed-gene-126.6	0	0	0	0	5	0	0	0	0	0	0	0	0	0	0	0	0	0	0	0	0	0	0	0	0	0	0	0	0	0
VaccDscaff10-augustus-gene-127.32	19	24	32	15	17	23	9	17	42	14	17	8	6	4	9	9	8	2	2	8	4	0	10	5	0	0	0	0	5	3
VaccDscaff10-augustus-gene-127.33	29	32	37	49	37	22	21	13	13	17	6	19	10	16	18	21	23	33	2	11	2	0	1	5	3	0	5	4	0	11
VaccDscaff10-snap-gene-127.36	74	99	89	92	80	92	84	77	105	68	84	117	189	146	172	164	138	138	25	21	21	25	35	41	29	25	4	12	19	1
VaccDscaff10-augustus-gene-127.34	0	0	0	0	0	0	0	2	0	0	0	0	0	0	2	0	0	1	0	0	0	0	0	0	0	0	0	0	0	0
VaccDscaff10-processed-gene-127.25	0	0	0	0	0	0	0	0	0	0	0	0	0	0	0	0	0	0	0	0	0	0	0	0	0	0	0	0	0	0
VaccDscaff10-processed-gene-127.3	0	0	0	0	0	0	0	0	0	0	0	0	0	0	0	0	0	0	0	0	0	0	0	0	0	0	0	0	0	0
VaccDscaff10-augustus-gene-127.35	0	0	0	0	0	0	0	0	0	0	0	0	0	0	0	0	0	0	0	0	0	0	0	0	0	0	0	0	0	0
VaccDscaff10-snap-gene-128.27	0	0	0	0	0	0	0	0	0	0	0	3	0	0	0	0	0	0	0	5	0	8	2	0	1	0	0	0	0	0
VaccDscaff10-processed-gene-128.6	0	0	0	0	0	0	0	0	0	0	0	0	0	0	0	0	0	0	0	0	0	0	0	0	0	0	0	0	0	0
VaccDscaff10-processed-gene-128.2	0	0	0	0	0	0	0	0	0	0	0	0	0	0	0	0	1	0	0	0	2	0	0	0	0	0	0	0	0	0
VaccDscaff10-augustus-gene-128.22	580	501	522	459	412	166	572	641	775	606	652	682	552	595	552	803	492	706	1173	1038	1189	1255	1301	1125	941	911	851	759	994	957
VaccDscaff10-snap-gene-128.30	452	301	442	400	341	405	374	475	493	506	493	414	448	381	304	388	431	336	498	413	500	346	417	369	701	428	536	432	477	794
VaccDscaff10-augustus-gene-128.24	0	0	0	0	0	0	0	0	0	0	0	0	0	3	0	2	0	0	0	0	0	0	0	0	0	0	0	0	0	0
VaccDscaff10-augustus-gene-128.25	0	0	0	0	0	0	0	0	0	0	0	0	0	0	0	0	0	0	0	0	0	0	0	0	0	0	0	0	0	0
VaccDscaff10-processed-gene-129.0	32	64	39	20	27	67	78	62	123	97	58	66	17	40	6	19	9	23	20	10	44	14	9	5	37	39	46	21	30	30
VaccDscaff10-snap-gene-129.31	47	53	42	43	77	41	36	98	41	37	32	64	46	86	45	55	45	93	22	21	26	13	41	40	13	17	18	12	24	24
VaccDscaff10-snap-gene-129.34	0	0	0	2	0	0	0	0	0	0	0	0	0	0	0	0	0	0	0	0	0	0	0	0	0	0	0	0	0	0
VaccDscaff10-snap-gene-129.35	0	0	0	0	0	0	0	0	0	0	0	0	0	0	0	0	0	0	0	0	0	0	0	0	0	0	0	0	0	0
VaccDscaff10-augustus-gene-129.26	82	78	74	77	70	88	53	28	49	34	31	40	51	42	83	60	44	37	25	16	21	4	15	13	104	63	68	39	41	63
VaccDscaff10-processed-gene-129.3	3	7	6	1	3	2	9	0	22	0	9	8	1	2	9	0	3	0	0	0	0	0	0	0	1	6	1	0	6	0
VaccDscaff10-processed-gene-129.4	70	39	60	64	41	103	19	20	17	31	23	24	26	55	14	36	22	28	62	21	18	15	7	33	62	61	101	44	56	69
VaccDscaff10-snap-gene-129.33	36	27	47	16	39	84	2	1	0	3	2	22	7	5	17	12	2	6	0	2	0	0	0	0	3	9	0	3	0	0
VaccDscaff10-augustus-gene-130.37	43	51	35	47	70	41	32	64	47	39	83	31	42	38	45	73	49	37	54	65	34	28	52	31	69	110	107	60	58	88
VaccDscaff10-snap-gene-130.44	309	354	362	397	329	318	393	495	449	375	497	555	303	343	426	395	315	430	202	118	189	159	287	144	331	362	296	226	269	292
VaccDscaff10-snap-gene-130.45	244	230	255	270	254	283	172	195	229	221	217	201	168	190	197	224	160	179	197	121	140	147	223	211	229	201	258	263	231	249
VaccDscaff10-processed-gene-130.4	463	392	606	536	393	627	112	233	162	156	137	147	141	187	155	163	107	100	83	91	134	95	116	106	108	102	106	90	101	98
VaccDscaff10-processed-gene-130.9	12	8	16	25	34	36	3	5	0	8	16	0	1	4	10	20	0	7	9	3	9	5	0	15	4	4	6	1	25	0
VaccDscaff10-augustus-gene-130.41	92	78	50	43	62	66	128	169	152	139	113	83	119	78	165	44	87	167	84	55	119	97	82	85	25	26	40	35	41	73
VaccDscaff10-snap-gene-130.47	1	3	0	10	1	0	86	78	87	109	163	122	53	80	42	58	68	72	74	42	50	39	32	81	39	36	60	20	49	75
VaccDscaff10-augustus-gene-131.14	32	43	31	69	18	7	11302	9023	6756	12238	10154	14346	5758	3814	2357	2481	4122	3162	5423	4570	5460	6422	5419	7035	7415	6113	5540	7617	4124	7720
VaccDscaff10-snap-gene-131.20	7	0	0	0	0	0	286	245	180	273	250	271	115	45	28	45	54	76	46	79	78	93	100	76	113	66	101	93	48	93
VaccDscaff10-augustus-gene-131.17	0	0	0	0	0	0	0	0	0	0	2	10	0	0	0	0	0	0	0	0	0	0	0	0	1	0	0	2	0	2
VaccDscaff10-processed-gene-132.11	0	0	0	0	0	0	0	0	0	0	0	0	0	0	0	0	0	0	0	0	0	0	0	0	0	0	0	0	0	0
VaccDscaff10-snap-gene-132.41	0	0	4	2	1	0	4	1	0	0	7	0	0	0	0	0	0	0	0	0	0	0	0	0	5	2	2	0	4	15
VaccDscaff10-augustus-gene-132.35	0	0	0	0	0	4	0	0	0	0	0	0	5	0	0	0	0	0	0	0	0	0	0	0	0	0	0	0	0	0
VaccDscaff10-augustus-gene-132.36	0	0	0	0	0	0	0	0	0	0	0	0	0	0	0	0	0	0	0	0	0	0	0	0	0	0	0	0	0	0
VaccDscaff10-augustus-gene-132.37	8	2	0	5	0	0	0	0	7	8	0	0	0	0	0	0	0	0	0	0	0	0	0	0	1	0	0	0	0	0
VaccDscaff10-processed-gene-132.3	0	0	0	0	0	0	0	1	1	1	1	4	0	0	1	0	0	1	0	0	0	3	0	1	0	1	1	0	0	0
VaccDscaff10-augustus-gene-132.38	0	0	1	0	0	0	0	0	0	0	0	0	0	0	0	0	0	2	0	0	0	0	0	0	3	0	0	2	0	0
VaccDscaff10-augustus-gene-132.32	46	98	115	86	64	67	14	12	2	1	5	4	49	22	73	45	28	45	0	13	18	5	12	15	30	28	9	7	20	11
VaccDscaff10-snap-gene-132.40	34	38	18	48	33	37	30	43	52	11	12	15	39	29	32	56	28	39	11	4	8	13	53	16	19	20	38	6	19	8
VaccDscaff10-processed-gene-132.6	0	0	0	0	1	1	0	0	0	0	0	0	1	0	2	5	4	2	9	0	0	6	0	0	0	0	0	1	5	2
VaccDscaff10-processed-gene-132.31	0	0	0	0	0	0	0	0	2	0	0	0	0	0	0	0	0	0	0	0	0	0	0	0	0	0	0	0	0	0
VaccDscaff10-processed-gene-133.1	0	0	0	0	0	0	0	0	0	0	0	0	0	0	0	0	0	0	0	0	0	0	0	0	0	0	0	0	0	5
VaccDscaff10-processed-gene-133.2	0	0	0	0	0	0	0	0	0	0	0	0	0	0	0	0	0	0	0	0	0	0	0	0	0	0	0	0	0	0
VaccDscaff10-processed-gene-133.12	0	2	0	2	4	3	1	0	0	0	0	5	0	6	4	6	0	0	0	0	0	0	0	0	2	0	0	0	0	0
VaccDscaff10-processed-gene-133.13	0	0	0	0	0	0	0	0	0	0	0	0	0	0	0	0	0	0	0	0	0	0	0	0	0	0	0	0	0	0
VaccDscaff10-processed-gene-133.22	2	0	0	0	0	0	0	0	0	0	0	0	0	0	0	0	0	0	0	0	0	0	0	0	0	0	0	0	0	0
VaccDscaff10-processed-gene-133.6	0	1	0	0	0	2	7	10	33	21	2	3	2	9	1	3	1	0	0	0	0	0	0	3	6	4	2	6	0	2
VaccDscaff10-processed-gene-133.17	1	0	0	0	0	0	13	10	18	4	8	20	8	1	4	7	2	12	5	18	0	4	12	5	7	31	2	12	5	9
VaccDscaff10-augustus-gene-133.27	0	18	7	4	5	2	4	3	18	7	0	2	0	1	0	9	10	1	5	2	8	16	8	0	10	2	0	4	11	6
VaccDscaff10-processed-gene-134.9	1	9	0	2	5	0	6	5	4	3	0	2	0	5	1	0	6	1	0	0	0	0	7	0	2	0	8	0	6	1
VaccDscaff10-processed-gene-134.0	272	304	369	243	274	331	306	292	310	284	406	294	198	240	244	230	192	281	169	124	184	82	146	85	260	299	240	160	153	238
VaccDscaff10-augustus-gene-134.28	53	68	93	94	79	135	51	70	55	71	39	25	46	24	50	49	43	27	26	29	43	48	48	24	32	29	58	15	23	33
VaccDscaff10-processed-gene-134.4	26	31	51	49	34	66	33	30	54	21	20	63	10	35	28	33	23	31	58	47	30	41	41	41	57	22	56	44	49	35
VaccDscaff10-processed-gene-134.5	261	283	383	271	266	411	161	117	248	98	147	51	166	192	184	242	230	204	37	56	60	21	49	33	147	92	117	87	70	84
VaccDscaff10-processed-gene-134.6	70	69	97	94	68	84	48	77	96	73	47	62	44	68	50	76	74	44	85	49	37	53	81	24	168	210	198	160	189	142
VaccDscaff10-snap-gene-134.39	101	80	140	70	86	121	121	153	174	110	127	139	80	74	99	106	67	91	72	50	84	32	74	67	117	128	180	96	93	157
VaccDscaff10-augustus-gene-135.34	251	209	354	309	192	326	140	171	220	201	111	213	209	226	172	246	156	212	712	590	607	533	704	438	419	463	476	481	321	555
VaccDscaff10-augustus-gene-135.35	57	39	57	28	19	56	18	18	55	19	16	20	21	18	37	37	37	34	4	15	0	5	18	12	12	6	11	4	8	0
VaccDscaff10-augustus-gene-135.36	143	163	146	164	130	200	131	131	172	137	167	139	145	74	108	103	99	91	620	465	518	658	561	617	489	341	546	379	403	422
VaccDscaff10-augustus-gene-135.37	36	53	61	52	51	51	35	14	33	28	14	26	25	31	29	39	25	53	32	50	12	16	34	15	38	24	34	36	18	16
VaccDscaff10-snap-gene-135.48	0	0	0	0	0	0	0	0	0	0	0	0	0	0	0	0	0	0	2	0	0	1	0	0	9	0	5	9	0	5
VaccDscaff10-processed-gene-135.21	3	0	6	6	6	21	3	0	7	0	0	0	0	0	7	3	4	3	0	0	4	2	0	0	0	3	0	0	0	8
VaccDscaff10-processed-gene-135.22	0	0	2	0	0	0	0	0	0	0	0	9	0	0	0	0	0	1	0	0	0	0	1	3	0	0	0	0	2	0
VaccDscaff10-processed-gene-135.6	0	1	0	0	0	0	0	0	0	0	0	0	0	0	0	0	0	0	0	0	0	0	0	0	0	0	0	0	0	0
VaccDscaff10-augustus-gene-136.27	3295	3105	3388	2610	3025	572	13365	14389	15110	16140	17917	18629	11826	11802	11260	10981	10918	10863	18999	17227	15757	16620	22751	15670	32892	29396	35472	29002	31448	31459
VaccDscaff10-processed-gene-136.14	27	28	35	35	24	23	35	37	50	72	39	60	37	49	32	36	41	69	10	7	1	7	17	2	15	16	14	9	9	18
VaccDscaff10-processed-gene-136.17	0	0	0	0	0	0	0	0	0	0	0	0	0	0	0	0	0	0	0	0	0	0	0	0	0	0	0	0	0	0
VaccDscaff10-processed-gene-136.21	0	0	0	0	0	0	0	0	0	0	0	0	0	0	0	0	0	0	0	3	0	0	0	0	0	0	0	0	0	0
VaccDscaff10-processed-gene-137.0	16	15	22	44	21	39	27	7	27	10	39	17	5	16	30	24	29	19	14	12	12	12	50	9	28	38	19	18	20	33
VaccDscaff10-snap-gene-137.21	0	0	0	0	0	0	0	4	0	0	1	0	0	0	0	0	0	0	0	0	0	0	0	0	0	0	0	0	0	0
VaccDscaff10-processed-gene-137.17	14	13	14	41	16	3	2	6	5	6	16	22	17	1	10	28	11	3	0	17	18	9	27	10	19	3	0	9	11	26
VaccDscaff10-processed-gene-137.10	3	11	2	9	9	16	7	10	13	17	3	21	3	3	29	5	5	7	6	8	12	18	18	0	21	15	0	7	6	3
VaccDscaff10-processed-gene-137.11	5	8	22	15	3	17	9	32	6	3	5	29	9	2	2	0	10	1	4	5	16	9	17	3	7	0	5	4	9	1
VaccDscaff10-processed-gene-137.3	9	3	11	22	5	7	6	3	2	15	14	13	12	6	13	29	4	14	12	6	10	27	28	6	21	2	6	7	19	10
VaccDscaff10-processed-gene-137.13	6	15	15	36	15	26	13	7	19	24	28	15	18	6	22	25	17	30	17	1	0	7	12	2	0	5	2	0	3	0
VaccDscaff10-augustus-gene-137.20	1246	1170	1178	874	1089	105	6100	6733	6497	6736	8248	8378	5527	5271	4632	4585	4746	4807	9003	7968	7549	7440	8589	7065	16332	15473	16831	13381	13550	17328
VaccDscaff10-snap-gene-138.33	0	0	5	0	0	0	0	0	0	0	0	0	0	0	0	0	0	0	0	0	0	0	0	0	0	0	0	0	0	0
VaccDscaff10-snap-gene-138.30	2120	1871	2474	1992	1655	1769	1130	1436	1489	1298	1444	1282	1995	1799	1806	2122	1819	1790	1427	1339	1065	974	1271	1191	1547	1087	1329	938	1123	1120
VaccDscaff10-augustus-gene-138.25	1011	996	1008	1062	872	598	1522	1452	1528	1583	1697	1790	1626	1771	1563	1734	1838	1562	1130	1073	926	986	986	1147	922	789	825	823	742	961
VaccDscaff10-augustus-gene-138.27	17	11	23	14	13	9	0	12	16	13	8	6	0	4	8	1	7	5	5	1	0	0	0	0	2	5	0	0	0	2
VaccDscaff10-augustus-gene-138.26	659	743	701	679	578	569	301	224	314	267	302	248	394	331	447	434	297	393	261	238	219	187	221	232	193	151	202	162	150	177
VaccDscaff10-augustus-gene-138.28	0	0	0	0	0	0	0	0	0	0	0	0	0	0	0	0	0	0	0	0	0	0	0	0	0	0	0	0	0	0
VaccDscaff10-processed-gene-138.21	0	0	0	0	0	0	0	0	0	0	0	0	0	0	0	0	0	0	0	0	0	0	0	0	0	0	0	0	0	0
VaccDscaff10-snap-gene-139.29	4	10	17	0	17	0	4	0	0	0	0	0	7	6	1	0	2	5	0	0	0	0	0	0	0	0	0	0	0	0
VaccDscaff10-augustus-gene-139.26	1699	1753	3217	1623	1862	2145	207	241	268	215	178	259	926	900	657	1198	735	570	666	765	799	729	999	986	409	397	481	434	310	306
VaccDscaff10-processed-gene-139.5	5	9	8	4	10	8	15	8	26	7	5	6	8	22	0	16	18	5	2	7	0	22	12	0	20	32	10	6	20	16
VaccDscaff10-augustus-gene-139.28	145	248	225	176	147	274	128	83	128	112	133	187	139	127	131	98	144	141	16	18	25	32	23	28	12	29	39	15	11	12
VaccDscaff10-processed-gene-139.13	0	0	0	0	0	0	0	0	0	0	0	0	0	0	0	0	0	0	0	0	0	0	0	0	0	0	0	0	0	0
VaccDscaff10-snap-gene-139.32	32	13	2	10	8	8	8	9	23	0	5	6	14	11	11	10	10	17	6	3	5	4	25	2	6	7	1	5	2	2
VaccDscaff10-snap-gene-139.36	4	2	1	4	0	7	6	23	17	6	24	11	3	2	3	0	4	4	254	293	333	453	295	526	51	117	88	128	121	151
VaccDscaff10-augustus-gene-140.30	351	400	435	339	392	488	452	525	610	450	396	375	398	367	388	370	418	447	318	297	372	301	318	382	306	248	294	229	350	354
VaccDscaff10-processed-gene-140.1	2	3	5	10	4	3	7	14	8	17	17	7	4	1	17	5	10	8	10	4	5	0	0	9	4	4	0	2	6	14
VaccDscaff10-augustus-gene-140.32	0	0	0	0	0	0	0	0	0	0	0	0	0	0	0	0	0	0	0	0	0	0	0	0	0	0	0	0	0	0
VaccDscaff10-processed-gene-140.6	0	0	0	0	0	0	0	0	0	0	0	0	0	0	0	0	0	0	0	0	0	0	0	0	0	0	0	0	0	0
VaccDscaff10-augustus-gene-140.33	1	2	1	0	2	22	7	0	0	0	0	0	0	0	2	0	0	0	10	4	14	0	0	6	3	0	0	1	0	0
[truncated: 127,259 more rows]
